# Supplementary material for: N-Methyl-2-{3-methyl-2-[(2Z)-pent-2-en-1-yl]cyclo­pent-2-en-1-yl­idene}hydrazinecarbo­thio­amide
Source: IUCrdata. 2024 Jan 9;9(Pt 1):x240013. doi: 10.1107/S2414314624000130 (PMC10842277; doi:10.1107/S2414314624000130)
Supplement: Supplementary file 1 [file x-09-x240013-sup1.cif]

##############################################################################
#                                                                            #
# This CIF contains the data for a data article accepted for                 #
# publication in IUCrData. It conforms to the requirements of                #
# Notes for Authors for IUCrData, and has been                               #
# peer reviewed under the auspices of IUCrData.                              #
#                                                                            #
# Full details of the Crystallographic Information File format               #
# are given in the paper "The Crystallographic Information File (CIF):       #
# a New Standard Archive File for Crystallography" by S. R. Hall, F. H.      #
# Allen and I. D. Brown [Acta Cryst. (1991), A47, 655-685].                  #
#                                                                            #
# The current version of the core CIF dictionary is obtainable from          #
# ftp://ftp.iucr.org/pub/cif_core.dic.                                       #
#                                                                            #
# Software is freely available for graphical display of the structure(s)     #
# in this CIF. For information consult the CIF software page                 #
# http://www.iucr.org/resources/cif/software.                                #
#                                                                            #
# This file may be used for bona fide research purposes within the           #
# scientific community so long as proper attribution is given to the data    # 
# article from which it was obtained.                                        #
#                                                                            #
##############################################################################
data_I
_audit_creation_method     SHELXL-2018/3
_chemical_name_systematic
;\
<i>N</i>-Methyl-2-{3-methyl-2-[(2<i>Z</i>)-pent-2-en-1-yl]cyclopent-2-en-1-\
ylidene}hydrazinecarbothioamide
;
_chemical_name_common     'cis-Jasmone 4-methylthiosemicarbazone'
_chemical_formula_moiety     'C13 H21 N3 S'
_chemical_formula_sum     'C13 H21 N3 S'
_chemical_formula_iupac     'C13 H21 N3 S'
_chemical_formula_weight     251.39
_chemical_melting_point     ?
_chemical_absolute_configuration     ?
_space_group_crystal_system     triclinic
_space_group_name_H-M_alt     'P -1'
_space_group_name_Hall     '-P 1'
loop_
    _space_group_symop_operation_xyz
    'x, y, z'
    '-x, -y, -z'
_cell_length_a     7.9583(2)
_cell_length_b     11.2703(2)
_cell_length_c     16.0080(5)
_cell_angle_alpha     83.0428(18)
_cell_angle_beta     86.9392(13)
_cell_angle_gamma     76.5236(18)
_cell_volume     1385.51(6)
_cell_formula_units_Z     4
_cell_measurement_reflns_used     22795
_cell_measurement_theta_min     2.91
_cell_measurement_theta_max     27.485
_cell_measurement_temperature     223
_exptl_crystal_description     prism
_exptl_crystal_colour     colourless
_exptl_crystal_size_max     0.278
_exptl_crystal_size_mid     0.126
_exptl_crystal_size_min     0.116
_exptl_crystal_density_diffrn     1.205
_exptl_crystal_density_meas     ?
_exptl_crystal_density_method     ?
_exptl_crystal_F_000     544
_exptl_absorpt_coefficient_mu     0.218
_exptl_absorpt_correction_type     analytical
_exptl_absorpt_process_details
;
(Alcock, 1970)
;
_exptl_absorpt_correction_T_min     0.9448
_exptl_absorpt_correction_T_max     0.9782
_diffrn_ambient_temperature     223
_diffrn_source     'sealed X-ray tube'
_diffrn_radiation_type     MoK\a
_diffrn_radiation_wavelength     0.71073
_diffrn_radiation_monochromator     'horizontally mounted graphite crystal'
_diffrn_measurement_device_type     'Enraf--Nonius FR590 Kappa CCD'
_diffrn_measurement_method     'CCD rotation images, thick slices, \k-goniostat'
_diffrn_detector_area_resol_mean     9
_diffrn_reflns_number     23118
_diffrn_reflns_av_R_equivalents     0.0563
_diffrn_reflns_av_unetI/netI     0.0663
_diffrn_reflns_theta_min     2.959
_diffrn_reflns_theta_max     27.518
_diffrn_reflns_theta_full     25.242
_diffrn_measured_fraction_theta_max     0.990
_diffrn_measured_fraction_theta_full     0.996
_diffrn_reflns_limit_h_min     -10
_diffrn_reflns_limit_h_max     10
_diffrn_reflns_limit_k_min     -14
_diffrn_reflns_limit_k_max     14
_diffrn_reflns_limit_l_min     -20
_diffrn_reflns_limit_l_max     20
_diffrn_radiation_probe     x-ray
_refine_special_details     ?
_reflns_number_total     6319
_reflns_number_gt     3700
_reflns_threshold_expression     'I > 2\s(I)'
_refine_ls_structure_factor_coef     Fsqd
_refine_ls_matrix_type     full
_refine_ls_R_factor_all     0.1129
_refine_ls_R_factor_gt     0.0522
_refine_ls_wR_factor_gt     0.1144
_refine_ls_wR_factor_ref     0.1399
_refine_ls_goodness_of_fit_ref     1.031
_refine_ls_restrained_S_all     1.031
_refine_ls_number_reflns     6319
_refine_ls_number_parameters     432
_refine_ls_number_restraints     0
_refine_ls_hydrogen_treatment     mixed
_refine_ls_weighting_scheme     calc
_refine_ls_weighting_details
              'w=1/[\s^2^(Fo^2^)+(0.0556P)^2^+0.4261P] where P=(Fo^2^+2Fc^2^)/3'
_atom_sites_solution_hydrogens     mixed
_atom_sites_solution_primary     direct
_atom_sites_solution_secondary     difmap
_refine_ls_shift/su_max     0.001
_refine_ls_shift/su_mean     0.000
_refine_diff_density_max     0.293
_refine_diff_density_min     -0.239
_refine_ls_extinction_method     none
_refine_ls_extinction_coef     .
loop_
    _atom_type_symbol
    _atom_type_description
    _atom_type_scat_dispersion_real
    _atom_type_scat_dispersion_imag
    _atom_type_scat_source
    C C 0.0033 0.0016 'International Tables Vol C Tables 4.2.6.8 and 6.1.1.4'
    H H 0.0000 0.0000 'International Tables Vol C Tables 4.2.6.8 and 6.1.1.4'
    N N 0.0061 0.0033 'International Tables Vol C Tables 4.2.6.8 and 6.1.1.4'
    S S 0.1246 0.1234 'International Tables Vol C Tables 4.2.6.8 and 6.1.1.4'
_computing_data_collection
;
COLLECT (Nonius, 1998)
;
_computing_cell_refinement
;
HKL Scalepack (Otwinowski & Minor, 1997)
;
_computing_data_reduction
;
HKL Denzo and Scalepack (Otwinowski & Minor, 1997)
;
_computing_structure_solution
;
SIR-92 (Altomare <i>et al.</i>,  1994)
;
_computing_structure_refinement
;
<i>SHELXL2018/3</i> (Sheldrick, 2015)
;
_computing_molecular_graphics
;
DIAMOND (Brandenburg, 2006), <i>Crystal Explorer 3.1</i> (Wolff <i>et
al.</i>,
2012)
;
_computing_publication_material
;
WinGX (Farrugia, 2012), publCIF (Westrip, 2010) and
enCIFer (Allen <i>et al.</i>,
2004)
;
loop_
    _atom_site_type_symbol
    _atom_site_label
    _atom_site_fract_x
    _atom_site_fract_y
    _atom_site_fract_z
    _atom_site_U_iso_or_equiv
    _atom_site_adp_type
    _atom_site_calc_flag
    _atom_site_occupancy
    _atom_site_disorder_assembly
    _atom_site_disorder_group
    C C1 0.0353(3) 0.1677(2) 0.75329(13) 0.0349(5) Uani d 1 . .
    C C2 0.0002(4) 0.0424(2) 0.75249(14) 0.0389(5) Uani d 1 . .
    C C3 0.0007(4) 0.0248(2) 0.65901(15) 0.0417(6) Uani d 1 . .
    C C4 0.0398(3) 0.1401(2) 0.61351(13) 0.0376(5) Uani d 1 . .
    C C5 0.0551(3) 0.2205(2) 0.66637(13) 0.0364(5) Uani d 1 . .
    C C6 0.0898(4) 0.3467(2) 0.64395(17) 0.0442(6) Uani d 1 . .
    C C7 -0.0620(4) 0.4410(2) 0.60830(17) 0.0486(6) Uani d 1 . .
    H H7 -0.090(3) 0.427(3) 0.5551(18) 0.067(9) Uiso d 1 . .
    C C8 -0.1493(4) 0.5392(3) 0.6422(2) 0.0583(7) Uani d 1 . .
    H H8 -0.243(3) 0.593(2) 0.6108(16) 0.055(7) Uiso d 1 . .
    C C9 -0.1227(6) 0.5789(3) 0.7249(2) 0.0773(10) Uani d 1 . .
    H H9A -0.009(5) 0.516(4) 0.750(2) 0.124(14) Uiso d 1 . .
    H H9B -0.226(5) 0.571(3) 0.762(2) 0.110(13) Uiso d 1 . .
    C C10 -0.1051(5) 0.7098(3) 0.7187(2) 0.0664(9) Uani d 1 . .
    H H10A -0.003(5) 0.725(3) 0.684(2) 0.090(11) Uiso d 1 . .
    H H10B -0.095(5) 0.735(3) 0.771(2) 0.103(13) Uiso d 1 . .
    H H10C -0.203(5) 0.764(3) 0.692(2) 0.102(12) Uiso d 1 . .
    C C11 0.0650(3) 0.2114(2) 0.96479(14) 0.0410(6) Uani d 1 . .
    C C12 0.0594(4) 0.1544(3) 0.52013(16) 0.0502(7) Uani d 1 . .
    C C13 0.1722(4) 0.3754(3) 1.01676(17) 0.0605(8) Uani d 1 . .
    H H13A 0.078825 0.394161 1.057058 0.091 Uiso calc 1 . .
    H H13B 0.202888 0.449897 0.992591 0.091 Uiso calc 1 . .
    H H13C 0.270256 0.321649 1.044276 0.091 Uiso calc 1 . .
    H H1 0.000(3) 0.099(3) 0.9014(16) 0.055(9) Uiso d 1 . .
    H H2 0.136(4) 0.342(3) 0.9011(18) 0.062(9) Uiso d 1 . .
    H H4A -0.107(3) 0.012(2) 0.6423(14) 0.043(7) Uiso d 1 . .
    H H4B 0.087(3) -0.043(2) 0.6446(14) 0.041(6) Uiso d 1 . .
    H H5A -0.111(4) 0.036(2) 0.7836(16) 0.062(8) Uiso d 1 . .
    H H5B 0.083(3) -0.023(2) 0.7831(16) 0.055(7) Uiso d 1 . .
    H H6A 0.132(3) 0.375(2) 0.6918(14) 0.037(6) Uiso d 1 . .
    H H6B 0.178(4) 0.344(2) 0.6043(17) 0.058(8) Uiso d 1 . .
    H H11A -0.050(4) 0.144(3) 0.4942(19) 0.078(10) Uiso d 1 . .
    H H11B 0.151(4) 0.097(3) 0.5017(18) 0.070(9) Uiso d 1 . .
    H H11C 0.082(4) 0.233(3) 0.4981(18) 0.078(10) Uiso d 1 . .
    N N1 0.0527(2) 0.22380(17) 0.81644(11) 0.0402(5) Uani d 1 . .
    N N2 0.0324(3) 0.1628(2) 0.89595(12) 0.0443(5) Uani d 1 . .
    N N3 0.1185(3) 0.3154(2) 0.95063(14) 0.0503(6) Uani d 1 . .
    S S1 0.03760(10) 0.14256(6) 1.06201(4) 0.0555(2) Uani d 1 . .
    C C14 0.5379(3) 0.16267(19) 0.71740(13) 0.0329(5) Uani d 1 . .
    C C15 0.5078(4) 0.0367(2) 0.74221(14) 0.0370(5) Uani d 1 . .
    C C16 0.5116(4) 0.0211(2) 0.83872(14) 0.0412(6) Uani d 1 . .
    C C17 0.5457(3) 0.1391(2) 0.86107(13) 0.0375(5) Uani d 1 . .
    C C18 0.5580(3) 0.21881(19) 0.79294(13) 0.0347(5) Uani d 1 . .
    C C19 0.5811(3) 0.3483(2) 0.78856(15) 0.0448(6) Uani d 1 . .
    H H19A 0.643811 0.356753 0.837003 0.054 Uiso calc 0.821(3) A 1
    H H19B 0.647894 0.366698 0.738193 0.054 Uiso calc 0.821(3) A 1
    H H19C 0.685443 0.350346 0.754772 0.054 Uiso calc 0.179(3) A 2
    H H19D 0.486229 0.399219 0.755824 0.054 Uiso calc 0.179(3) A 2
    C C20A 0.4087(5) 0.4364(3) 0.7871(2) 0.0532(8) Uani d 0.821(3) A 1
    H H20A 0.329480 0.415962 0.754005 0.064 Uiso calc 0.821(3) A 1
    C C21A 0.3451(5) 0.5388(3) 0.8238(2) 0.0569(9) Uani d 0.821(3) A 1
    H H21A 0.229448 0.576497 0.815022 0.068 Uiso calc 0.821(3) A 1
    C C22A 0.4385(6) 0.5964(3) 0.8758(2) 0.0621(10) Uani d 0.821(3) A 1
    H H22A 0.557592 0.550356 0.879680 0.075 Uiso calc 0.821(3) A 1
    H H22B 0.387225 0.595899 0.932190 0.075 Uiso calc 0.821(3) A 1
    C C23A 0.4333(6) 0.7287(3) 0.8386(3) 0.0612(11) Uani d 0.821(3) A 1
    H H23A 0.474681 0.729616 0.781112 0.092 Uiso calc 0.821(3) A 1
    H H23B 0.505314 0.763050 0.870457 0.092 Uiso calc 0.821(3) A 1
    H H23C 0.316591 0.776477 0.840756 0.092 Uiso calc 0.821(3) A 1
    C C20B 0.592(2) 0.4084(12) 0.8561(9) 0.0532(8) Uani d 0.179(3) A 2
    H H20B 0.682753 0.377545 0.892534 0.064 Uiso calc 0.179(3) A 2
    C C21B 0.479(2) 0.5069(15) 0.8714(11) 0.0569(9) Uani d 0.179(3) A 2
    H H21B 0.516842 0.521502 0.922436 0.068 Uiso calc 0.179(3) A 2
    C C22B 0.319(3) 0.6156(17) 0.8557(11) 0.0621(10) Uani d 0.179(3) A 2
    H H22C 0.239982 0.592198 0.820463 0.075 Uiso calc 0.179(3) A 2
    H H22D 0.260444 0.632136 0.909131 0.075 Uiso calc 0.179(3) A 2
    C C23B 0.366(3) 0.728(2) 0.8152(14) 0.0612(11) Uani d 0.179(3) A 2
    H H23D 0.363076 0.783573 0.856476 0.092 Uiso calc 0.179(3) A 2
    H H23E 0.284292 0.766305 0.772294 0.092 Uiso calc 0.179(3) A 2
    H H23F 0.479632 0.707879 0.790243 0.092 Uiso calc 0.179(3) A 2
    C C24 0.5633(5) 0.1554(3) 0.95104(15) 0.0526(7) Uani d 1 . .
    C C25 0.5613(3) 0.2125(2) 0.49665(13) 0.0354(5) Uani d 1 . .
    C C26 0.6433(4) 0.3925(2) 0.41676(15) 0.0529(7) Uani d 1 . .
    H H26A 0.739134 0.344372 0.387775 0.079 Uiso calc 1 . .
    H H26B 0.673244 0.465559 0.430318 0.079 Uiso calc 1 . .
    H H26C 0.544756 0.414694 0.381308 0.079 Uiso calc 1 . .
    H H3 0.508(3) 0.089(3) 0.5819(16) 0.052(8) Uiso d 1 . .
    H H4 0.611(3) 0.348(2) 0.5401(16) 0.048(7) Uiso d 1 . .
    H H17A 0.599(3) -0.050(2) 0.8611(15) 0.053(7) Uiso d 1 . .
    H H17B 0.401(3) 0.004(2) 0.8647(15) 0.050(7) Uiso d 1 . .
    H H18A 0.590(3) -0.023(2) 0.7182(14) 0.044(7) Uiso d 1 . .
    H H18B 0.398(3) 0.032(2) 0.7211(15) 0.048(7) Uiso d 1 . .
    H H24A 0.573(4) 0.238(3) 0.960(2) 0.095(11) Uiso d 1 . .
    H H24B 0.459(4) 0.138(3) 0.9862(18) 0.070(9) Uiso d 1 . .
    H H24C 0.662(4) 0.096(3) 0.9751(19) 0.078(10) Uiso d 1 . .
    N N4 0.5513(2) 0.22004(16) 0.64328(11) 0.0370(4) Uani d 1 . .
    N N5 0.5353(3) 0.15779(19) 0.57504(11) 0.0384(5) Uani d 1 . .
    N N6 0.6022(3) 0.32130(18) 0.49376(13) 0.0453(5) Uani d 1 . .
    S S2 0.54338(9) 0.14458(6) 0.41094(3) 0.04489(19) Uani d 1 . .
loop_
    _atom_site_aniso_label
    _atom_site_aniso_U_11
    _atom_site_aniso_U_22
    _atom_site_aniso_U_33
    _atom_site_aniso_U_12
    _atom_site_aniso_U_13
    _atom_site_aniso_U_23
    C1 0.0328(13) 0.0353(12) 0.0357(12) -0.0050(10) -0.0016(9) -0.0056(9)
    C2 0.0442(15) 0.0375(13) 0.0337(12) -0.0094(11) 0.0011(11) -0.0002(10)
    C3 0.0490(16) 0.0385(14) 0.0375(13) -0.0090(12) 0.0019(11) -0.0076(10)
    C4 0.0383(13) 0.0390(13) 0.0335(12) -0.0059(10) 0.0031(10) -0.0035(9)
    C5 0.0373(13) 0.0366(13) 0.0340(12) -0.0063(10) -0.0003(9) -0.0028(9)
    C6 0.0495(16) 0.0426(14) 0.0425(15) -0.0161(12) -0.0001(13) -0.0023(11)
    C7 0.0600(18) 0.0396(15) 0.0477(16) -0.0185(13) -0.0049(13) 0.0053(11)
    C8 0.0541(18) 0.0418(16) 0.075(2) -0.0109(13) -0.0013(15) 0.0083(14)
    C9 0.111(3) 0.0500(19) 0.064(2) -0.0098(19) 0.033(2) -0.0092(15)
    C10 0.078(2) 0.0518(19) 0.067(2) -0.0093(17) 0.0050(19) -0.0087(15)
    C11 0.0462(15) 0.0418(14) 0.0355(13) -0.0086(11) -0.0052(10) -0.0072(10)
    C12 0.063(2) 0.0497(17) 0.0366(14) -0.0105(15) 0.0044(13) -0.0067(12)
    C13 0.083(2) 0.0542(17) 0.0518(16) -0.0235(15) -0.0136(14) -0.0132(13)
    N1 0.0460(12) 0.0425(11) 0.0324(10) -0.0114(9) -0.0009(8) -0.0029(8)
    N2 0.0604(14) 0.0447(13) 0.0321(11) -0.0210(11) -0.0027(9) -0.0035(9)
    N3 0.0715(16) 0.0471(13) 0.0372(13) -0.0233(11) -0.0059(11) -0.0036(10)
    S1 0.0842(5) 0.0544(4) 0.0327(3) -0.0261(4) -0.0033(3) -0.0034(3)
    C14 0.0371(13) 0.0325(12) 0.0292(11) -0.0085(10) 0.0009(9) -0.0039(9)
    C15 0.0450(15) 0.0325(13) 0.0335(12) -0.0087(11) 0.0003(11) -0.0045(9)
    C16 0.0585(17) 0.0331(13) 0.0319(12) -0.0119(12) 0.0020(12) -0.0014(9)
    C17 0.0463(14) 0.0353(12) 0.0307(12) -0.0085(10) 0.0020(10) -0.0064(9)
    C18 0.0404(13) 0.0338(12) 0.0315(11) -0.0110(10) 0.0006(9) -0.0057(9)
    C19 0.0614(17) 0.0410(14) 0.0381(13) -0.0233(12) -0.0009(11) -0.0059(10)
    C20A 0.071(2) 0.0345(16) 0.0559(19) -0.0156(15) -0.0056(16) -0.0041(13)
    C21A 0.054(2) 0.0441(19) 0.072(2) -0.0135(16) -0.0031(16) -0.0019(16)
    C22A 0.089(3) 0.052(2) 0.049(2) -0.024(2) -0.004(2) -0.0035(15)
    C23A 0.092(4) 0.0384(17) 0.057(3) -0.023(2) -0.008(2) -0.0053(17)
    C20B 0.071(2) 0.0345(16) 0.0559(19) -0.0156(15) -0.0056(16) -0.0041(13)
    C21B 0.054(2) 0.0441(19) 0.072(2) -0.0135(16) -0.0031(16) -0.0019(16)
    C22B 0.089(3) 0.052(2) 0.049(2) -0.024(2) -0.004(2) -0.0035(15)
    C23B 0.092(4) 0.0384(17) 0.057(3) -0.023(2) -0.008(2) -0.0053(17)
    C24 0.079(2) 0.0511(18) 0.0284(13) -0.0152(16) -0.0032(14) -0.0050(11)
    C25 0.0385(13) 0.0341(12) 0.0324(12) -0.0075(10) 0.0000(9) -0.0013(9)
    C26 0.0690(18) 0.0466(15) 0.0443(14) -0.0222(13) 0.0037(13) 0.0056(11)
    N4 0.0457(12) 0.0375(11) 0.0302(10) -0.0129(9) -0.0012(8) -0.0067(8)
    N5 0.0550(13) 0.0338(11) 0.0287(10) -0.0147(10) 0.0006(8) -0.0044(8)
    N6 0.0667(15) 0.0414(12) 0.0314(11) -0.0209(10) 0.0021(10) -0.0027(9)
    S2 0.0637(4) 0.0434(4) 0.0286(3) -0.0142(3) -0.0008(3) -0.0043(2)
_geom_special_details
;
 All esds (except the esd in the dihedral angle between two l.s. planes)
 are estimated using the full covariance matrix.  The cell esds are taken
 into account individually in the estimation of esds in distances, angles
 and torsion angles; correlations between esds in cell parameters are only
 used when they are defined by crystal symmetry.  An approximate (isotropic)
 treatment of cell esds is used for estimating esds involving l.s. planes.
;
loop_
    _geom_bond_atom_site_label_1
    _geom_bond_atom_site_label_2
    _geom_bond_site_symmetry_2
    _geom_bond_distance
    _geom_bond_publ_flag
    C1 N1 . 1.285(3) ?
    C1 C5 . 1.461(3) ?
    C1 C2 . 1.504(3) ?
    C2 C3 . 1.533(3) ?
    C2 H5A . 1.00(3) ?
    C2 H5B . 0.97(3) ?
    C3 C4 . 1.500(3) ?
    C3 H4A . 0.96(2) ?
    C3 H4B . 0.95(2) ?
    C4 C5 . 1.342(3) ?
    C4 C12 . 1.488(3) ?
    C5 C6 . 1.509(3) ?
    C6 C7 . 1.498(4) ?
    C6 H6A . 0.97(2) ?
    C6 H6B . 0.92(3) ?
    C7 C8 . 1.323(4) ?
    C7 H7 . 0.93(3) ?
    C8 C9 . 1.488(5) ?
    C8 H8 . 0.96(3) ?
    C9 C10 . 1.505(5) ?
    C9 H9A . 1.07(4) ?
    C9 H9B . 1.00(4) ?
    C10 H10A . 1.00(4) ?
    C10 H10B . 0.93(4) ?
    C10 H10C . 0.96(4) ?
    C11 N3 . 1.329(3) ?
    C11 N2 . 1.351(3) ?
    C11 S1 . 1.680(2) ?
    C12 H11A . 1.02(3) ?
    C12 H11B . 0.91(3) ?
    C12 H11C . 0.96(3) ?
    C13 N3 . 1.455(3) ?
    C13 H13A . 0.9600 ?
    C13 H13B . 0.9600 ?
    C13 H13C . 0.9600 ?
    N1 N2 . 1.392(3) ?
    N2 H1 . 0.81(3) ?
    N3 H2 . 0.83(3) ?
    C14 N4 . 1.292(3) ?
    C14 C18 . 1.463(3) ?
    C14 C15 . 1.498(3) ?
    C15 C16 . 1.535(3) ?
    C15 H18A . 0.93(2) ?
    C15 H18B . 0.97(3) ?
    C16 C17 . 1.505(3) ?
    C16 H17A . 0.98(3) ?
    C16 H17B . 1.00(3) ?
    C17 C18 . 1.341(3) ?
    C17 C24 . 1.492(3) ?
    C18 C19 . 1.506(3) ?
    C19 C20B . 1.359(14) ?
    C19 C20A . 1.493(4) ?
    C19 H19A . 0.9700 ?
    C19 H19B . 0.9700 ?
    C19 H19C . 0.9700 ?
    C19 H19D . 0.9700 ?
    C20A C21A . 1.339(5) ?
    C20A H20A . 0.9300 ?
    C21A C22A . 1.445(5) ?
    C21A H21A . 0.9300 ?
    C22A C23A . 1.530(5) ?
    C22A H22A . 0.9700 ?
    C22A H22B . 0.9700 ?
    C23A H23A . 0.9600 ?
    C23A H23B . 0.9600 ?
    C23A H23C . 0.9600 ?
    C20B C21B . 1.29(2) ?
    C20B H20B . 0.9300 ?
    C21B C22B . 1.56(3) ?
    C21B H21B . 0.9300 ?
    C22B C23B . 1.47(3) ?
    C22B H22C . 0.9700 ?
    C22B H22D . 0.9700 ?
    C23B H23D . 0.9600 ?
    C23B H23E . 0.9600 ?
    C23B H23F . 0.9600 ?
    C24 H24A . 0.97(4) ?
    C24 H24B . 1.02(3) ?
    C24 H24C . 0.97(3) ?
    C25 N6 . 1.335(3) ?
    C25 N5 . 1.357(3) ?
    C25 S2 . 1.678(2) ?
    C26 N6 . 1.453(3) ?
    C26 H26A . 0.9600 ?
    C26 H26B . 0.9600 ?
    C26 H26C . 0.9600 ?
    N4 N5 . 1.394(2) ?
    N5 H3 . 0.84(3) ?
    N6 H4 . 0.85(3) ?
loop_
    _geom_angle_atom_site_label_1
    _geom_angle_atom_site_label_2
    _geom_angle_atom_site_label_3
    _geom_angle_site_symmetry_1
    _geom_angle_site_symmetry_3
    _geom_angle
    _geom_angle_publ_flag
    N1 C1 C5 . . 122.2(2) ?
    N1 C1 C2 . . 129.2(2) ?
    C5 C1 C2 . . 108.56(18) ?
    C1 C2 C3 . . 104.79(19) ?
    C1 C2 H5A . . 111.1(15) ?
    C3 C2 H5A . . 113.8(15) ?
    C1 C2 H5B . . 114.0(16) ?
    C3 C2 H5B . . 111.5(15) ?
    H5A C2 H5B . . 102(2) ?
    C4 C3 C2 . . 104.5(2) ?
    C4 C3 H4A . . 111.7(14) ?
    C2 C3 H4A . . 112.7(14) ?
    C4 C3 H4B . . 108.8(14) ?
    C2 C3 H4B . . 112.6(14) ?
    H4A C3 H4B . . 107(2) ?
    C5 C4 C12 . . 127.4(2) ?
    C5 C4 C3 . . 112.30(19) ?
    C12 C4 C3 . . 120.3(2) ?
    C4 C5 C1 . . 109.8(2) ?
    C4 C5 C6 . . 127.5(2) ?
    C1 C5 C6 . . 122.7(2) ?
    C7 C6 C5 . . 114.0(2) ?
    C7 C6 H6A . . 110.1(13) ?
    C5 C6 H6A . . 111.0(13) ?
    C7 C6 H6B . . 107.0(16) ?
    C5 C6 H6B . . 110.0(17) ?
    H6A C6 H6B . . 104(2) ?
    C8 C7 C6 . . 127.3(3) ?
    C8 C7 H7 . . 119.7(17) ?
    C6 C7 H7 . . 112.9(17) ?
    C7 C8 C9 . . 128.0(3) ?
    C7 C8 H8 . . 117.7(16) ?
    C9 C8 H8 . . 114.3(15) ?
    C8 C9 C10 . . 113.3(3) ?
    C8 C9 H9A . . 106(2) ?
    C10 C9 H9A . . 112(2) ?
    C8 C9 H9B . . 107(2) ?
    C10 C9 H9B . . 109(2) ?
    H9A C9 H9B . . 110(3) ?
    C9 C10 H10A . . 113.2(19) ?
    C9 C10 H10B . . 113(2) ?
    H10A C10 H10B . . 107(3) ?
    C9 C10 H10C . . 110(2) ?
    H10A C10 H10C . . 105(3) ?
    H10B C10 H10C . . 108(3) ?
    N3 C11 N2 . . 116.2(2) ?
    N3 C11 S1 . . 122.86(18) ?
    N2 C11 S1 . . 120.97(19) ?
    C4 C12 H11A . . 109.5(17) ?
    C4 C12 H11B . . 111.9(18) ?
    H11A C12 H11B . . 108(2) ?
    C4 C12 H11C . . 112.6(18) ?
    H11A C12 H11C . . 110(2) ?
    H11B C12 H11C . . 105(3) ?
    N3 C13 H13A . . 109.5 ?
    N3 C13 H13B . . 109.5 ?
    H13A C13 H13B . . 109.5 ?
    N3 C13 H13C . . 109.5 ?
    H13A C13 H13C . . 109.5 ?
    H13B C13 H13C . . 109.5 ?
    C1 N1 N2 . . 116.5(2) ?
    C11 N2 N1 . . 119.4(2) ?
    C11 N2 H1 . . 119.8(19) ?
    N1 N2 H1 . . 120.8(19) ?
    C11 N3 C13 . . 123.6(2) ?
    C11 N3 H2 . . 118(2) ?
    C13 N3 H2 . . 118(2) ?
    N4 C14 C18 . . 120.8(2) ?
    N4 C14 C15 . . 129.58(19) ?
    C18 C14 C15 . . 109.57(18) ?
    C14 C15 C16 . . 104.14(19) ?
    C14 C15 H18A . . 112.0(15) ?
    C16 C15 H18A . . 112.9(14) ?
    C14 C15 H18B . . 109.4(14) ?
    C16 C15 H18B . . 112.9(14) ?
    H18A C15 H18B . . 106(2) ?
    C17 C16 C15 . . 104.81(19) ?
    C17 C16 H17A . . 111.6(15) ?
    C15 C16 H17A . . 112.8(14) ?
    C17 C16 H17B . . 112.7(14) ?
    C15 C16 H17B . . 111.6(14) ?
    H17A C16 H17B . . 104(2) ?
    C18 C17 C24 . . 127.8(2) ?
    C18 C17 C16 . . 112.35(19) ?
    C24 C17 C16 . . 119.8(2) ?
    C17 C18 C14 . . 109.11(19) ?
    C17 C18 C19 . . 128.8(2) ?
    C14 C18 C19 . . 122.04(19) ?
    C20B C19 C18 . . 125.2(6) ?
    C20A C19 C18 . . 109.9(2) ?
    C20A C19 H19A . . 109.7 ?
    C18 C19 H19A . . 109.7 ?
    C20A C19 H19B . . 109.7 ?
    C18 C19 H19B . . 109.7 ?
    H19A C19 H19B . . 108.2 ?
    C20B C19 H19C . . 106.0 ?
    C18 C19 H19C . . 106.0 ?
    C20B C19 H19D . . 106.0 ?
    C18 C19 H19D . . 106.0 ?
    H19C C19 H19D . . 106.3 ?
    C21A C20A C19 . . 133.1(3) ?
    C21A C20A H20A . . 113.5 ?
    C19 C20A H20A . . 113.5 ?
    C20A C21A C22A . . 126.4(4) ?
    C20A C21A H21A . . 116.8 ?
    C22A C21A H21A . . 116.8 ?
    C21A C22A C23A . . 110.4(3) ?
    C21A C22A H22A . . 109.6 ?
    C23A C22A H22A . . 109.6 ?
    C21A C22A H22B . . 109.6 ?
    C23A C22A H22B . . 109.6 ?
    H22A C22A H22B . . 108.1 ?
    C22A C23A H23A . . 109.5 ?
    C22A C23A H23B . . 109.5 ?
    H23A C23A H23B . . 109.5 ?
    C22A C23A H23C . . 109.5 ?
    H23A C23A H23C . . 109.5 ?
    H23B C23A H23C . . 109.5 ?
    C21B C20B C19 . . 122.2(14) ?
    C21B C20B H20B . . 118.9 ?
    C19 C20B H20B . . 118.9 ?
    C20B C21B C22B . . 157.0(17) ?
    C20B C21B H21B . . 101.5 ?
    C22B C21B H21B . . 101.5 ?
    C23B C22B C21B . . 112.7(18) ?
    C23B C22B H22C . . 109.0 ?
    C21B C22B H22C . . 109.0 ?
    C23B C22B H22D . . 109.0 ?
    C21B C22B H22D . . 109.0 ?
    H22C C22B H22D . . 107.8 ?
    C22B C23B H23D . . 109.5 ?
    C22B C23B H23E . . 109.5 ?
    H23D C23B H23E . . 109.5 ?
    C22B C23B H23F . . 109.5 ?
    H23D C23B H23F . . 109.5 ?
    H23E C23B H23F . . 109.5 ?
    C17 C24 H24A . . 114(2) ?
    C17 C24 H24B . . 110.5(16) ?
    H24A C24 H24B . . 108(3) ?
    C17 C24 H24C . . 110.6(18) ?
    H24A C24 H24C . . 109(3) ?
    H24B C24 H24C . . 105(2) ?
    N6 C25 N5 . . 115.3(2) ?
    N6 C25 S2 . . 123.71(17) ?
    N5 C25 S2 . . 120.96(17) ?
    N6 C26 H26A . . 109.5 ?
    N6 C26 H26B . . 109.5 ?
    H26A C26 H26B . . 109.5 ?
    N6 C26 H26C . . 109.5 ?
    H26A C26 H26C . . 109.5 ?
    H26B C26 H26C . . 109.5 ?
    C14 N4 N5 . . 116.71(18) ?
    C25 N5 N4 . . 117.8(2) ?
    C25 N5 H3 . . 120.8(17) ?
    N4 N5 H3 . . 121.4(17) ?
    C25 N6 C26 . . 124.3(2) ?
    C25 N6 H4 . . 117.6(17) ?
    C26 N6 H4 . . 118.0(18) ?
loop_
    _geom_torsion_atom_site_label_1
    _geom_torsion_atom_site_label_2
    _geom_torsion_atom_site_label_3
    _geom_torsion_atom_site_label_4
    _geom_torsion_site_symmetry_1
    _geom_torsion_site_symmetry_2
    _geom_torsion_site_symmetry_3
    _geom_torsion_site_symmetry_4
    _geom_torsion
    _geom_torsion_publ_flag
    N1 C1 C2 C3 . . . . -177.8(2) ?
    C5 C1 C2 C3 . . . . 0.0(3) ?
    C1 C2 C3 C4 . . . . 1.2(3) ?
    C2 C3 C4 C5 . . . . -2.2(3) ?
    C2 C3 C4 C12 . . . . 177.1(2) ?
    C12 C4 C5 C1 . . . . -176.9(2) ?
    C3 C4 C5 C1 . . . . 2.3(3) ?
    C12 C4 C5 C6 . . . . 2.3(4) ?
    C3 C4 C5 C6 . . . . -178.5(2) ?
    N1 C1 C5 C4 . . . . 176.6(2) ?
    C2 C1 C5 C4 . . . . -1.4(3) ?
    N1 C1 C5 C6 . . . . -2.7(3) ?
    C2 C1 C5 C6 . . . . 179.3(2) ?
    C4 C5 C6 C7 . . . . 73.9(3) ?
    C1 C5 C6 C7 . . . . -107.0(3) ?
    C5 C6 C7 C8 . . . . 114.6(3) ?
    C6 C7 C8 C9 . . . . -2.1(5) ?
    C7 C8 C9 C10 . . . . 128.0(4) ?
    C5 C1 N1 N2 . . . . -179.33(19) ?
    C2 C1 N1 N2 . . . . -1.8(4) ?
    N3 C11 N2 N1 . . . . -1.2(3) ?
    S1 C11 N2 N1 . . . . 178.55(17) ?
    C1 N1 N2 C11 . . . . 173.8(2) ?
    N2 C11 N3 C13 . . . . -175.1(2) ?
    S1 C11 N3 C13 . . . . 5.1(4) ?
    N4 C14 C15 C16 . . . . 178.1(2) ?
    C18 C14 C15 C16 . . . . -0.1(3) ?
    C14 C15 C16 C17 . . . . -0.6(3) ?
    C15 C16 C17 C18 . . . . 1.3(3) ?
    C15 C16 C17 C24 . . . . -178.2(2) ?
    C24 C17 C18 C14 . . . . 178.0(2) ?
    C16 C17 C18 C14 . . . . -1.4(3) ?
    C24 C17 C18 C19 . . . . -4.4(4) ?
    C16 C17 C18 C19 . . . . 176.2(2) ?
    N4 C14 C18 C17 . . . . -177.4(2) ?
    C15 C14 C18 C17 . . . . 0.9(3) ?
    N4 C14 C18 C19 . . . . 4.8(3) ?
    C15 C14 C18 C19 . . . . -176.9(2) ?
    C17 C18 C19 C20B . . . . -0.8(9) ?
    C14 C18 C19 C20B . . . . 176.5(9) ?
    C17 C18 C19 C20A . . . . -91.4(3) ?
    C14 C18 C19 C20A . . . . 85.9(3) ?
    C18 C19 C20A C21A . . . . 139.9(4) ?
    C19 C20A C21A C22A . . . . 2.8(6) ?
    C20A C21A C22A C23A . . . . 121.9(4) ?
    C18 C19 C20B C21B . . . . -117.6(13) ?
    C19 C20B C21B C22B . . . . -4(5) ?
    C20B C21B C22B C23B . . . . -95(4) ?
    C18 C14 N4 N5 . . . . 178.16(19) ?
    C15 C14 N4 N5 . . . . 0.2(4) ?
    N6 C25 N5 N4 . . . . 0.8(3) ?
    S2 C25 N5 N4 . . . . -179.57(16) ?
    C14 N4 N5 C25 . . . . -175.3(2) ?
    N5 C25 N6 C26 . . . . 176.9(2) ?
    S2 C25 N6 C26 . . . . -2.7(4) ?
loop_
    _geom_hbond_atom_site_label_D
    _geom_hbond_atom_site_label_H
    _geom_hbond_atom_site_label_A
    _geom_hbond_site_symmetry_A
    _geom_hbond_distance_DH
    _geom_hbond_distance_HA
    _geom_hbond_distance_DA
    _geom_hbond_angle_DHA
    _geom_hbond_publ_flag
    N2 H1 S1 2_557 0.81(3) 2.80(3) 3.591(2) 167(2) yes
    C2 H5B S1 2_557 0.97(3) 2.90(3) 3.457(2) 117.4(18) yes
    N5 H3 S2 2_656 0.84(3) 2.75(3) 3.585(2) 172(2) yes
    C15 H18A S2 2_656 0.93(2) 2.98(2) 3.472(2) 115.0(17) yes
_shelx_space_group_comment
;
The symmetry employed for this shelxl refinement is uniquely defined
by the following loop, which should always be used as a source of
symmetry information in preference to the above space-group names.
They are only intended as comments.
;
_shelx_estimated_absorpt_T_min     0.942
_shelx_estimated_absorpt_T_max     0.975
_shelx_hkl_file
;
   0   0   3    3.06    0.63   5 0.91872-0.92222 0.15059-0.16561 0.06711 0.06711
   0   0   3    3.27    0.74 193-0.91769 0.91419-0.17698 0.16196 0.06711 0.06711
   0   0  -3    2.00    0.74  13 0.91770-0.91420 0.17696-0.16193-0.06711-0.06711
   0   0  -3    4.32    0.53 185-0.91871 0.92221-0.15061 0.16563-0.06711-0.06711
   0   0  -3    2.85    0.32 414 0.98383-0.98033-0.05164 0.06667-0.06711-0.06711
   0   0   4   10.12    1.16   3 0.91726-0.92193 0.14590-0.16593 0.08949 0.08949
   0   0   4   10.75    0.84 194-0.91589 0.91122-0.18108 0.16105 0.08949 0.08949
   0   0  -4    9.27    0.84  14 0.91590-0.91123 0.18106-0.16103-0.08949-0.08949
   0   0  -4    9.07    1.05 183-0.91725 0.92192-0.14593 0.16596-0.08949-0.08949
   0   0  -4   10.69    0.64 419 0.96831-0.96364 0.01946 0.00057-0.08949-0.08949
   0   0   5  178.61    6.64   2 0.91533-0.92116 0.14113-0.16617 0.11186 0.11186
   0   0   5  183.95    6.95 195-0.91362 0.90779-0.18510 0.16007 0.11186 0.11186
   0   0   5  182.82    6.64 362 0.91533-0.92116 0.14113-0.16617 0.11186 0.11186
   0   0  -5  179.21    7.37  15 0.91363-0.90780 0.18508-0.16004-0.11186-0.11186
   0   0  -5  187.56    6.74 182-0.91532 0.92115-0.14116 0.16620-0.11186-0.11186
   0   0  -5  184.66    6.55 423 0.94718-0.94135 0.09200-0.06696-0.11186-0.11186
   0   0   6   44.54    2.21   1 0.91293-0.91993 0.13628-0.16632 0.13423 0.13423
   0   0   6   43.56    2.42 196-0.91088 0.90388-0.18904 0.15899 0.13423 0.13423
   0   0   6   42.75    2.21 361 0.91293-0.91993 0.13628-0.16632 0.13423 0.13423
   0   0  -6   38.09    2.42  16 0.91089-0.90389 0.18902-0.15897-0.13423-0.13423
   0   0  -6   44.22    2.32 181-0.91292 0.91992-0.13630 0.16635-0.13423-0.13423
   0   0  -6   44.74    1.79 427 0.92001-0.91302 0.16610-0.13605-0.13423-0.13423
   0   0   7  109.84    4.94 198-0.90766 0.89950-0.19289 0.15784 0.15660 0.15660
   0   0   7  115.49    4.94 360 0.91005-0.91822 0.13134-0.16639 0.15660 0.15660
   0   0  -7  111.31    4.62  18 0.90767-0.89951 0.19287-0.15781-0.15660-0.15660
   0   0  -7  109.18    4.73 180-0.91004 0.91821-0.13136 0.16642-0.15660-0.15660
   0   0  -7  106.29    3.88 432 0.88619-0.87803 0.24191-0.20685-0.15660-0.15660
   0   0   8   10.29    1.37 199-0.90396 0.89463-0.19666 0.15659 0.17897 0.17897
   0   0   8    7.46    1.68 358 0.90669-0.91602 0.12632-0.16638 0.17897 0.17897
   0   0  -8    8.51    1.26  19 0.90397-0.89464 0.19663-0.15657-0.17897-0.17897
   0   0  -8    8.83    1.68 178-0.90668 0.91601-0.12634 0.16640-0.17897-0.17897
   0   0  -8    7.63    0.63 437 0.84484-0.83551 0.31965-0.27959-0.17897-0.17897
   0   0   9  340.93   13.22 200-0.89977 0.88927-0.20033 0.15526 0.20134 0.20134
   0   0   9  332.23   12.08 357 0.90284-0.91334 0.12120-0.16627 0.20134 0.20134
   0   0  -9  340.20   12.59  20 0.89978-0.88928 0.20031-0.15524-0.20134-0.20134
   0   0  -9  344.31   13.23 177-0.90283 0.91333-0.12123 0.16630-0.20134-0.20134
   0   0  10   10.79    1.99 202-0.89509 0.88342-0.20392 0.15385 0.22372 0.22372
   0   0  10   10.07    1.99 356 0.89850-0.91016 0.11600-0.16608 0.22372 0.22372
   0   0 -10   10.90    1.99  22 0.89510-0.88344 0.20390-0.15382-0.22372-0.22372
   0   0 -10   13.22    2.10 176-0.89849 0.91015-0.11603 0.16611-0.22372-0.22372
   0   0  11  132.14    6.49 203-0.88991 0.87707-0.20742 0.15234 0.24609 0.24609
   0   0  11  139.41    6.39 354 0.89365-0.90649 0.11072-0.16580 0.24609 0.24609
   0   0 -11  133.61    6.18  23 0.88992-0.87708 0.20740-0.15231-0.24609-0.24609
   0   0 -11  138.68    6.50 174-0.89364 0.90648-0.11074 0.16582-0.24609-0.24609
   0   0  12   45.50    3.35 204-0.88421 0.87021-0.21083 0.15074 0.26846 0.26846
   0   0  12   40.32    3.25 353 0.88830-0.90230 0.10534-0.16543 0.26846 0.26846
   0   0  12   37.09    2.08 442-0.77627 0.76227-0.41178 0.35169 0.26846 0.26846
   0   0 -12   45.82    3.56  24 0.88422-0.87022 0.21081-0.15072-0.26846-0.26846
   0   0 -12   40.43    3.14 173-0.88829 0.90229-0.10536 0.16545-0.26846-0.26846
   0   0  13  150.60    7.00 206-0.87800 0.86283-0.21415 0.14905 0.29083 0.29083
   0   0  13  154.03    8.37 352 0.88243-0.89759 0.09986-0.16496 0.29083 0.29083
   0   0  13  149.57    5.65 395-0.43551 0.42035-0.76030 0.69520 0.29083 0.29083
   0   0  13  153.96    5.91 446-0.73018 0.71501-0.47090 0.40580 0.29083 0.29083
   0   0 -13  153.84    7.52  26 0.87801-0.86284 0.21413-0.14903-0.29083-0.29083
   0   0 -13  162.51    7.74 172-0.88242 0.89758-0.09989 0.16499-0.29083-0.29083
   0   0  14   33.52    3.45 207-0.87126 0.85492-0.21737 0.14726 0.31320 0.31320
   0   0  14   32.51    3.76 350 0.87602-0.89235 0.09430-0.16440 0.31320 0.31320
   0   0  14   30.89    1.44 387-0.55319 0.53686-0.66022 0.59012 0.31320 0.31320
   0   0  14   27.80    1.86 451-0.67682 0.66049-0.53164 0.46153 0.31320 0.31320
   0   0 -14   36.55    3.13  27 0.87127-0.85493 0.21735-0.14724-0.31320-0.31320
   0   0 -14   25.72    3.45 170-0.87601 0.89234-0.09432 0.16443-0.31320-0.31320
   0   0  15   14.19    2.92 208-0.86397 0.84647-0.22050 0.14538 0.33557 0.33557
   0   0  15    8.04    2.30 349 0.86907-0.88657 0.08863-0.16375 0.33557 0.33557
   0   0  15   12.52    0.62 374-0.71671 0.69921-0.47382 0.39870 0.33557 0.33557
   0   0  15   11.96    1.24 455-0.61430 0.59680-0.59443 0.51931 0.33557 0.33557
   0   0 -15   13.66    3.02  28 0.86398-0.84648 0.22047-0.14536-0.33557-0.33557
   0   0 -15    7.31    2.19 169-0.86907 0.88656-0.08866 0.16377-0.33557-0.33557
   0   0  16    3.13    2.61 210-0.85613 0.83746-0.22352 0.14340 0.35794 0.35794
   0   0  16   -0.42    2.61 348 0.86157-0.88024 0.08287-0.16299 0.35794 0.35794
   0   0  16    0.41    0.82 461-0.53939 0.52073-0.65999 0.57987 0.35794 0.35794
   0   0  17   26.96    3.23 211-0.84771 0.82788-0.22645 0.14132 0.38032 0.38032
   0   0  17   30.61    1.85 467-0.44585 0.42602-0.72973 0.64460 0.38032 0.38032
   0   0 -17   29.67    3.75  31 0.84772-0.82789 0.22642-0.14129-0.38032-0.38032
   0   0  18    0.83    2.91 212-0.83871 0.81771-0.22927 0.13913 0.40269 0.40269
   0   0 -18    2.70    2.91  32 0.83872-0.81772 0.22924-0.13910-0.40269-0.40269
   0   0  19    2.29    2.18 214-0.82910 0.80694-0.23198 0.13683 0.42506 0.42506
   0   0 -19    4.57    2.60  34 0.82911-0.80695 0.23195-0.13681-0.42506-0.42506
   0   0  20    4.15    3.63 215-0.81887 0.79554-0.23458 0.13442 0.44743 0.44743
   0   0 -20   -0.93    3.53  35 0.81888-0.79555 0.23455-0.13440-0.44743-0.44743
   0   1 -20   26.69    5.30  35 0.82232-0.81390 0.23371-0.06830-0.44007-0.46209
   0  -1  20   32.50    5.09 215-0.82231 0.81389-0.23374 0.06832 0.44007 0.46210
   0   1 -19   12.79    3.95  33 0.83259-0.82534 0.23101-0.07060-0.41713-0.44029
   0  -1  19   10.71    3.74 213-0.83258 0.82533-0.23103 0.07063 0.41713 0.44029
   0   1 -18   11.24    3.23  32 0.84223-0.83615 0.22818-0.07278-0.39415-0.41853
   0  -1  18   10.72    2.91 212-0.84222 0.83614-0.22820 0.07281 0.39414 0.41853
   0  -1  18   13.79    1.75 461-0.53577 0.52969-0.66293 0.50754 0.35892 0.45376
   0   1 -17   23.43    3.96  31 0.85126-0.84635 0.22523-0.07484-0.37110-0.39684
   0  -1  17   23.02    3.85 211-0.85125 0.84634-0.22526 0.07487 0.37109 0.39684
   0  -1  17   24.43    2.37 456-0.60479 0.59988-0.60329 0.45290 0.33866 0.42928
   0   1 -16    0.00    1.77  29 0.85970-0.85595 0.22216-0.07678-0.34797-0.37522
   0  -1  16    0.31    1.67 209-0.85969 0.85594-0.22219 0.07681 0.34797 0.37522
   0  -1  16    0.31    0.51 391-0.50034 0.49660-0.70803 0.56265 0.30368 0.41951
   0  -1  16    1.34    1.03 452-0.66310 0.65935-0.54613 0.40075 0.31844 0.40475
   0   1 -15   29.43    3.76  28 0.86757-0.86499 0.21897-0.07860-0.32476-0.35369
   0   1 -15   31.10    3.65 168-0.86286 0.86544-0.08386 0.22424-0.35420-0.32425
   0  -1  15   34.86    3.97 208-0.86756 0.86498-0.21900 0.07863 0.32476 0.35369
   0  -1  15   32.87    3.55 348 0.86287-0.86545 0.08384-0.22421 0.35420 0.32425
   0  -1  15   32.81    2.59 448-0.71323 0.71065-0.49100 0.35063 0.29831 0.38014
   0   1 -14   10.76    1.88  26 0.87488-0.87346 0.21567-0.08030-0.30144-0.33227
   0   1 -14    6.58    1.88 169-0.86983 0.87124-0.08926 0.22463-0.33320-0.30050
   0  -1  14   11.60    2.09 206-0.87487 0.87345-0.21569 0.08032 0.30143 0.33227
   0  -1  14    7.31    2.09 349 0.86984-0.87125 0.08924-0.22460 0.33320 0.30051
   0  -1  14    8.61    1.24 444-0.75677 0.75536-0.43764 0.30228 0.27831 0.35539
   0   1 -13    5.33    1.99  25 0.88164-0.88139 0.21223-0.08188-0.27798-0.31098
   0   1 -13   -3.66    2.09 170-0.87625 0.87650-0.09452 0.22488-0.31240-0.27656
   0  -1  13   -0.21    1.67 205-0.88163 0.88138-0.21226 0.08190 0.27798 0.31098
   0  -1  13    0.84    2.20 350 0.87626-0.87651 0.09450-0.22485 0.31240 0.27657
   0  -1  13    0.83    1.04 441-0.79479 0.79455-0.38591 0.25555 0.25850 0.33047
   0   1 -12   -3.35    1.99  23 0.88787-0.88879 0.20867-0.08332-0.25437-0.28985
   0   1 -12    0.00    1.88 172-0.88214 0.88122-0.09964 0.22499-0.29184-0.25238
   0  -1  12   -4.71    1.99 203-0.88786 0.88878-0.20870 0.08335 0.25436 0.28986
   0  -1  12    3.56    1.88 352 0.88215-0.88123 0.09961-0.22496 0.29184 0.25239
   0   1 -11   76.90    4.50  22 0.89357-0.89566 0.20498-0.08463-0.23054-0.26894
   0   1 -11   84.61    4.92 173-0.88750 0.88542-0.10460 0.22494-0.27159-0.22789
   0  -1  11   85.80    4.61 202-0.89356 0.89565-0.20500 0.08466 0.23054 0.26894
   0  -1  11   85.86    4.29 353 0.88751-0.88543 0.10458-0.22492 0.27158 0.22789
   0   1 -10   78.86    4.61  21 0.89876-0.90201 0.20114-0.08580-0.20644-0.24829
   0   1 -10   91.28    4.72 174-0.89234 0.88909-0.10939 0.22473-0.25173-0.20300
   0  -1  10   94.27    4.82 201-0.89875 0.90200-0.20116 0.08583 0.20644 0.24830
   0  -1  10   89.29    4.51 354 0.89235-0.88910 0.10937-0.22470 0.25173 0.20301
   0   1  -9  210.56    8.40  19 0.90343-0.90785 0.19713-0.08681-0.18199-0.22800
   0   1  -9  223.10    9.54 175-0.89667 0.89225-0.11399 0.22431-0.23241-0.17758
   0   1  -9  216.48    8.27 434 0.86571-0.87013 0.28205-0.17172-0.16823-0.24176
   0  -1   9  210.35    9.24 199-0.90343 0.90784-0.19716 0.08683 0.18198 0.22801
   0  -1   9  229.70    8.39 355 0.89668-0.89226 0.11396-0.22429 0.23240 0.17759
   0   1  -8   80.20    3.99 176-0.90047 0.89489-0.11834 0.22366-0.21380-0.15145
   0   1  -8   88.28    3.46 431 0.89472-0.90031 0.22405-0.11873-0.15138-0.21387
   0  -1   8   88.36    4.10 198-0.90759 0.91318-0.19297 0.08765 0.15704 0.20820
   0  -1   8   88.07    4.20 356 0.90048-0.89490 0.11832-0.22364 0.21380 0.15145
   0   1  -7   23.87    1.79  16 0.91126-0.91801 0.18853-0.08821-0.13142-0.18908
   0   1  -7   21.85    1.79 177-0.90376 0.89701-0.12241 0.22272-0.19621-0.12430
   0   1  -7   23.04    1.58 427 0.91852-0.92527 0.16978-0.06947-0.13533-0.18518
   0  -1   7   24.08    1.89 196-0.91125 0.91800-0.18855 0.08824 0.13142 0.18909
   0  -1   7   24.06    2.10 357 0.90377-0.89702 0.12239-0.22270 0.19620 0.12430
   0   1  -6  465.67   16.32  15 0.91440-0.92232 0.18382-0.08851-0.10478-0.17098
   0   1  -6  467.28   15.77 178-0.90649 0.89858-0.12608 0.22139-0.18011-0.09565
   0   1  -6  478.32   16.13 425 0.93764-0.94555 0.11986-0.02456-0.12033-0.15543
   0  -1   6  466.93   16.53 195-0.91439 0.92231-0.18384 0.08854 0.10478 0.17099
   0  -1   6  463.71   16.19 358 0.90650-0.89859 0.12606-0.22136 0.18011 0.09566
   0   1  -5   10.22    1.16  13 0.91700-0.92608 0.17870-0.08840-0.07655-0.15447
   0   1  -5    6.73    1.05 179-0.90863 0.89955-0.12918 0.21948-0.16636-0.06466
   0   1  -5    9.19    0.74 422 0.95254-0.96162 0.07524 0.01505-0.10673-0.12429
   0  -1   5    8.64    0.95 193-0.91699 0.92607-0.17872 0.08842 0.07655 0.15447
   0  -1   5    5.89    0.95 359 0.90864-0.89956 0.12916-0.21946 0.16635 0.06466
   0   1  -4    0.84    0.84 180-0.91004 0.89979-0.13137 0.21666-0.15659-0.02969
   0   1  -4   -0.32    0.53 420 0.96359-0.97384 0.03738 0.04791-0.09506-0.09122
   0  -1   4    0.74    0.84 191-0.91898 0.92923-0.17296 0.08767 0.04562 0.14065
   0  -1   4    2.21    0.84 360 0.91005-0.89980 0.13134-0.21663 0.15658 0.02970
   0  -1   4    0.73    0.42 401 0.99830-0.98805-0.27831 0.19303 0.00721 0.17907
   0   1  -3   54.87    2.22   9 0.92018-0.93160 0.16602-0.08574-0.00957-0.13196
   0   1  -3   56.80    2.12 418 0.97101-0.98243 0.00860 0.07168-0.08610-0.05543
   0  -1   3   56.24    2.32 189-0.92018 0.93159-0.16604 0.08576 0.00956 0.13197
   0  -1   3   52.85    2.32 360 0.91036-0.89894 0.13184-0.21212 0.15437-0.01284
   0  -1   3   54.86    2.20 405 0.99980-0.98839-0.21474 0.13446-0.01412 0.15565
   0   1  -2   12.45    0.95   6 0.91991-0.93249 0.15650-0.08123 0.03829-0.13508
   0   1  -2   11.05    0.74 179-0.90816 0.89557-0.12847 0.20374-0.16953 0.07274
   0   1  -2   10.26    0.63 417 0.97474-0.98733-0.00726 0.08253-0.08113-0.01566
   0  -1   2   12.13    0.84 186-0.91990 0.93248-0.15652 0.08125-0.03830 0.13509
   0  -1   2    8.94    0.63 359 0.90817-0.89558 0.12845-0.20372 0.16951-0.07272
   0  -1   2   11.89    0.74 409 0.99694-0.98436-0.15179 0.07652-0.03485 0.13164
   0   1   2    5.48    0.63  13 0.91764-0.93489 0.17710-0.12186-0.06792 0.15010
   0   1   2   13.53    0.73 201-0.89841 0.88116-0.20143 0.25667 0.20813-0.12595
   0   1   2    8.30    0.62 368-0.77810 0.76086-0.38228 0.43752 0.34001-0.25783
   0  -1  -2   11.33    0.73  21 0.89842-0.88117 0.20140-0.25665-0.20811 0.12592
   0  -1  -2   12.01    0.74 193-0.91763 0.93488-0.17713 0.12189 0.06794-0.15012
   0  -1  -2   10.74    0.52 378-0.66787 0.68512-0.53682 0.48157 0.33024-0.41242
   0  -1  -2   11.42    0.53 421 0.95921-0.94196 0.05301-0.10825-0.09989 0.01771
   0  -1  -2   11.07    0.52 448-0.70967 0.72692-0.49512 0.43988 0.29983-0.38201
   0   1   3   31.97    1.37   9 0.92026-0.93867 0.16504-0.11480-0.00456 0.13149
   0   1   3   30.78    1.47 199-0.90540 0.88699-0.19526 0.24549 0.17060-0.04368
   0   1   3   31.61    1.24 377-0.67681 0.65839-0.52583 0.57607 0.33131-0.20439
   0  -1  -3   32.04    1.58  19 0.90541-0.88700 0.19523-0.24546-0.17059 0.04366
   0  -1  -3   33.44    1.48 189-0.92025 0.93866-0.16507 0.11483 0.00458-0.13150
   0  -1  -3   30.91    1.34 395-0.44094 0.45935-0.75617 0.70594 0.29195-0.41888
   0  -1  -3   32.69    1.16 420 0.96170-0.94328 0.04423-0.09446-0.09718-0.02975
   0   1   4    7.81    1.05   7 0.91995-0.93953 0.15678-0.11155 0.03691 0.13475
   0   1   4    8.62    0.95 198-0.90634 0.88676-0.19430 0.23953 0.16493 0.00674
   0   1   4    9.38    0.62 384-0.59427 0.57469-0.61940 0.66463 0.31993-0.14826
   0  -1  -4    9.57    0.95  18 0.90635-0.88677 0.19428-0.23950-0.16492-0.00675
   0  -1  -4    8.44    0.95 187-0.91994 0.93952-0.15681 0.11158-0.03690-0.13476
   0   1   5  149.84    5.59   5 0.91854-0.93929 0.14992-0.10970 0.07034 0.14607
   0   1   5  133.98    5.15 199-0.90533 0.88458-0.19533 0.23555 0.17105 0.04536
   0   1   5  136.75    4.84 388-0.53858 0.51783-0.67395 0.71417 0.31066-0.09425
   0  -1  -5  145.85    5.78  19 0.90534-0.88459 0.19531-0.23553-0.17104-0.04537
   0  -1  -5  147.51    5.38 185-0.91853 0.93928-0.14994 0.10972-0.07033-0.14608
   0   1   6    1.48    0.84   3 0.91642-0.93833 0.14369-0.10847 0.09993 0.16123
   0   1   6    1.58    0.95 199-0.90328 0.88136-0.19729 0.23251 0.18282 0.07834
   0   1   6    1.26    0.84 363 0.91642-0.93833 0.14369-0.10847 0.09993 0.16123
   0   1   6    2.26    0.51 390-0.50860 0.48669-0.70088 0.73609 0.30523-0.04407
   0  -1  -6    2.31    0.84  19 0.90329-0.88137 0.19727-0.23248-0.18281-0.07835
   0  -1  -6    1.58    0.74 183-0.91641 0.93832-0.14371 0.10850-0.09992-0.16123
   0   1   7   36.43    2.21   1 0.91371-0.93680 0.13777-0.10757 0.12739 0.17851
   0   1   7   36.11    1.99 200-0.90049 0.87740-0.19974 0.22995 0.19771 0.10818
   0   1   7   37.59    2.32 361 0.91371-0.93680 0.13777-0.10757 0.12739 0.17851
   0   1   7   34.66    1.65 391-0.50017 0.47709-0.70818 0.73838 0.30365 0.00225
   0  -1  -7   38.94    2.31  20 0.90050-0.87741 0.19972-0.22992-0.19771-0.10819
   0   1   8  233.17    8.50 201-0.89707 0.87282-0.20246 0.22766 0.21453 0.13611
   0   1   8  240.37    9.99 360 0.91047-0.93472 0.13202-0.10682 0.15355 0.19709
   0   1   8  227.64    8.13 390-0.50909 0.48484-0.70046 0.72566 0.30532 0.04532
   0  -1  -8  245.45    9.44  21 0.89708-0.87284 0.20243-0.22763-0.21452-0.13612
   0  -1  -8  236.28    8.84 180-0.91046 0.93471-0.13204 0.10685-0.15354-0.19710
   0   1   9   28.19    2.20 202-0.89309 0.86768-0.20533 0.22551 0.23260 0.16278
   0   1   9   24.80    2.21 358 0.90671-0.93212 0.12634-0.10615 0.17885 0.21653
   0   1   9   25.42    1.34 388-0.53209 0.50668-0.67991 0.70010 0.30951 0.08587
   0  -1  -9   22.95    1.99  22 0.89310-0.86769 0.20530-0.22549-0.23260-0.16279
   0  -1  -9   30.90    2.21 178-0.90670 0.93211-0.12637 0.10618-0.17885-0.21653
   0   1  10   15.81    1.88 203-0.88856 0.86198-0.20826 0.22345 0.25155 0.18858
   0   1  10   15.96    1.89 357 0.90243-0.92901 0.12069-0.10551 0.20357 0.23656
   0   1  10   15.45    0.93 386-0.56696 0.54037-0.64693 0.66211 0.31552 0.12460
   0   1  10   15.86    0.93 446-0.73371 0.70713-0.46661 0.48179 0.28922 0.15090
   0  -1 -10   13.61    2.09  23 0.88858-0.86199 0.20824-0.22342-0.25154-0.18858
   0  -1 -10   12.71    1.79 177-0.90242 0.92900-0.12072 0.10554-0.20356-0.23656
   0   1  11    0.52    1.67 204-0.88350 0.85575-0.21123 0.22141 0.27112 0.21375
   0   1  11    0.94    1.78 355 0.89764-0.92539 0.11503-0.10486 0.22786 0.25701
   0   1  11    1.24    0.52 382-0.61244 0.58469-0.60022 0.61040 0.32269 0.16218
   0   1  11    0.93    0.41 451-0.67520 0.64746-0.53337 0.54354 0.31383 0.17104
   0  -1 -11    0.10    1.67  24 0.88351-0.85576 0.21121-0.22138-0.27111-0.21376
   0  -1 -11   -1.36    1.57 175-0.89763 0.92538-0.11506 0.10488-0.22785-0.25702
   0   1  12  262.98   10.35 206-0.87791 0.84899-0.21420 0.21936 0.29115 0.23846
   0   1  12  253.34   10.80 354 0.89233-0.92124 0.10934-0.10418 0.25183 0.27778
   0   1  12  251.85    8.88 378-0.66834 0.63943-0.53624 0.54141 0.33030 0.19932
   0   1  12  255.36    9.28 456-0.60582 0.57691-0.60234 0.60751 0.33833 0.19128
   0  -1 -12  271.76   12.12  26 0.87792-0.84900 0.21417-0.21934-0.29115-0.23846
   0  -1 -12  270.95   11.95 174-0.89232 0.92123-0.10937 0.10420-0.25183-0.27779
   0   1  13   12.11    2.09 207-0.87177 0.84169-0.21714 0.21730 0.31155 0.26281
   0   1  13    8.48    2.30 353 0.88649-0.91657 0.10361-0.10345 0.27556 0.29879
   0   1  13   11.39    0.73 372-0.73613 0.70605-0.44653 0.44669 0.33728 0.23707
   0   1  13   10.80    0.82 462-0.52050 0.49042-0.67509 0.67525 0.36293 0.21143
   0  -1 -13   12.22    2.19  27 0.87178-0.84170 0.21711-0.21727-0.31155-0.26281
   0  -1 -13    8.38    2.30 173-0.88648 0.91656-0.10363 0.10348-0.27556-0.29880
   0   1  14   -0.73    1.46 208-0.86510 0.83385-0.22004 0.21519 0.33222 0.28688
   0   1  14    0.21    1.36 351 0.88012-0.91137 0.09781-0.10266 0.29911 0.31999
   0   1  14    0.92    0.41 469-0.40744 0.37619-0.75498 0.75013 0.38795 0.23115
   0  -1 -14    1.36    1.46  28 0.86511-0.83386 0.22001-0.21516-0.33222-0.28688
   0  -1 -14    4.39    1.99 171-0.88011 0.91136-0.09784 0.10269-0.29910-0.32000
   0   1  15   -3.13    2.29 209-0.85787 0.82545-0.22288 0.21302 0.35311 0.31073
   0   1  15   -1.25    1.78 350 0.87320-0.90562 0.09195-0.10181 0.32250 0.34134
   0  -1 -15    0.83    2.08  29 0.85788-0.82546 0.22285-0.21300-0.35311-0.31073
   0  -1 -15    0.63    1.67 170-0.87319 0.90561-0.09198 0.10184-0.32250-0.34134
   0   1  16   -2.08    2.29 211-0.85008 0.81649-0.22566 0.21079 0.37419 0.33440
   0   1  16   -1.78    2.71 348 0.86572-0.89930 0.08602-0.10088 0.34577 0.36281
   0   1  17    2.91    2.08 212-0.84171 0.80696-0.22836 0.20849 0.39540 0.35792
   0  -1 -17   -2.39    1.98  32 0.84172-0.80697 0.22834-0.20846-0.39540-0.35793
   0   1  18   33.89    4.68 213-0.83275 0.79683-0.23098 0.20610 0.41674 0.38133
   0  -1 -18   32.22    4.68  33 0.83276-0.79684 0.23096-0.20608-0.41674-0.38133
   0   1  19   -1.77    2.08 215-0.82318 0.78609-0.23352 0.20363 0.43819 0.40463
   0  -1 -19   -2.28    2.18  35 0.82319-0.78611 0.23349-0.20360-0.43818-0.40463
   0   1  20    6.74    2.59 216-0.81297 0.77473-0.23596 0.20106 0.45971 0.42784
   0  -1 -20    6.95    3.01  36 0.81298-0.77474 0.23593-0.20104-0.45971-0.42785
   0   2 -20   21.40    4.88  35 0.82350-0.83000 0.23342-0.00275-0.43751-0.47196
   0  -2  20   18.49    4.99 215-0.82349 0.82999-0.23344 0.00277 0.43751 0.47196
   0   2 -19    1.14    2.60  33 0.83382-0.84149 0.23066-0.00500-0.41427-0.45045
   0  -2  19    3.12    2.60 213-0.83381 0.84148-0.23069 0.00502 0.41427 0.45046
   0   2 -18   10.51    2.71  32 0.84352-0.85235 0.22778-0.00712-0.39096-0.42902
   0  -2  18    8.95    2.71 212-0.84351 0.85234-0.22780 0.00715 0.39095 0.42903
   0  -2  18    9.39    1.86 455-0.62259 0.63142-0.58656 0.36591 0.33282 0.48717
   0   2 -17    3.65    2.92  30 0.85259-0.86260 0.22477-0.00912-0.36755-0.40769
   0  -2  17    4.25    0.73 368-0.77586 0.78586-0.38593 0.17028 0.33990 0.43534
   0  -2  17    2.07    1.34 451-0.67385 0.68385-0.53482 0.31917 0.31435 0.46089
   0   2 -16    2.61    1.98  29 0.86108-0.87224 0.22163-0.01099-0.34404-0.38645
   0  -2  16    0.21    1.88 209-0.86107 0.87224-0.22165 0.01102 0.34404 0.38646
   0  -2  16    0.00    1.35 447-0.71844 0.72961-0.48490 0.27426 0.29605 0.43445
   0   2 -15    6.68    2.51  27 0.86898-0.88131 0.21837-0.01273-0.32041-0.36535
   0   2 -15    0.21    2.50 166-0.85436 0.84203-0.07765 0.28328-0.37797-0.30778
   0  -2  15    1.57    2.71 207-0.86897 0.88131-0.21839 0.01276 0.32040 0.36535
   0  -2  15    5.08    1.25 444-0.75751 0.76985-0.43669 0.23106 0.27795 0.40780
   0   2 -14   50.68    3.76  26 0.87632-0.88982 0.21497-0.01435-0.29662-0.34439
   0   2 -14   53.42    4.49 168-0.86132 0.84782-0.08271 0.28333-0.35864-0.28237
   0  -2  14   42.00    3.45 206-0.87631 0.88981-0.21499 0.01437 0.29661 0.34440
   0  -2  14   36.72    4.49 348 0.86133-0.84783 0.08269-0.28331 0.35863 0.28238
   0  -2  14   46.17    3.22 441-0.79185 0.80535-0.39012 0.18949 0.26012 0.38089
   0   2 -13    2.51    2.09  25 0.88310-0.89777 0.21144-0.01582-0.27264-0.32363
   0   2 -13    3.76    2.30 169-0.86771 0.85304-0.08759 0.28321-0.33973-0.25653
   0  -2  13    2.09    2.20 205-0.88309 0.89776-0.21146 0.01584 0.27263 0.32364
   0  -2  13    4.07    2.19 349 0.86772-0.85305 0.08757-0.28318 0.33973 0.25654
   0   2 -12   70.36    4.08  23 0.88935-0.90518 0.20776-0.01715-0.24843-0.30310
   0   2 -12   61.76    4.39 170-0.87354 0.85771-0.09227 0.28287-0.32136-0.23017
   0  -2  12   68.37    4.08 203-0.88934 0.90517-0.20778 0.01718 0.24842 0.30310
   0  -2  12   58.73    4.08 350 0.87355-0.85772 0.09224-0.28285 0.32135 0.23017
   0   2 -11   -1.57    1.57  22 0.89506-0.91206 0.20393-0.01833-0.22392-0.28286
   0   2 -11    1.15    1.25 171-0.87881 0.86181-0.09671 0.28231-0.30364-0.20314
   0  -2  11   -1.36    1.78 202-0.89505 0.91205-0.20396 0.01836 0.22391 0.28287
   0  -2  11    0.42    1.25 351 0.87882-0.86182 0.09669-0.28229 0.30364 0.20314
   0   2 -10   25.81    2.41  20 0.90024-0.91841 0.19993-0.01934-0.19904-0.26300
   0   2 -10   27.94    2.62 172-0.88352 0.86535-0.10088 0.28148-0.28679-0.17525
   0   2 -10   26.99    1.88 435 0.85931-0.87748 0.29390-0.11331-0.17163-0.29041
   0  -2  10   26.85    2.31 200-0.90023 0.91840-0.19996 0.01937 0.19903 0.26301
   0  -2  10   24.49    2.41 352 0.88353-0.86536 0.10086-0.28145 0.28678 0.17526
   0   2  -9   63.11    3.47  19 0.90489-0.92423 0.19575-0.02016-0.17366-0.24364
   0   2  -9   53.31    3.46 173-0.88764 0.86830-0.10473 0.28032-0.27105-0.14625
   0   2  -9   53.06    2.62 432 0.88453-0.90386 0.24531-0.06973-0.15759-0.25970
   0  -2   9   54.71    3.47 199-0.90489 0.92422-0.19577 0.02018 0.17365 0.24364
   0  -2   9   55.09    3.35 353 0.88765-0.86831 0.10471-0.28029 0.27104 0.14626
   0   2  -8   23.44    1.89  17 0.90902-0.92952 0.19133-0.02075-0.14761-0.22494
   0   2  -8   23.79    2.20 174-0.89114 0.87064-0.10817 0.27875-0.25682-0.11574
   0   2  -8   26.59    1.79 429 0.90556-0.92606 0.20023-0.02965-0.14437-0.22819
   0  -2   8   26.59    2.10 197-0.90901 0.92951-0.19135 0.02078 0.14760 0.22495
   0  -2   8   27.25    2.52 354 0.89115-0.87065 0.10815-0.27873 0.25681 0.11574
   0   2  -7  144.55    6.21  16 0.91261-0.93428 0.18663-0.02106-0.12063-0.20718
   0   2  -7  150.08    6.19 174-0.89396 0.87229-0.11107 0.27664-0.24469-0.08312
   0  -2   7  142.02    5.79 196-0.91260 0.93427-0.18666 0.02109 0.12062 0.20719
   0  -2   7  138.86    5.77 354 0.89397-0.87231 0.11105-0.27662 0.24468 0.08313
   0   2  -6   88.13    3.79  14 0.91564-0.93848 0.18157-0.02101-0.09229-0.19078
   0   2  -6   84.89    3.88 175-0.89598 0.87314-0.11323 0.27379-0.23561-0.04746
   0   2  -6   88.04    3.59 425 0.93675-0.95958 0.12235 0.03821-0.12108-0.16199
   0  -2   6   82.97    3.79 194-0.91563 0.93847-0.18159 0.02103 0.09228 0.19079
   0  -2   6   85.63    3.78 355 0.89599-0.87315 0.11321-0.27377 0.23560 0.04747
   0  -2   6   85.55    3.76 398 0.99433-0.97150-0.32433 0.16377 0.02289 0.26018
   0   2  -5   57.64    2.74  12 0.91805-0.94206 0.17598-0.02043-0.06187-0.17645
   0   2  -5   53.64    2.73 175-0.89692 0.87292-0.11427 0.26982-0.23120-0.00712
   0   2  -5   56.66    2.64 423 0.94755-0.97155 0.09088 0.06467-0.11152-0.12681
   0  -2   5   60.38    2.74 192-0.91805 0.94205-0.17600 0.02045 0.06186 0.17647
   0  -2   5   57.95    2.83 355 0.89694-0.87293 0.11425-0.26980 0.23119 0.00713
   0  -2   5   58.06    2.72 401 0.99861-0.97461-0.27285 0.11729 0.00536 0.23296
   0   2  -4   45.87    2.20 175-0.89623 0.87106-0.11350 0.26405-0.23445 0.04087
   0   2  -4   47.09    2.22 421 0.95547-0.98064 0.06567 0.08487-0.10379-0.08979
   0  -2   4   48.41    2.32 190-0.91971 0.94488-0.16960 0.01906 0.02800 0.16558
   0  -2   4   46.92    2.31 355 0.89624-0.87107 0.11348-0.26403 0.23444-0.04086
   0  -2   4   48.56    2.20 404 0.99986-0.97470-0.22340 0.07286-0.01123 0.20481
   0   2  -3   94.64    4.01   8 0.92032-0.94666 0.16175-0.01622 0.01210-0.16094
   0   2  -3  102.06    3.78 174-0.89238 0.86604-0.10943 0.25497-0.25157 0.10274
   0   2  -3   99.94    4.01 420 0.96060-0.98694 0.04812 0.09741-0.09838-0.05046
   0  -2   3  102.02    3.90 188-0.92031 0.94665-0.16177 0.01624-0.01212 0.16096
   0  -2   3   92.93    3.67 354 0.89239-0.86606 0.10941-0.25495 0.25156-0.10272
   0  -2   3  101.68    3.79 407 0.99858-0.97225-0.17674 0.03120-0.02668 0.17551
   0   2  -2  401.82   14.03   5 0.91880-0.94630 0.15091-0.01038 0.06557-0.16966
   0   2  -2  401.52   13.08 171-0.88050 0.85300-0.09818 0.23871-0.29773 0.19363
   0   2  -2  403.62   14.06 420 0.96282-0.99032 0.04018 0.10035-0.09592-0.00817
   0  -2   2  409.73   14.03 185-0.91879 0.94629-0.15093 0.01040-0.06560 0.16969
   0  -2   2  420.25   13.82 351 0.88052-0.85302 0.09816-0.23869 0.29770-0.19361
   0  -2   2  418.69   14.55 410 0.99536-0.96786-0.13385-0.00668-0.04070 0.14479
   0   2  -1  591.29   19.78 360 0.91012-0.93879 0.13145 0.00407 0.15610-0.21546
   0   2  -1  599.37   19.87 420 0.96160-0.99027 0.04458 0.09094-0.09729 0.03794
   0  -2   1  591.71   19.25 180-0.91010 0.93877-0.13147-0.00406-0.15615 0.21550
   0  -2   1  581.73   19.05 344 0.83752-0.80885 0.06621-0.20173 0.42047-0.36112
   0  -2   1  596.05   19.54 412 0.99092-0.96226-0.09607-0.03945-0.05291 0.11226
   0   2   0  552.50   17.59 343 0.83604-0.86587 0.06526 0.06526 0.42395-0.43856
   0   2   0  562.79   18.79 421 0.95560-0.98543 0.06526 0.06526-0.10366 0.08906
   0  -2   0  552.08   17.69 163-0.83599 0.86583-0.06526-0.06526-0.42404 0.43865
   0  -2   0  553.73   17.26 314 0.53685-0.50702-0.06526-0.06526 0.81398-0.79938
   0  -2   0  569.20   19.24 414 0.98622-0.95639-0.06526-0.06526-0.06278 0.07739
   0   2   1  531.10   16.91 255-0.36144 0.33044-0.24507 0.37058 0.91300-0.88286
   0   2   1  540.84   18.24 424 0.94182-0.97282 0.10793 0.01758-0.11671 0.14684
   0  -2  -1  524.23   16.50  75 0.36155-0.33055 0.24506-0.37057-0.91295 0.88282
   0  -2  -1  520.27   16.68 219-0.79020 0.82120-0.24059 0.11508 0.50368-0.53382
   0  -2  -1  538.49   17.88 415 0.98243-0.95143-0.04409-0.08142-0.06951 0.03938
   0   2   2  210.88    7.26 217-0.80723 0.77506-0.23722 0.35772 0.47130-0.39642
   0   2   2  216.25    7.57 428 0.91386-0.94602 0.18100-0.06050-0.13867 0.21355
   0  -2  -2  209.53    7.36  37 0.80726-0.77509 0.23720-0.35769-0.47126 0.39638
   0  -2  -2  215.93    7.46 198-0.90778 0.93995-0.19276 0.07226 0.15582-0.23070
   0  -2  -2  205.27    7.59 364-0.81424 0.84641-0.31974 0.19924 0.34102-0.41590
   0  -2  -2  223.85    7.73 415 0.98099-0.94882-0.03664-0.08386-0.07187-0.00301
   0   2   3   39.21    1.79  12 0.91856-0.95189 0.17445-0.05895-0.05366 0.17328
   0   2   3   39.64    1.67 208-0.86599 0.83265-0.21967 0.33516 0.32955-0.20992
   0   2   3   39.43    1.57 435 0.85786-0.89119 0.29655-0.18106-0.17239 0.29201
   0  -2  -3   39.01    1.67  28 0.86601-0.83267 0.21964-0.33513-0.32952 0.20990
   0  -2  -3   42.48    1.69 192-0.91855 0.95188-0.17448 0.05899 0.05369-0.17331
   0  -2  -3   37.87    1.86 373-0.72310 0.75644-0.46499 0.34950 0.33616-0.45579
   0  -2  -3   41.05    1.69 415 0.98345-0.95012-0.04955-0.06594-0.06778-0.05184
   0  -2  -3   39.40    1.66 441-0.79572 0.82905-0.38459 0.26909 0.25798-0.37761
   0   2   4   60.35    2.64   8 0.92032-0.95482 0.16351-0.05302 0.00323 0.16114
   0   2   4   56.16    2.41 205-0.88186 0.84736-0.21214 0.32262 0.27717-0.11280
   0  -2  -4   58.56    2.74 188-0.92031 0.95481-0.16354 0.05305-0.00321-0.16116
   0  -2  -4   56.88    2.37 383-0.60441 0.63891-0.60879 0.49830 0.32149-0.48585
   0  -2  -4   59.46    2.11 412 0.99075-0.95625-0.09483-0.01565-0.05331-0.11106
   0  -2  -4   57.72    2.16 460-0.54213 0.57663-0.65776 0.54727 0.35720-0.52157
   0   2   5    0.21    0.63   6 0.91971-0.95538 0.15518-0.04970 0.04479 0.16432
   0   2   5   -1.47    0.84 204-0.88711 0.85144-0.20915 0.31463 0.25734-0.04823
   0   2   5   -0.31    0.52 366-0.79614 0.76047-0.35203 0.45750 0.34069-0.13158
   0  -2  -5    1.15    0.94  24 0.88712-0.85146 0.20912-0.31460-0.25732 0.04822
   0  -2  -5    0.00    0.63 186-0.91970 0.95537-0.15521 0.04973-0.04477-0.16433
   0  -2  -5    1.34    0.62 393-0.46202 0.49769-0.73972 0.63425 0.29623-0.50534
   0  -2  -5    1.16    0.32 406 0.99947-0.96381-0.19857 0.09309-0.01948-0.18963
   0   2   6  649.30   22.46   4 0.91798-0.95481 0.14803-0.04756 0.07938 0.17447
   0   2   6  643.86   22.21 203-0.88828 0.85145-0.20844 0.30891 0.25268 0.00117
   0   2   6  621.58   20.34 368-0.77474 0.73791-0.38772 0.48819 0.33985-0.08599
   0  -2  -6  634.73   22.21  23 0.88829-0.85146 0.20841-0.30888-0.25267-0.00118
   0  -2  -6  642.97   21.09 184-0.91797 0.95480-0.14806 0.04759-0.07937-0.17448
   0   2   7   80.82    3.69   2 0.91549-0.95349 0.14148-0.04602 0.11023 0.18836
   0   2   7   71.11    3.67 204-0.88738 0.84938-0.20899 0.30445 0.25628 0.04232
   0   2   7   82.82    3.90 362 0.91549-0.95349 0.14148-0.04602 0.11023 0.18836
   0   2   7   80.57    3.32 370-0.76202 0.72402-0.40784 0.50330 0.33914-0.04054
   0  -2  -7   85.35    4.19  24 0.88739-0.84939 0.20896-0.30442-0.25626-0.04233
   0   2   8  130.12    5.23 204-0.88517 0.84600-0.21029 0.30074 0.26484 0.07850
   0   2   8  130.12    5.37 361 0.91237-0.95154 0.13527-0.04481 0.13884 0.20450
   0   2   8  117.79    4.87 370-0.75839 0.71922-0.41344 0.50389 0.33891 0.00443
   0  -2  -8  133.68    5.55  24 0.88518-0.84602 0.21026-0.30072-0.26483-0.07851
   0  -2  -8  130.75    5.37 181-0.91237 0.95153-0.13530 0.04484-0.13883-0.20451
   0   2   9  383.06   14.23 205-0.88201 0.84168-0.21205 0.29750 0.27662 0.11146
   0   2   9  406.82   14.94 359 0.90870-0.94903 0.12924-0.04379 0.16600 0.22208
   0   2   9  379.40   13.17 369-0.76368 0.72334-0.40526 0.49071 0.33924 0.04884
   0  -2  -9  394.78   14.44  25 0.88202-0.84169 0.21203-0.29747-0.27661-0.11147
   0  -2  -9  398.84   15.57 179-0.90869 0.94902-0.12927 0.04382-0.16599-0.22209
   0   2  10   21.33    2.40 206-0.87807 0.83657-0.21412 0.29456 0.29060 0.14222
   0   2  10   17.65    2.10 358 0.90448-0.94598 0.12331-0.04287 0.19217 0.24065
   0   2  10   17.54    1.14 368-0.77742 0.73593-0.38338 0.46382 0.33998 0.09285
   0  -2 -10   19.13    2.20  26 0.87808-0.83658 0.21409-0.29453-0.29059-0.14223
   0  -2 -10   17.34    2.21 178-0.90447 0.94597-0.12334 0.04290-0.19217-0.24066
   0   2  11   93.51    4.70 207-0.87344 0.83077-0.21637 0.29180 0.30616 0.17140
   0   2  11   98.57    5.25 356 0.89972-0.94239 0.11742-0.04199 0.21765 0.25992
   0   2  11   94.47    3.74 366-0.79910 0.75643-0.34689 0.42232 0.34077 0.13679
   0  -2 -11   93.83    5.02  27 0.87345-0.83078 0.21634-0.29177-0.30615-0.17141
   0  -2 -11   98.57    4.83 176-0.89972 0.94238-0.11745 0.04202-0.21764-0.25993
   0   2  12  147.21    6.79 208-0.86817 0.82434-0.21874 0.28916 0.32289 0.19942
   0   2  12  142.83    7.13 355 0.89444-0.93827 0.11155-0.04112 0.24260 0.27971
   0  -2 -12  148.57    7.00  28 0.86818-0.82435 0.21871-0.28913-0.32288-0.19943
   0  -2 -12  156.36    7.87 175-0.89443 0.93827-0.11157 0.04115-0.24259-0.27972
   0   2  13  116.10    6.05 209-0.86229 0.81729-0.22117 0.28659 0.34049 0.22656
   0   2  13  125.50    7.02 353 0.88862-0.93362 0.10565-0.04024 0.26716 0.29989
   0  -2 -13  122.78    6.57  29 0.86230-0.81731 0.22115-0.28656-0.34049-0.22657
   0  -2 -13  119.22    6.39 173-0.88862 0.93362-0.10568 0.04026-0.26715-0.29990
   0   2  14    4.69    1.67 210-0.85582 0.80965-0.22364 0.28404 0.35879 0.25301
   0   2  14   -1.15    2.09 352 0.88226-0.92843 0.09972-0.03931 0.29141 0.32038
   0  -2 -14    1.88    1.56  30 0.85583-0.80967 0.22361-0.28402-0.35878-0.25301
   0  -2 -14    6.49    2.51 172-0.88226 0.92842-0.09974 0.03934-0.29141-0.32039
   0   2  15   -0.52    1.46 211-0.84876 0.80142-0.22610 0.28150 0.37763 0.27891
   0   2  15    1.25    1.67 350 0.87535-0.92269 0.09374-0.03834 0.31543 0.34111
   0  -2 -15    3.64    1.77  31 0.84877-0.80144 0.22608-0.28148-0.37762-0.27892
   0  -2 -15    1.05    1.57 170-0.87535 0.92268-0.09376 0.03836-0.31542-0.34112
   0   2  16    0.10    1.66 212-0.84110 0.79260-0.22855 0.27894 0.39690 0.30438
   0   2  16   -0.52    1.67 349 0.86788-0.91638 0.08769-0.03730 0.33925 0.36203
   0  -2 -16   -0.31    1.66  32 0.84111-0.79261 0.22852-0.27892-0.39690-0.30438
   0   2  17    3.33    2.70 213-0.83284 0.78317-0.23096 0.27634 0.41654 0.32949
   0   2  17    0.31    2.71 347 0.85983-0.90949 0.08157-0.03619 0.36291 0.38312
   0  -2 -17   -0.52    2.49  33 0.83285-0.78318 0.23093-0.27632-0.41653-0.32949
   0   2  18   18.38    3.84 215-0.82396 0.77313-0.23332 0.27370 0.43647 0.35430
   0  -2 -18   14.64    3.53  35 0.82398-0.77315 0.23329-0.27367-0.43646-0.35431
   0   2  19    5.08    2.49 216-0.81447 0.76247-0.23562 0.27098 0.45664 0.37887
   0  -2 -19    1.97    2.18  36 0.81448-0.76248 0.23559-0.27096-0.45664-0.37887
   0   2  20   40.96    5.39 217-0.80432 0.75116-0.23784 0.26820 0.47703 0.40322
   0  -2 -20   27.58    6.12  37 0.80433-0.75117 0.23781-0.26817-0.47703-0.40323
   0   3 -19    0.73    3.22  33 0.83293-0.85552 0.23091 0.06001-0.41634-0.45569
   0  -3  19    2.91    3.33 213-0.83293 0.85551-0.23093-0.05998 0.41633 0.45570
   0   3 -18    6.76    2.50  32 0.84271-0.86646 0.22803 0.05788-0.39296-0.43432
   0  -3  18    9.26    2.60 212-0.84270 0.86645-0.22805-0.05786 0.39296 0.43433
   0  -3  18   12.29    2.27 451-0.66754 0.69129-0.54149 0.25558 0.31677 0.51052
   0   3 -17   19.27    3.96  30 0.85186-0.87678 0.22502 0.05588-0.36950-0.41304
   0  -3  17   21.15    4.06 210-0.85185 0.87677-0.22505-0.05586 0.36950 0.41305
   0  -3  17   13.41    1.56 365-0.80519 0.83011-0.33614 0.05523 0.34091 0.44164
   0  -3  17   15.52    1.97 448-0.70946 0.73438-0.49537 0.21447 0.29992 0.48262
   0   3 -16    8.55    2.61  29 0.86041-0.88650 0.22189 0.05401-0.34595-0.39186
   0  -3  16    5.21    2.09 209-0.86041 0.88649-0.22191-0.05398 0.34594 0.39186
   0  -3  16    3.94    1.35 445-0.74639 0.77247-0.45089 0.17499 0.28332 0.45448
   0   3 -15    3.97    2.61  28 0.86838-0.89563 0.21863 0.05226-0.32226-0.37079
   0   3 -15    9.06    3.12 165-0.84330 0.81605-0.07004 0.34093-0.40647-0.28659
   0  -3  15    8.98    2.82 208-0.86837 0.89562-0.21865-0.05224 0.32226 0.37080
   0  -3  15    5.40    1.45 442-0.77902 0.80627-0.40802 0.13714 0.26702 0.42604
   0   3 -14   28.01    3.13  26 0.87578-0.90419 0.21523 0.05065-0.29844-0.34988
   0   3 -14   31.98    3.96 166-0.85018 0.82176-0.07471 0.34059-0.38905-0.25926
   0  -3  14   31.35    3.45 206-0.87577 0.90419-0.21526-0.05062 0.29843 0.34988
   0  -3  14   29.36    2.81 439-0.80788 0.83630-0.36679 0.10091 0.25107 0.39724
   0   3 -13    0.00    2.09  25 0.88262-0.91220 0.21170 0.04917-0.27443-0.32914
   0   3 -13    0.73    2.29 167-0.85644 0.82686-0.07913 0.34001-0.37232-0.23125
   0  -3  13    1.78    2.30 205-0.88261 0.91219-0.21173-0.04915 0.27442 0.32915
   0  -3  13   -0.21    2.29 347 0.85645-0.82687 0.07911-0.33998 0.37231 0.23126
   0   3 -12    5.44    1.78  23 0.88891-0.91966 0.20803 0.04783-0.25021-0.30862
   0   3 -12    3.86    2.19 168-0.86209 0.83134-0.08329 0.33915-0.35643-0.20240
   0  -3  12    6.39    1.88 203-0.88890 0.91965-0.20806-0.04781 0.25020 0.30863
   0  -3  12    0.10    1.98 348 0.86210-0.83135 0.08326-0.33913 0.35642 0.20241
   0   3 -11   18.34    2.31  22 0.89466-0.92658 0.20421 0.04664-0.22570-0.28838
   0   3 -11   21.30    2.71 169-0.86710 0.83519-0.08712 0.33797-0.34159-0.17250
   0   3 -11   21.94    1.99 437 0.84415-0.87607 0.32084-0.06999-0.17931-0.33477
   0  -3  11   16.67    2.20 202-0.89465 0.92657-0.20424-0.04662 0.22569 0.28839
   0  -3  11   23.18    2.71 349 0.86712-0.83520 0.08709-0.33795 0.34158 0.17251
   0   3 -10    6.37    1.99 169-0.87145 0.83837-0.09056 0.33641-0.32808-0.14126
   0   3 -10    3.98    1.05 434 0.86804-0.90112 0.27766-0.03182-0.16696-0.30238
   0  -3  10    3.04    1.78 200-0.89987 0.93296-0.20025-0.04560 0.20084 0.26851
   0  -3  10    3.45    1.88 349 0.87146-0.83838 0.09054-0.33639 0.32807 0.14127
   0   3  -9    0.74    1.05  19 0.90457-0.93882 0.19606 0.04478-0.17553-0.24907
   0   3  -9    1.46    1.15 170-0.87508 0.84083-0.09354 0.33438-0.31632-0.10828
   0   3  -9    2.52    1.15 432 0.88829-0.92254 0.23758 0.00326-0.15534-0.26926
   0  -3   9    0.42    1.05 199-0.90456 0.93882-0.19608-0.04476 0.17552 0.24908
   0  -3   9    2.30    1.15 350 0.87509-0.84084 0.09351-0.33436 0.31631 0.10829
   0   3  -8   72.00    3.99  17 0.90873-0.94415 0.19167 0.04417-0.14959-0.23027
   0   3  -8   67.89    3.98 171-0.87788 0.84246-0.09590 0.33174-0.30687-0.07298
   0   3  -8   71.99    3.68 429 0.90527-0.94069 0.20087 0.03496-0.14456-0.23530
   0  -3   8   71.58    3.68 197-0.90872 0.94414-0.19169-0.04414 0.14958 0.23028
   0  -3   8   71.13    3.87 351 0.87789-0.84247 0.09588-0.33172 0.30686 0.07299
   0   3  -7   44.61    2.95  16 0.91235-0.94894 0.18702 0.04381-0.12280-0.21231
   0   3  -7   44.79    2.62 171-0.87968 0.84310-0.09746 0.32829-0.30062-0.03449
   0   3  -7   48.71    2.63 427 0.91929-0.95588 0.16788 0.06295-0.13476-0.20035
   0  -3   7   46.29    2.84 196-0.91234 0.94893-0.18704-0.04379 0.12279 0.21233
   0  -3   7   40.50    2.41 351 0.87969-0.84311 0.09744-0.32827 0.30061 0.03451
   0   3  -6  573.33   21.16  14 0.91541-0.95316 0.18202 0.04380-0.09479-0.19558
   0   3  -6  583.61   19.58 171-0.88017 0.84241-0.09789 0.32371-0.29891 0.00854
   0   3  -6  603.04   20.64 426 0.93059-0.96835 0.13905 0.08677-0.12612-0.16425
   0  -3   6  590.49   20.32 194-0.91540 0.95315-0.18204-0.04378 0.09477 0.19560
   0  -3   6  590.64   20.31 351 0.88018-0.84243 0.09787-0.32369 0.29889-0.00852
   0  -3   6  581.69   20.07 400 0.99718-0.95943-0.29456 0.06874 0.01272 0.27765
   0   3  -5   23.08    1.79  12 0.91785-0.95677 0.17655 0.04426-0.06493-0.18070
   0   3  -5   19.15    1.47 171-0.87872 0.83980-0.09663 0.31744-0.30399 0.05836
   0   3  -5   18.12    1.58 424 0.93938-0.97830 0.11495 0.10586-0.11884-0.12679
   0  -3   5   18.86    1.69 192-0.91784 0.95676-0.17657-0.04424 0.06491 0.18071
   0  -3   5   19.57    1.47 351 0.87873-0.83981 0.09660-0.31742 0.30397-0.05834
   0  -3   5   20.95    1.68 403 0.99946-0.96054-0.25247 0.03166-0.00151 0.24713
   0   3  -4  300.10   11.60  10 0.91958-0.95966 0.17037 0.04544-0.03211-0.16877
   0   3  -4  328.41   11.30 170-0.87401 0.83393-0.09265 0.30846-0.31982 0.11894
   0   3  -4  325.96   11.07 423 0.94577-0.98585 0.09627 0.11953-0.11316-0.08772
   0  -3   4  329.31   11.92 190-0.91957 0.95965-0.17039-0.04542 0.03209 0.16879
   0  -3   4  318.89   11.40 350 0.87403-0.83394 0.09263-0.30844 0.31980-0.11892
   0  -3   4  327.09   11.45 405 0.99978-0.95970-0.21312-0.00268-0.01465 0.21554
   0   3  -3  200.65    7.28   8 0.92033-0.96158 0.16298 0.04782 0.00591-0.16205
   0   3  -3  190.57    6.68 168-0.86288 0.82163-0.08388 0.29468-0.35413 0.19799
   0   3  -3  203.07    7.38 422 0.94980-0.99105 0.08392 0.12687-0.10939-0.04675
   0  -3   3  200.12    7.38 188-0.92032 0.96157-0.16300-0.04780-0.00594 0.16208
   0  -3   3  198.93    7.00 348 0.86290-0.82165 0.08386-0.29466 0.35411-0.19797
   0  -3   3  201.31    8.00 407 0.99860-0.95735-0.17713-0.03367-0.02655 0.18269
   0   3  -2  314.26   11.39   6 0.91934-0.96176 0.15321 0.05257 0.05439-0.16579
   0   3  -2  308.26   10.72 163-0.83612 0.79370-0.06534 0.27113-0.42375 0.31235
   0   3  -2  323.34   11.19 422 0.95135-0.99377 0.07904 0.12675-0.10789-0.00350
   0  -3   2  323.97   11.28 186-0.91933 0.96175-0.15323-0.05256-0.05443 0.16582
   0  -3   2  310.55   10.72 343 0.83614-0.79373 0.06532-0.27111 0.42371-0.31232
   0  -3   2  321.80   11.70 409 0.99640-0.95399-0.14526-0.06053-0.03698 0.14838
   0   3  -1   42.85    1.79   1 0.91355-0.95713 0.13745 0.06333 0.12885-0.19550
   0   3  -1   40.43    1.68 361 0.91355-0.95713 0.13745 0.06333 0.12885-0.19550
   0   3  -1   45.05    2.22 422 0.95008-0.99366 0.08307 0.11771-0.10913 0.04247
   0  -3   1   39.48    1.79 181-0.91353 0.95712-0.13747-0.06331-0.12890 0.19556
   0  -3   1   42.00    1.66 334 0.75868-0.71509 0.02243-0.22321 0.57071-0.50406
   0  -3   1   47.37    2.43 411 0.99373-0.95014-0.11845-0.08233-0.04569 0.11235
   0   3   0  804.99   25.00 351 0.88020-0.92495 0.09789 0.09789 0.29881-0.32073
   0   3   0  792.43   26.99 423 0.94523-0.98998 0.09789 0.09789-0.11365 0.09174
   0  -3   0  794.74   24.83 306 0.43142-0.38667-0.09789-0.09789 0.88386-0.86195
   0  -3   0  824.94   26.83 412 0.99117-0.94642-0.09789-0.09789-0.05233 0.07424
   0   3   1    0.41    0.21 303 0.39359-0.43951-0.10863 0.29939 0.90407-0.88123
   0   3   1    3.58    0.74 425 0.93546-0.98138 0.12591 0.06486-0.12216 0.14499
   0  -3  -1    0.00    0.21 123-0.39343 0.43934 0.10865-0.29941-0.90415 0.88131
   0  -3  -1    0.10    0.21 232-0.66666 0.71258-0.25361 0.06284 0.68090-0.70373
   0  -3  -1   -2.11    0.74 413 0.98936-0.94344-0.08509-0.10567-0.05644 0.03361
   0   3   2  279.63    9.45 242-0.54849 0.50140-0.25512 0.44088 0.79513-0.72755
   0   3   2  297.61   10.83 428 0.91833-0.96541 0.17024 0.01551-0.13547 0.20304
   0  -3  -2  278.50    9.34  62 0.54856-0.50148 0.25510-0.44086-0.79507 0.72750
   0  -3  -2  284.60    9.54 200-0.89979 0.94687-0.20032 0.01457 0.20127-0.26885
   0  -3  -2  285.34    9.83 413 0.98891-0.94183-0.08208-0.10367-0.05740-0.01017
   0   3   3  257.51    8.74  13 0.91740-0.96565 0.17772 0.00303-0.07123 0.18355
   0   3   3  259.72    8.58 222-0.76656 0.71831-0.24445 0.42520 0.54450-0.43218
   0   3   3  258.02    9.44 431 0.88961-0.93786 0.23484-0.05409-0.15454 0.26686
   0  -3  -3  254.96    8.68  42 0.76660-0.71835 0.24442-0.42517-0.54445 0.43214
   0  -3  -3  252.25    8.53 193-0.91739 0.96564-0.17775-0.00300 0.07128-0.18359
   0  -3  -3  244.99    9.24 367-0.79011 0.83836-0.36234 0.18159 0.34050-0.45282
   0  -3  -3  257.22    8.67 412 0.99030-0.94205-0.09162-0.08913-0.05434-0.05798
   0   3   4   34.27    1.58   9 0.92023-0.96965 0.16537 0.01038-0.00624 0.16330
   0   3   4   32.17    1.67 437 0.84200-0.89142 0.32455-0.14880-0.18036 0.33742
   0  -3  -4   33.03    1.77  34 0.82741-0.77800 0.23241-0.40815-0.42887 0.27181
   0  -3  -4   35.64    1.58 189-0.92022 0.96964-0.16540-0.01034 0.00627-0.16333
   0  -3  -4   33.63    1.76 373-0.72175 0.77117-0.46687 0.29113 0.33604-0.49310
   0  -3  -4   36.93    1.79 411 0.99364-0.94422-0.11766-0.05808-0.04595-0.11111
   0  -3  -4   35.22    1.56 442-0.78378 0.83319-0.40146 0.22572 0.26450-0.42156
   0   3   5   33.84    1.90   6 0.91990-0.97048 0.15641 0.01432 0.03873 0.16307
   0   3   5   28.84    1.87 211-0.85055 0.79997-0.22550 0.39623 0.37294-0.17113
   0  -3  -5   34.46    1.87  31 0.85057-0.79999 0.22547-0.39620-0.37291 0.17111
   0  -3  -5   32.16    1.79 186-0.91989 0.97047-0.15644-0.01429-0.03871-0.16310
   0  -3  -5   33.42    1.86 381-0.63672 0.68730-0.57340 0.40266 0.32617-0.52798
   0  -3  -5   33.69    1.68 408 0.99797-0.94739-0.16625-0.00448-0.03012-0.17168
   0  -3  -5   33.42    1.44 454-0.63224 0.68282-0.57724 0.40650 0.32953-0.53134
   0   3   6   33.83    1.90   4 0.91825-0.97000 0.14892 0.01680 0.07510 0.17145
   0   3   6   33.36    1.98 209-0.86056 0.80881-0.22185 0.38758 0.34549-0.09894
   0  -3  -6   35.35    2.09  29 0.86058-0.80883 0.22182-0.38755-0.34547 0.09892
   0  -3  -6   36.36    1.90 184-0.91824 0.96999-0.14895-0.01677-0.07508-0.17147
   0  -3  -6   33.23    1.85 388-0.53518 0.58693-0.67708 0.51136 0.31006-0.55661
   0  -3  -6   37.01    1.57 403 0.99959-0.94784-0.24759 0.08187-0.00314-0.24340
   0  -3  -6   34.76    1.44 474-0.32676 0.37851-0.80227 0.63654 0.40135-0.64790
   0   3   7   58.98    3.26   2 0.91579-0.96871 0.14217 0.01855 0.10701 0.18428
   0   3   7   59.68    2.92 208-0.86466 0.81174-0.22022 0.38093 0.33353-0.04224
   0   3   7   55.50    3.16 362 0.91579-0.96871 0.14217 0.01855 0.10701 0.18428
   0  -3  -7   63.33    3.23  28 0.86467-0.81176 0.22019-0.38091-0.33351 0.04222
   0  -3  -7   63.92    3.05 182-0.91578 0.96870-0.14220-0.01852-0.10699-0.18430
   0  -3  -7   52.87    2.87 396-0.41852 0.47143-0.77294 0.61222 0.28727-0.57856
   0   3   8   25.67    1.79   1 0.91268-0.96676 0.13582 0.01989 0.13631 0.19972
   0   3   8   27.55    2.09 208-0.86556 0.81147-0.21984 0.37556 0.33084 0.00519
   0   3   8   28.20    1.89 361 0.91268-0.96676 0.13582 0.01989 0.13631 0.19972
   0  -3  -8   28.39    1.98  28 0.86557-0.81149 0.21982-0.37553-0.33082-0.00521
   0  -3  -8   27.14    2.00 181-0.91267 0.96676-0.13585-0.01986-0.13630-0.19974
   0   3   9  128.54    5.47 359 0.90900-0.96425 0.12969 0.02101 0.16397 0.21681
   0  -3  -9  129.61    5.53  28 0.86447-0.80922 0.22027-0.37098-0.33411-0.04667
   0  -3  -9  131.48    5.89 179-0.90899 0.96424-0.12972-0.02098-0.16395-0.21682
   0   3  10   54.14    3.34 209-0.86196 0.80554-0.22130 0.36700 0.34147 0.08405
   0   3  10   51.45    3.36 358 0.90476-0.96118 0.12369 0.02201 0.19051 0.23501
   0  -3 -10   58.84    3.34  29 0.86197-0.80556 0.22128-0.36697-0.34145-0.08407
   0  -3 -10   47.57    3.05 178-0.90476 0.96117-0.12372-0.02198-0.19050-0.23502
   0   3  11   70.70    4.17 209-0.85838 0.80079-0.22269 0.36338 0.35169 0.11857
   0   3  11   70.60    4.20 356 0.90000-0.95758 0.11774 0.02295 0.21628 0.25399
   0  -3 -11   70.29    3.96  29 0.85839-0.80081 0.22266-0.36335-0.35168-0.11858
   0  -3 -11   68.92    3.99 176-0.89999 0.95757-0.11777-0.02292-0.21627-0.25400
   0   3  12   23.14    2.40 210-0.85389 0.79514-0.22433 0.36001 0.36404 0.15097
   0   3  12   20.65    2.83 355 0.89469-0.95344 0.11181 0.02387 0.24147 0.27354
   0  -3 -12   19.80    2.40  30 0.85391-0.79516 0.22430-0.35998-0.36403-0.15098
   0  -3 -12   20.85    2.72 175-0.89469 0.95344-0.11184-0.02384-0.24146-0.27355
   0   3  13   16.98    2.08 211-0.84862 0.78870-0.22615 0.35682 0.37798 0.18177
   0   3  13   14.97    2.30 353 0.88886-0.94877 0.10588 0.02480 0.26623 0.29352
   0  -3 -13   19.27    2.29  31 0.84863-0.78872 0.22612-0.35679-0.37797-0.18178
   0  -3 -13   21.46    2.62 173-0.88885 0.94876-0.10590-0.02477-0.26622-0.29353
   0   3  14   21.75    2.50 212-0.84262 0.78153-0.22808 0.35375 0.39317 0.21133
   0   3  14   30.54    3.77 352 0.88247-0.94355 0.09990 0.02576 0.29066 0.31383
   0  -3 -14   18.73    2.39  32 0.84263-0.78155 0.22806-0.35372-0.39316-0.21133
   0  -3 -14   27.61    3.24 172-0.88247 0.94355-0.09993-0.02573-0.29065-0.31384
   0   3  15   18.83    2.50 213-0.83592 0.77367-0.23008 0.35074 0.40933 0.23990
   0   3  15   12.75    2.61 350 0.87553-0.93778 0.09389 0.02677 0.31483 0.33441
   0  -3 -15   15.71    2.39  33 0.83594-0.77369 0.23006-0.35072-0.40932-0.23991
   0   3  16    5.51    1.97 214-0.82856 0.76515-0.23212 0.34777 0.42628 0.26770
   0   3  16    0.84    1.67 349 0.86803-0.93145 0.08781 0.02784 0.33879 0.35519
   0  -3 -16    5.40    1.97  34 0.82857-0.76516 0.23210-0.34775-0.42627-0.26770
   0   3  17   38.11    4.05 215-0.82054 0.75596-0.23417 0.34481 0.44387 0.29485
   0   3  17   38.17    5.01 347 0.85995-0.92453 0.08166 0.02898 0.36258 0.37614
   0  -3 -17   29.28    3.74  35 0.82055-0.75597 0.23415-0.34479-0.44386-0.29486
   0   3  18    3.33    2.40 346 0.85126-0.91701 0.07543 0.03020 0.38623 0.39723
   0  -3 -18    7.99    3.01  36 0.81187-0.74612 0.23618-0.34182-0.46198-0.32148
   0   3  19    2.18    2.90 217-0.80251 0.73560-0.23821 0.33884 0.48055 0.34766
   0  -3 -19    2.70    3.11  37 0.80253-0.73561 0.23819-0.33881-0.48054-0.34767
   0   3  20   -2.80    3.00 219-0.79249 0.72441-0.24017 0.33579 0.49948 0.37347
   0   4 -19    0.52    2.29  34 0.82994-0.86744 0.23173 0.12444-0.42319-0.45614
   0  -4  19   -1.77    2.29 214-0.82993 0.86743-0.23176-0.12442 0.42319 0.45615
   0   4 -18    4.06    3.12  32 0.83983-0.87850 0.22891 0.12226-0.40001-0.43458
   0  -4  18    1.98    3.64 212-0.83982 0.87849-0.22894-0.12223 0.40000 0.43459
   0  -4  18    1.96    1.96 449-0.69190 0.73056-0.51521 0.16404 0.30722 0.52737
   0   4 -17   29.67    4.06  31 0.84909-0.88893 0.22597 0.12019-0.37677-0.41307
   0  -4  17   27.38    4.37 211-0.84909 0.88892-0.22599-0.12017 0.37677 0.41308
   0  -4  17   30.76    3.52 447-0.72799 0.76783-0.47354 0.12737 0.29181 0.49803
   0   4 -16    0.94    2.50  29 0.85775-0.89875 0.22290 0.11825-0.35347-0.39163
   0  -4  16    1.46    2.71 209-0.85774 0.89874-0.22293-0.11823 0.35346 0.39164
   0  -4  16    1.45    1.87 444-0.76002 0.80102-0.43342 0.09227 0.27671 0.46839
   0   4 -15   18.36    2.92  28 0.86581-0.90798 0.21972 0.11643-0.33009-0.37027
   0   4 -15   14.45    3.53 162-0.82934 0.78717-0.06105 0.39720-0.43929-0.26107
   0  -4  15   13.66    3.13 208-0.86581 0.90798-0.21974-0.11641 0.33009 0.37028
   0  -4  15   18.30    2.60 441-0.78848 0.83064-0.39489 0.05874 0.26196 0.43840
   0   4 -14    4.59    2.51  27 0.87330-0.91664 0.21641 0.11473-0.30662-0.34900
   0   4 -14   -3.22    2.50 163-0.83601 0.79268-0.06527 0.39641-0.42400-0.23162
   0  -4  14    5.01    2.61 207-0.87330 0.91663-0.21643-0.11470 0.30661 0.34900
   0   4 -13    1.05    1.46  25 0.88023-0.92474 0.21298 0.11315-0.28304-0.32784
   0   4 -13   -0.62    2.29 164-0.84200 0.79750-0.06917 0.39531-0.40966-0.20122
   0  -4  13    0.52    1.57 205-0.88023 0.92473-0.21300-0.11313 0.28303 0.32785
   0  -4  13   -2.19    2.19 344 0.84202-0.79752 0.06915-0.39528 0.40965 0.20123
   0   4 -12    5.00    1.56 165-0.84729 0.80162-0.07272 0.39385-0.39648-0.16965
   0  -4  12    8.44    1.98 345 0.84730-0.80163 0.07270-0.39382 0.39647 0.16966
   0   4 -11  290.96   13.09  22 0.89246-0.93929 0.20574 0.11038-0.23541-0.28598
   0   4 -11  280.26   13.97 166-0.85182 0.80498-0.07585 0.39197-0.38475-0.13664
   0   4 -11  284.59   11.50 436 0.84765-0.89448 0.31476 0.00135-0.17758-0.34380
   0  -4  11  272.96   12.98 202-0.89245 0.93928-0.20576-0.11035 0.23539 0.28600
   0  -4  11  282.04   12.51 346 0.85183-0.80500 0.07583-0.39195 0.38474 0.13665
   0   4 -10   21.69    2.10  21 0.89777-0.94577 0.20191 0.10919-0.21128-0.26537
   0   4 -10   30.14    3.02 167-0.85551 0.80751-0.07847 0.38958-0.37485-0.10179
   0   4 -10   18.43    1.88 434 0.86797-0.91597 0.27780 0.03331-0.16700-0.30964
   0  -4  10   20.96    2.41 201-0.89776 0.94576-0.20194-0.10917 0.21126 0.26538
   0  -4  10   17.62    2.40 347 0.85553-0.80753 0.07845-0.38956 0.37484 0.10181
   0   4  -9   21.29    2.31  19 0.90255-0.95172 0.19794 0.10816-0.18685-0.24505
   0   4  -9   23.79    2.30 167-0.85825 0.80908-0.08045 0.38655-0.36731-0.06459
   0   4  -9   20.56    1.99 432 0.88528-0.93445 0.24377 0.06233-0.15714-0.27476
   0  -4   9   19.82    2.41 199-0.90254 0.95171-0.19796-0.10814 0.18684 0.24506
   0  -4   9   19.62    2.30 347 0.85827-0.80910 0.08043-0.38653 0.36730 0.06461
   0   4  -8    2.41    1.15  18 0.90682-0.95715 0.19379 0.10730-0.16204-0.22512
   0   4  -8   -0.52    1.46 167-0.85983 0.80950-0.08161 0.38270-0.36288-0.02428
   0   4  -8    0.84    1.05 430 0.89987-0.95020 0.21290 0.08819-0.14811-0.23905
   0  -4   8   -0.73    0.94 198-0.90681 0.95714-0.19381-0.10728 0.16203 0.22513
   0  -4   8    1.36    1.46 347 0.85985-0.80951 0.08159-0.38268 0.36286 0.02430
   0   4  -7    8.20    1.68  17 0.91056-0.96206 0.18945 0.10664-0.13670-0.20571
   0   4  -7   12.11    1.88 167-0.85991 0.80841-0.08167 0.37775-0.36265 0.02024
   0   4  -7   11.45    1.79 428 0.91196-0.96346 0.18549 0.11060-0.14000-0.20242
   0  -4   7   11.03    1.68 197-0.91055 0.96205-0.18947-0.10662 0.13668 0.20573
   0  -4   7    7.20    1.67 347 0.85993-0.80842 0.08165-0.37773 0.36264-0.02022
   0  -4   7   10.75    1.46 398 0.99419-0.94269-0.32552 0.02943 0.02329 0.31912
   0   4  -6  382.35   13.88  15 0.91377-0.96644 0.18486 0.10622-0.11061-0.18707
   0   4  -6  381.74   13.46 167-0.85789 0.80522-0.08019 0.37126-0.36832 0.07064
   0   4  -6  381.17   14.20 427 0.92172-0.97439 0.16186 0.12921-0.13296-0.16471
   0  -4   6  382.66   14.83 195-0.91376 0.96643-0.18488-0.10620 0.11059 0.18709
   0  -4   6  379.04   14.09 347 0.85791-0.80524 0.08017-0.37124 0.36830-0.07062
   0  -4   6  394.95   13.60 400 0.99768-0.94501-0.28787-0.00321 0.01045 0.28723
   0   4  -5   21.57    1.89  13 0.91644-0.97027 0.17995 0.10612-0.08339-0.16954
   0   4  -5   19.92    1.56 166-0.85265 0.79882-0.07644 0.36251-0.38254 0.12961
   0   4  -5   24.31    1.89 426 0.92931-0.98314 0.14245 0.14362-0.12714-0.12579
   0  -4   5   18.21    1.79 193-0.91643 0.97026-0.17997-0.10610 0.08337 0.16956
   0  -4   5   17.00    1.56 346 0.85267-0.79884 0.07642-0.36249 0.38252-0.12959
   0  -4   5   21.91    2.10 403 0.99945-0.94562-0.25266-0.03341-0.00144 0.25437
   0   4  -4    0.95    0.95  12 0.91851-0.97351 0.17459 0.10647-0.05442-0.15377
   0   4  -4    3.12    1.04 164-0.84192 0.78692-0.06912 0.35018-0.40987 0.20168
   0   4  -4    1.37    0.95 425 0.93478-0.98979 0.12776 0.15330-0.12272-0.08547
   0  -4   4    1.98    0.94 344 0.84194-0.78694 0.06910-0.35016 0.40984-0.20165
   0  -4   4    1.16    1.37 405 0.99985-0.94485-0.22031-0.06075-0.01226 0.22045
   0   4  -3   67.02    2.95  10 0.91990-0.97606 0.16851 0.10754-0.02244-0.14100
   0   4  -3   69.94    2.91 161-0.82055 0.76438-0.05570 0.33175-0.45845 0.29501
   0   4  -3   73.10    3.37 424 0.93816-0.99432 0.11840 0.15765-0.11988-0.04356
   0  -4   3   66.49    2.95 190-0.91989 0.97605-0.16853-0.10752 0.02241 0.14104
   0  -4   3   73.05    3.01 341 0.82058-0.76441 0.05568-0.33173 0.45842-0.29497
   0  -4   3   71.81    3.36 406 0.99923-0.94307-0.19130-0.08475-0.02188 0.18532
   0   4  -2  680.08   23.19   8 0.92031-0.97764 0.16112 0.10993 0.01531-0.13401
   0   4  -2  680.20   22.89 156-0.77508 0.71775-0.03065 0.30170-0.54407 0.42537
   0   4  -2  699.54   23.08 424 0.93932-0.99666 0.11511 0.15593-0.11889 0.00019
   0  -4   2  698.63   23.08 188-0.92030 0.97763-0.16113-0.10991-0.01535 0.13405
   0  -4   2  680.62   22.16 336 0.77511-0.71778 0.03064-0.30168 0.54404-0.42533
   0  -4   2  688.08   23.37 408 0.99797-0.94063-0.16620-0.10484-0.03014 0.14884
   0   4  -1    4.00    0.53   5 0.91876-0.97726 0.15074 0.11530 0.06639-0.14035
   0   4  -1    5.90    1.47 424 0.93802-0.99652 0.11879 0.14725-0.12000 0.04604
   0  -4   1    4.74    0.63 185-0.91875 0.97725-0.15075-0.11529-0.06645 0.14041
   0  -4   1    4.43    0.62 324 0.66247-0.60397-0.01980-0.24623 0.69747-0.62351
   0  -4   1    6.11    1.16 409 0.99644-0.93794-0.14567-0.12036-0.03685 0.11081
   0   4   0  314.94   10.40 359 0.90953-0.96919 0.13052 0.13052 0.16030-0.18951
   0   4   0  319.06   11.37 425 0.93378-0.99344 0.13052 0.13051-0.12355 0.09433
   0  -4   0  319.98   10.25 298 0.31115-0.25149-0.13052-0.13051 0.94037-0.91116
   0  -4   0  317.97   11.60 410 0.99502-0.93536-0.13052-0.13052-0.04178 0.07100
   0   4   1    5.26    1.26 426 0.92578-0.98661 0.15161 0.10442-0.12989 0.14542
   0  -4  -1    2.95    1.16 410 0.99409-0.93326-0.12169-0.13433-0.04464 0.02911
   0   4   2  716.03   24.79 428 0.91274-0.97474 0.18365 0.06737-0.13945 0.19973
   0  -4  -2  704.95   22.13  95 0.04712 0.01488 0.20511-0.45612-0.99454 0.93427
   0  -4  -2  707.53   23.08 199-0.90449 0.96649-0.19615-0.05487 0.17592-0.23619
   0  -4  -2  729.05   25.02 410 0.99395-0.93195-0.12039-0.13063-0.04506-0.01521
   0   4   3    1.89    0.73 431 0.89262-0.95579 0.22852 0.01749-0.15269 0.25770
   0  -4  -3    3.18    0.51  61 0.55710-0.49394 0.25523-0.50124-0.78805 0.68304
   0  -4  -3    3.16    0.53 191-0.91906 0.98222-0.17266-0.07334 0.04407-0.14908
   0  -4  -3    3.95    1.14 365-0.81117 0.87434-0.32535 0.07935 0.34100-0.44601
   0  -4  -3    3.38    0.74 410 0.99478-0.93161-0.12812-0.11789-0.04256-0.06246
   0   4   4   61.44    2.63   8 0.92030-0.98464 0.16102 0.07997 0.01577 0.13398
   0   4   4   60.56    2.48 227-0.71919 0.65485-0.24999 0.49099 0.61523-0.46548
   0   4   4   68.34    2.83 435 0.86228-0.92661 0.28844-0.04744-0.17006 0.31982
   0  -4  -4   63.75    2.68  47 0.71923-0.65489 0.24996-0.49096-0.61519 0.46544
   0  -4  -4   67.87    2.53 188-0.92030 0.98463-0.16106-0.07994-0.01572-0.13404
   0  -4  -4   63.06    3.11 369-0.76420 0.82853-0.40445 0.16346 0.33927-0.48903
   0  -4  -4   64.92    2.95 409 0.99654-0.93220-0.14683-0.09417-0.03647-0.11329
   0   4   5    0.95    0.74   5 0.91924-0.98474 0.15274 0.08326 0.05672 0.13779
   0   4   5    1.66    0.72 220-0.78265 0.71715-0.24192 0.47791 0.51719-0.32269
   0  -4  -5    0.53    0.63 185-0.91923 0.98473-0.15277-0.08322-0.05668-0.13782
   0  -4  -5    1.03    1.03 375-0.70617 0.77167-0.48806 0.25207 0.33454-0.52904
   0  -4  -5    1.26    0.53 407 0.99871-0.93321-0.17916-0.05683-0.02588-0.16862
   0  -4  -5    1.76    0.73 444-0.75421 0.81971-0.44094 0.20495 0.27956-0.47406
   0   4   6  698.16   24.22   3 0.91721-0.98387 0.14575 0.08523 0.09020 0.14904
   0   4   6  711.39   24.89 216-0.81208 0.74541-0.23616 0.46714 0.46154-0.22230
   0  -4  -6  686.08   24.37  36 0.81210-0.74544 0.23613-0.46712-0.46152 0.22227
   0  -4  -6  698.46   23.17 183-0.91720 0.98386-0.14578-0.08520-0.09017-0.14907
   0  -4  -6  694.91   23.31 381-0.63627 0.70293-0.57391 0.34292 0.32611-0.56535
   0  -4  -6  725.77   23.62 404 0.99986-0.93319-0.22883-0.00216-0.00942-0.22982
   0  -4  -6  693.25   23.83 454-0.63193 0.69860-0.57754 0.34655 0.32964-0.56888
   0   4   7  109.95    4.95   2 0.91451-0.98234 0.13938 0.08660 0.12000 0.16399
   0   4   7  108.37    4.52 362 0.91451-0.98234 0.13937 0.08660 0.12000 0.16398
   0  -4  -7  103.13    4.67  34 0.82693-0.75909 0.23253-0.45851-0.42996 0.14597
   0  -4  -7  111.74    4.63 182-0.91450 0.98234-0.13941-0.08657-0.11998-0.16401
   0  -4  -7  107.56    4.84 387-0.55411 0.62194-0.65935 0.43337 0.31336-0.59734
   0  -4  -7  113.06    4.29 400 0.99662-0.92879-0.30143 0.07545 0.01506-0.29904
   0  -4  -7  100.09    4.11 468-0.42230 0.49014-0.74542 0.51945 0.38510-0.66908
   0   4   8   29.11    1.98 213-0.83434 0.76534-0.23054 0.45151 0.41305-0.08432
   0   4   8   31.01    2.10 360 0.91125-0.98025 0.13331 0.08766 0.14772 0.18101
   0  -4  -8   30.25    1.98  33 0.83436-0.76536 0.23051-0.45148-0.41303 0.08430
   0  -4  -8   30.17    2.00 180-0.91124 0.98024-0.13334-0.08763-0.14770-0.18103
   0  -4  -8   28.46    1.95 393-0.45981 0.52881-0.74148 0.52051 0.29579-0.62452
   0  -4  -8   28.25    1.23 491-0.03340 0.10240-0.91722 0.69625 0.42395-0.75268
   0   4   9   21.53    1.98 213-0.83750 0.76734-0.22962 0.44559 0.40558-0.03211
   0   4   9   22.58    2.21 359 0.90745-0.97762 0.12741 0.08855 0.17414 0.19933
   0  -4  -9   19.97    2.18  33 0.83752-0.76736 0.22960-0.44556-0.40556 0.03209
   0  -4  -9   21.84    2.00 179-0.90745 0.97761-0.12744-0.08852-0.17412-0.19935
   0   4  10   31.72    2.50 213-0.83794 0.76661-0.22950 0.44045 0.40453 0.01369
   0   4  10   30.00    2.52 357 0.90314-0.97447 0.12158 0.08937 0.19971 0.21850
   0  -4 -10   36.20    2.81  33 0.83796-0.76663 0.22947-0.44042-0.40451-0.01370
   0  -4 -10   30.95    2.31 177-0.90313 0.97446-0.12161-0.08935-0.19970-0.21852
   0   4  11    3.43    1.25 213-0.83647 0.76397-0.22993 0.43587 0.40804 0.05492
   0   4  11    3.98    1.68 356 0.89830-0.97080 0.11578 0.09017 0.22469 0.23827
   0  -4 -11    3.64    1.35  33 0.83649-0.76399 0.22990-0.43585-0.40802-0.05494
   0  -4 -11    6.08    1.68 176-0.89829 0.97079-0.11580-0.09014-0.22467-0.23828
   0   4  12    6.28    1.47 354 0.89293-0.96660 0.10996 0.09097 0.24924 0.25847
   0  -4 -12    3.22    1.87  33 0.83357-0.75990 0.23073-0.43167-0.41487-0.09283
   0  -4 -12    5.13    1.36 174-0.89292 0.96659-0.10999-0.09095-0.24922-0.25848
   0   4  13    2.39    1.35 214-0.82946 0.75463-0.23188 0.42781 0.42425 0.12820
   0  -4 -13    0.52    1.14  34 0.82948-0.75465 0.23186-0.42779-0.42424-0.12821
   0  -4 -13   -0.10    1.88 173-0.88703 0.96186-0.10415-0.09178-0.27345-0.27900
   0   4  14   45.08    3.95 215-0.82438 0.74838-0.23321 0.42414 0.43556 0.16163
   0   4  14   52.89    4.39 351 0.88059-0.95659 0.09823 0.09270 0.29744 0.29975
   0  -4 -14   47.68    4.16  35 0.82440-0.74840 0.23319-0.42411-0.43555-0.16164
   0  -4 -14   47.35    4.39 171-0.88058 0.95658-0.09825-0.09267-0.29743-0.29976
   0   4  15   28.03    3.43 215-0.81841 0.74125-0.23469 0.42060 0.44840 0.19353
   0   4  15   31.33    3.45 350 0.87359-0.95076 0.09227 0.09364 0.32123 0.32070
   0  -4 -15   29.59    3.53  35 0.81843-0.74126 0.23466-0.42058-0.44839-0.19354
   0   4  16    2.50    2.82 348 0.86602-0.94436 0.08625 0.09466 0.34487 0.34180
   0  -4 -16    0.31    2.28  36 0.81164-0.73331 0.23623-0.41714-0.46246-0.22422
   0   4  17   15.53    3.34 347 0.85787-0.93737 0.08014 0.09576 0.36839 0.36303
   0  -4 -17   22.09    3.73  37 0.80408-0.72458 0.23787-0.41377-0.47752-0.25390
   0   4  18    8.29    3.21 218-0.79576 0.71509-0.23955 0.41044 0.49342 0.28275
   0   4  18    6.14    3.23 345 0.84912-0.92979 0.07395 0.09694 0.39181 0.38435
   0  -4 -18    9.53    3.32  38 0.79577-0.71511 0.23953-0.41042-0.49341-0.28275
   0   4  19   10.67    3.11 219-0.78671 0.70488-0.24122 0.40710 0.50998 0.31092
   0  -4 -19    5.80    3.31  39 0.78672-0.70489 0.24119-0.40707-0.50998-0.31093
   0   4  20   23.81    4.35 221-0.77693 0.69393-0.24286 0.40374 0.52713 0.33852
   0  -4 -20   20.49    4.66  41 0.77694-0.69394 0.24284-0.40371-0.52712-0.33852
   0   5 -18   17.77    3.53  33 0.83481-0.88840 0.23038 0.18605-0.41197-0.42993
   0  -5  18   10.29    3.22 213-0.83481 0.88839-0.23040-0.18602 0.41196 0.42994
   0  -5  18   20.59    3.41 448-0.70417 0.75776-0.50142 0.08500 0.30216 0.53974
   0   5 -17    6.24    3.12  32 0.84422-0.89897 0.22756 0.18386-0.38920-0.40795
   0  -5  17    4.78    3.33 212-0.84421 0.89896-0.22758-0.18384 0.38919 0.40796
   0  -5  17    4.56    2.38 446-0.73632 0.79107-0.46341 0.05199 0.28803 0.50912
   0   5 -16    9.27    2.60  30 0.85301-0.90893 0.22462 0.18179-0.36644-0.38597
   0  -5  16    8.64    2.39 210-0.85300 0.90892-0.22465-0.18177 0.36643 0.38598
   0  -5  16    8.93    2.39 443-0.76498 0.82090-0.42692 0.02051 0.27424 0.47817
   0   5 -15    3.44    2.08  29 0.86120-0.91829 0.22158 0.17982-0.34368-0.36398
   0   5 -15   -1.97    2.08 160-0.81205 0.75496-0.05070 0.45210-0.47605-0.23161
   0  -5  15   -0.94    1.77 209-0.86120 0.91828-0.22160-0.17980 0.34367 0.36399
   0  -5  15    2.81    1.56 441-0.79054 0.84762-0.39198-0.00943 0.26084 0.44682
   0   5 -14   17.73    3.02  27 0.86881-0.92707 0.21844 0.17796-0.32092-0.34200
   0   5 -14   16.82    2.91 161-0.81838 0.76012-0.05440 0.45080-0.46304-0.19988
   0  -5  14   15.44    3.34 207-0.86881 0.92706-0.21846-0.17794 0.32091 0.34202
   0  -5  14   15.73    2.40 439-0.81331 0.87156-0.35863-0.03776 0.24789 0.41503
   0   5 -13   52.92    4.18  26 0.87586-0.93528 0.21519 0.17620-0.29815-0.32003
   0   5 -13   45.30    4.78 162-0.82391 0.76449-0.05772 0.44911-0.45125-0.16693
   0  -5  13   53.76    4.28 206-0.87585 0.93527-0.21521-0.17617 0.29814 0.32004
   0   5 -12   46.28    3.87  25 0.88236-0.94294 0.21185 0.17453-0.27538-0.29805
   0   5 -12   37.11    3.74 162-0.82860 0.76801-0.06060 0.44698-0.44094-0.13249
   0  -5  12   38.55    3.55 205-0.88235 0.94294-0.21187-0.17451 0.27537 0.29807
   0  -5  12   33.99    4.05 342 0.82861-0.76803 0.06057-0.44695 0.44093 0.13250
   0   5 -11   54.27    4.08  23 0.88831-0.95006 0.20840 0.17297-0.25260-0.27609
   0   5 -11   48.78    4.06 163-0.83234 0.77059-0.06294 0.44431-0.43249-0.09621
   0   5 -11   52.88    3.66 437 0.84492-0.90667 0.31952 0.06185-0.17894-0.34976
   0  -5  11   40.57    3.76 203-0.88831 0.95006-0.20842-0.17295 0.25259 0.27611
   0  -5  11   48.15    3.74 343 0.83236-0.77061 0.06292-0.44429 0.43247 0.09622
   0   5 -10    2.62    1.47  22 0.89374-0.95666 0.20486 0.17150-0.22981-0.25414
   0   5 -10    4.06    1.87 163-0.83501 0.77209-0.06463 0.44099-0.42634-0.05761
   0   5 -10    3.87    1.78 435 0.86292-0.92584 0.28726 0.08911-0.16972-0.31423
   0  -5  10    3.04    1.36 202-0.89373 0.95665-0.20488-0.17148 0.22979 0.25415
   0  -5  10    1.04    1.87 343 0.83503-0.77211 0.06461-0.44097 0.42632 0.05763
   0   5  -9  116.58    5.76  21 0.89865-0.96273 0.20123 0.17013-0.20701-0.23220
   0   5  -9  124.17    6.35 164-0.83638 0.77230-0.06551 0.43686-0.42313-0.01607
   0   5  -9  118.15    5.76 433 0.87833-0.94241 0.25775 0.11361-0.16121-0.27800
   0  -5   9  120.87    6.39 201-0.89864 0.96272-0.20125-0.17011 0.20699 0.23222
   0  -5   9  115.21    5.83 344 0.83640-0.77231 0.06549-0.43684 0.42312 0.01609
   0   5  -8    4.40    1.68  19 0.90304-0.96829 0.19749 0.16885-0.18418-0.21029
   0   5  -8   -1.25    1.46 163-0.83611 0.77086-0.06533 0.43168-0.42376 0.02930
   0   5  -8    1.57    1.15 431 0.89136-0.95661 0.23118 0.13517-0.15347-0.24099
   0  -5   8    0.73    1.36 199-0.90303 0.96829-0.19752-0.16883 0.18416 0.21031
   0  -5   8    1.35    1.35 343 0.83613-0.77088 0.06531-0.43166 0.42374-0.02928
   0   5  -7    2.10    1.05  18 0.90693-0.97335 0.19367 0.16767-0.16132-0.18840
   0   5  -7    0.94    0.94 163-0.83364 0.76723-0.06376 0.42510-0.42950 0.07978
   0  -5   7   -0.10    0.84 198-0.90692 0.97334-0.19369-0.16765 0.16130 0.18842
   0  -5   7    0.73    0.83 343 0.83366-0.76724 0.06374-0.42508 0.42948-0.07976
   0  -5   7   -0.10    1.04 398 0.99414-0.92772-0.32600-0.03534 0.02346 0.32626
   0   5  -6   55.02    3.05  17 0.91032-0.97791 0.18974 0.16659-0.13842-0.16656
   0   5  -6   55.02    3.22 162-0.82801 0.76043-0.06023 0.41657-0.44224 0.13727
   0   5  -6   63.63    3.57 429 0.91094-0.97852 0.18786 0.16847-0.14071-0.16427
   0  -5   6   56.70    3.05 197-0.91032 0.97790-0.18976-0.16657 0.13839 0.16658
   0  -5   6   55.02    3.02 342 0.82803-0.76045 0.06022-0.41655 0.44222-0.13724
   0  -5   6   59.44    3.45 400 0.99727-0.92968-0.29347-0.06286 0.01235 0.29263
   0   5  -5    7.57    1.37  15 0.91322-0.98197 0.18572 0.16561-0.11545-0.14478
   0   5  -5    9.77    1.14 161-0.81749 0.74874-0.05388 0.40520-0.46490 0.20466
   0   5  -5    9.88    1.79 428 0.91773-0.98648 0.17170 0.17963-0.13590-0.12433
   0  -5   5    8.83    1.37 195-0.91322 0.98197-0.18574-0.16559 0.11542 0.14481
   0  -5   5    7.90    1.25 341 0.81751-0.74876 0.05386-0.40518 0.46487-0.20464
   0  -5   5   10.27    1.36 402 0.99906-0.93031-0.26339-0.08794 0.00217 0.25807
   0   5  -4    0.42    0.63  14 0.91563-0.98555 0.18158 0.16473-0.09238-0.12311
   0   5  -4    1.35    0.93 158-0.79868 0.72876-0.04316 0.38948-0.50212 0.28663
   0   5  -4    1.16    1.05 427 0.92259-0.99251 0.15968 0.18663-0.13231-0.08318
   0  -5   4    0.42    0.63 194-0.91563 0.98554-0.18160-0.16472 0.09235 0.12314
   0  -5   4    0.73    0.73 338 0.79870-0.72879 0.04314-0.38946 0.50209-0.28660
   0  -5   4    2.20    1.47 404 0.99980-0.92989-0.23610-0.11022-0.00700 0.22249
   0   5  -3   12.52    1.26  13 0.91756-0.98864 0.17733 0.16398-0.06915-0.10160
   0   5  -3   14.69    1.24 154-0.76439 0.69331-0.02527 0.36658-0.56164 0.39089
   0   5  -3   17.25    2.10 426 0.92552-0.99661 0.15226 0.18905-0.13009-0.04066
   0  -5   3   14.31    1.26 193-0.91755 0.98863-0.17735-0.16396 0.06910 0.10164
   0  -5   3   14.80    1.14 334 0.76442-0.69334 0.02526-0.36657 0.56160-0.39085
   0  -5   3   13.97    1.47 405 0.99977-0.92868-0.21196-0.12935-0.01504 0.18578
   0   5  -2   16.74    1.16  11 0.91899-0.99124 0.17293 0.16338-0.04559-0.08042
   0   5  -2   18.77    1.24 147-0.69735 0.62509 0.00542 0.33088-0.65635 0.53034
   0   5  -2   16.20    1.89 426 0.92643-0.99868 0.14994 0.18636-0.12939 0.00339
   0  -5   2   15.69    1.16 191-0.91898 0.99123-0.17294-0.16336 0.04554 0.08047
   0  -5   2   18.26    1.13 327 0.69739-0.62514-0.00543-0.33087 0.65631-0.53030
   0  -5   2   16.72    1.68 406 0.99924-0.92699-0.19142-0.14488-0.02184 0.14784
   0   5  -1    1.89    1.47 427 0.92510-0.99852 0.15334 0.17796-0.13041 0.04915
   0  -5   1    2.00    0.53 190-0.91992 0.99334-0.16831-0.16299 0.02125 0.06001
   0  -5   1    3.58    1.05 407 0.99849-0.92507-0.17496-0.15634-0.02726 0.10852
   0   5   0  386.83   12.86   8 0.92033-0.99491 0.16314 0.16314 0.00508-0.04160
   0   5   0  397.93   14.61 427 0.92121-0.99579 0.16314 0.16314-0.13335 0.09683
   0  -5   0  400.25   12.70 289 0.17237-0.09778-0.16314-0.16314 0.98017-0.94365
   0  -5   0  389.85   14.11 408 0.99777-0.92319-0.16314-0.16314-0.03114 0.06766
   0   5   1   16.44    0.63   6 0.91965-0.99540 0.15482 0.16646 0.04654-0.03832
   0   5   1   15.02    1.47 428 0.91420-0.98995 0.18019 0.14109-0.13843 0.14665
   0  -5  -1   16.33    1.79 408 0.99731-0.92156-0.15664-0.16464-0.03327 0.02504
   0   5   2  174.41    5.80   8 0.92030-0.99722 0.16089 0.15538 0.01643 0.03654
   0   5   2  186.34    7.13 430 0.90325-0.98017 0.20541 0.11086-0.14590 0.19887
   0  -5  -2  185.37    7.27 408 0.99728-0.92036-0.15624-0.16003-0.03340-0.01957
   0   5   3   32.67    1.33 267-0.18214 0.10406-0.22534 0.53661 0.97494-0.87723
   0   5   3   35.21    2.10 432 0.88716-0.96525 0.23991 0.07135-0.15602 0.25373
   0  -5  -3   33.69    1.43  87 0.18226-0.10418 0.22533-0.53660-0.97492 0.87721
   0  -5  -3   36.19    2.08 364-0.81624 0.89433-0.31603 0.00476 0.34104-0.43875
   0  -5  -3   31.29    2.00 408 0.99775-0.91967-0.16289-0.14838-0.03122-0.06649
   0   5   4    0.92    0.41 243-0.52383 0.44458-0.25455 0.56081 0.81448-0.67203
   0   5   4    0.52    1.05 434 0.86417-0.94342 0.28493 0.02133-0.16905 0.31151
   0  -5  -4    1.13    0.41  63 0.52390-0.44465 0.25453-0.56079-0.81444 0.67198
   0  -5  -4    1.14    0.93 368-0.78026 0.85951-0.37875 0.07249 0.34011-0.48256
   0  -5  -4    0.21    0.74 407 0.99863-0.91938-0.17775-0.12851-0.02635-0.11611
   0   5   5  108.53    4.21   3 0.91593-0.99635 0.14251 0.15874 0.10543 0.08176
   0   5   5   98.31    3.91 232-0.66454 0.58412-0.25371 0.55496 0.68332-0.49612
   0   5   5  100.74    4.00 363 0.91593-0.99635 0.14251 0.15874 0.10543 0.08176
   0   5   5  100.71    4.07 438 0.83176-0.91217 0.34180-0.04056-0.18524 0.37243
   0  -5  -5  107.89    4.32 183-0.91593 0.99634-0.14255-0.15870-0.10538-0.08182
   0  -5  -5  105.66    4.25 372-0.73645 0.81687-0.44607 0.14482 0.33731-0.52451
   0  -5  -5  107.74    4.41 406 0.99958-0.91916-0.20229-0.09896-0.01824-0.16895
   0  -5  -5   99.18    4.16 441-0.78894 0.86935-0.39424 0.09299 0.26172-0.44891
   0   5   6  237.71    9.15   1 0.91354-0.99512 0.13743 0.15881 0.12897 0.10297
   0   5   6  245.01    8.57 226-0.73125 0.64967-0.24881 0.54505 0.59841-0.36647
   0   5   6  247.28    8.84 361 0.91354-0.99512 0.13743 0.15881 0.12897 0.10297
   0  -5  -6  245.73    8.67  46 0.73129-0.64970 0.24879-0.54503-0.59837 0.36643
   0  -5  -6  254.03    9.09 377-0.68400 0.76559-0.51682 0.22058 0.33215-0.56409
   0  -5  -6  259.56    9.76 403 0.99977-0.91819-0.23842-0.05782-0.00622-0.22572
   0  -5  -6  251.33    9.52 448-0.71573 0.79731-0.48809 0.19184 0.29723-0.52917
   0   5   7    2.17    0.93 222-0.76642 0.68367-0.24447 0.53570 0.54472-0.26804
   0  -5  -7    3.41    1.03  42 0.76645-0.68370 0.24444-0.53567-0.54470 0.26801
   0  -5  -7    1.37    0.84 180-0.91065 0.99340-0.13235-0.15888-0.15216-0.12452
   0  -5  -7    3.71    1.13 382-0.62226 0.70501-0.58954 0.29831 0.32413-0.60081
   0  -5  -7    3.56    0.84 400 0.99762-0.91487-0.28871-0.00252 0.01073-0.28741
   0  -5  -7    2.58    0.82 456-0.60447 0.68722-0.60359 0.31235 0.33876-0.61545
   0   5   8   31.78    2.38 220-0.78606 0.70214-0.24133 0.52756 0.51116-0.18973
   0   5   8   33.70    2.31 359 0.90728-0.99120 0.12716 0.15907 0.17526 0.14617
   0  -5  -8   37.78    2.48  40 0.78608-0.70216 0.24130-0.52753-0.51113 0.18971
   0  -5  -8   31.92    2.20 179-0.90727 0.99119-0.12719-0.15904-0.17523-0.14620
   0  -5  -8   28.31    2.26 387-0.55075 0.63467-0.66255 0.37632 0.31278-0.63421
   0  -5  -8   31.83    1.64 468-0.43039 0.51430-0.74012 0.45389 0.38349-0.70492
   0   5   9    2.18    0.93 218-0.79709 0.71201-0.23929 0.52051 0.49091-0.12474
   0   5   9    2.20    1.36 357 0.90341-0.98849 0.12192 0.15930 0.19823 0.16794
   0  -5  -9    0.83    1.14  38 0.79711-0.71203 0.23927-0.52049-0.49089 0.12472
   0  -5  -9   -0.62    0.92 393-0.46924 0.55432-0.73393 0.45271 0.29767-0.66384
   0  -5  -9    2.05    0.51 485-0.14003 0.22512-0.88512 0.60390 0.42017-0.78634
   0   5  10    3.32    1.45 217-0.80288 0.71664-0.23814 0.51435 0.47983-0.06892
   0   5  10    2.20    1.05 356 0.89902-0.98527 0.11661 0.15960 0.22113 0.18978
   0  -5 -10    4.25    1.45  37 0.80291-0.71666 0.23811-0.51432-0.47981 0.06890
   0  -5 -10    2.72    1.47 176-0.89902 0.98527-0.11664-0.15957-0.22111-0.18980
   0   5  11   14.93    1.87 217-0.80522 0.71780-0.23765 0.50885 0.47528-0.01962
   0   5  11   22.30    2.41 354 0.89413-0.98154 0.11121 0.15999 0.24400 0.21166
   0  -5 -11   18.87    1.97  37 0.80524-0.71782 0.23762-0.50883-0.47526 0.01960
   0  -5 -11   16.54    2.41 174-0.89412 0.98154-0.11124-0.15996-0.24398-0.21168
   0   5  12    8.50    1.76 217-0.80509 0.71651-0.23768 0.50387 0.47552 0.02488
   0   5  12    6.28    1.57 353 0.88871-0.97729 0.10573 0.16047 0.26683 0.23357
   0  -5 -12   11.30    1.76  37 0.80511-0.71653 0.23765-0.50385-0.47551-0.02489
   0  -5 -12    9.42    1.67 173-0.88870 0.97728-0.10576-0.16044-0.26681-0.23359
   0   5  13    1.56    1.76 217-0.80311 0.71336-0.23809 0.49928 0.47939 0.06575
   0  -5 -13    1.56    1.66  37 0.80313-0.71338 0.23806-0.49925-0.47937-0.06577
   0  -5 -13    1.88    1.78 172-0.88274 0.97249-0.10018-0.16100-0.28963-0.25551
   0   5  14   35.87    3.52 218-0.79965 0.70874-0.23879 0.49497 0.48605 0.10384
   0   5  14   43.02    3.86 350 0.87625-0.96716 0.09448 0.16170 0.31245 0.27744
   0  -5 -14   47.68    4.15  38 0.79967-0.70876 0.23876-0.49494-0.48603-0.10385
   0  -5 -14   35.09    3.24 170-0.87624 0.96716-0.09451-0.16167-0.31243-0.27745
   0   5  15   -2.28    1.97 218-0.79496 0.70288-0.23970 0.49088 0.49491 0.13972
   0   5  15   -2.61    1.46 349 0.86918-0.96126 0.08872 0.16246 0.33524 0.29939
   0  -5 -15    0.41    1.97  38 0.79498-0.70289 0.23968-0.49085-0.49489-0.13974
   0   5  16   -2.69    1.45 219-0.78918 0.69594-0.24077 0.48694 0.50552 0.17385
   0   5  16    1.67    2.61 348 0.86154-0.95479 0.08285 0.16332 0.35802 0.32135
   0  -5 -16   -2.28    1.66  39 0.78920-0.69595 0.24075-0.48691-0.50551-0.17386
   0   5  17    1.35    1.76 220-0.78243 0.68802-0.24195 0.48311 0.51757 0.20654
   0   5  17    1.04    2.08 346 0.85331-0.94773 0.07687 0.16428 0.38081 0.34331
   0  -5 -17   -2.69    1.66  40 0.78245-0.68804 0.24193-0.48308-0.51756-0.20655
   0   5  18   13.66    3.00 221-0.77478 0.67919-0.24320 0.47935 0.53080 0.23806
   0  -5 -18    9.73    3.00  41 0.77479-0.67921 0.24318-0.47933-0.53079-0.23807
   0   5  19   -2.07    3.00 222-0.76625 0.66951-0.24449 0.47563 0.54500 0.26860
   0  -5 -19    0.93    2.07  42 0.76627-0.66952 0.24447-0.47561-0.54499-0.26861
   0   5  20   18.71    3.72 223-0.75689 0.65898-0.24579 0.47193 0.56002 0.29832
   0  -5 -20   15.09    3.62  43 0.75691-0.65899 0.24577-0.47190-0.56001-0.29833
   0   6 -17   -0.21    3.32  33 0.83706-0.90673 0.22973 0.24694-0.40666-0.39780
   0  -6  17    7.36    2.90 446-0.73783 0.80750-0.46155-0.01513 0.28733 0.51713
   0   6 -16   -2.60    2.91  31 0.84601-0.91684 0.22698 0.24468-0.38470-0.37502
   0  -6  16   -2.50    3.02 211-0.84600 0.91684-0.22701-0.24466 0.38468 0.37503
   0  -6  16    6.33    2.70 443-0.76408 0.83491-0.42811-0.04356 0.27469 0.48502
   0   6 -15    0.42    1.67  30 0.85434-0.92635 0.22415 0.24251-0.36284-0.35213
   0   6 -15    1.97    3.21 157-0.79097 0.71897-0.03897 0.50563-0.51634-0.19862
   0  -6  15    1.98    2.19 210-0.85434 0.92634-0.22417-0.24249 0.36283 0.35214
   0  -6  15   -1.87    2.50 441-0.78755 0.85955-0.39620-0.07046 0.26247 0.45250
   0   6 -14   28.02    3.96  29 0.86209-0.93526 0.22123 0.24042-0.34111-0.32912
   0   6 -14   25.09    3.52 158-0.79676 0.72359-0.04211 0.50376-0.50571-0.16451
   0  -6  14   31.67    4.06 209-0.86208 0.93525-0.22125-0.24040 0.34110 0.32913
   0  -6  14   26.96    3.44 439-0.80850 0.88167-0.36586-0.09580 0.25071 0.41952
   0   6 -13    5.84    2.61  27 0.86926-0.94360 0.21824 0.23840-0.31953-0.30595
   0  -6  13    8.13    2.61 207-0.86926 0.94359-0.21826-0.23838 0.31951 0.30597
   0   6 -12   -1.77    1.57  26 0.87587-0.95137 0.21519 0.23645-0.29812-0.28262
   0   6 -12    4.98    2.39 159-0.80540 0.72990-0.04690 0.49854-0.48925-0.09149
   0  -6  12    1.67    1.46 206-0.87586 0.95137-0.21521-0.23643 0.29811 0.28263
   0   6 -11   11.59    1.98  25 0.88193-0.95860 0.21208 0.23455-0.27694-0.25906
   0   6 -11    7.78    2.91 160-0.80800 0.73133-0.04838 0.49501-0.48414-0.05186
   0   6 -11    9.60    2.40 437 0.83813-0.91480 0.33113 0.11550-0.18223-0.35377
   0  -6  11    5.74    1.88 205-0.88192 0.95859-0.21210-0.23453 0.27692 0.25908
   0  -6  11    8.61    2.49 340 0.80802-0.73135 0.04836-0.49499 0.48412 0.05187
   0   6 -10    4.49    1.99  24 0.88745-0.96529 0.20893 0.23270-0.25603-0.23523
   0   6 -10   -1.56    1.87 160-0.80919 0.73136-0.04906 0.49068-0.48179-0.00947
   0   6 -10    2.72    1.88 435 0.85454-0.93238 0.30254 0.13908-0.17410-0.31715
   0  -6  10   -0.94    1.57 204-0.88745 0.96528-0.20895-0.23267 0.25601 0.23524
   0  -6  10    3.74    1.97 340 0.80921-0.73137 0.04903-0.49066 0.48177 0.00949
   0   6  -9    5.65    1.88  22 0.89244-0.97144 0.20575 0.23087-0.23547-0.21104
   0   6  -9    6.33    1.97 160-0.80863 0.72963-0.04873 0.48535-0.48291 0.03640
   0   6  -9    8.26    1.67 434 0.86863-0.94764 0.27653 0.16008-0.16664-0.27987
   0  -6   9    0.52    1.78 202-0.89244 0.97144-0.20577-0.23084 0.23544 0.21107
   0  -6   9    8.62    1.97 340 0.80865-0.72964 0.04871-0.48533 0.48289-0.03638
   0   6  -8   -0.42    0.94  21 0.89691-0.97708 0.20257 0.22904-0.21536-0.18641
   0   6  -8    2.39    1.66 159-0.80579 0.72562-0.04712 0.47873-0.48849 0.08672
   0   6  -8    1.57    1.88 432 0.88058-0.96075 0.25326 0.17834-0.15991-0.24186
   0  -6   8   -0.84    0.94 201-0.89690 0.97707-0.20259-0.22902 0.21534 0.18643
   0  -6   8    1.25    1.56 339 0.80581-0.72564 0.04710-0.47871 0.48847-0.08670
   0   6  -7   35.51    2.62  20 0.90085-0.98219 0.19942 0.22718-0.19587-0.16116
   0   6  -7   42.23    2.91 159-0.79984 0.71851-0.04380 0.47040-0.49992 0.14290
   0   6  -7   35.73    3.04 431 0.89053-0.97186 0.23292 0.19367-0.15398-0.20305
   0  -6   7   35.40    2.51 200-0.90085 0.98218-0.19944-0.22716 0.19584 0.16118
   0  -6   7   37.87    2.80 339 0.79986-0.71853 0.04378-0.47038 0.49990-0.14288
   0   6  -6  172.95    7.23  19 0.90428-0.98678 0.19634 0.22525-0.17722-0.13506
   0   6  -6  182.64    7.98 157-0.78940 0.70689-0.03813 0.45972-0.51919 0.20691
   0   6  -6  181.81    7.76 430 0.89858-0.98108 0.21573 0.20586-0.14894-0.16334
   0  -6   6  188.89    9.12 199-0.90427 0.98677-0.19636-0.22523 0.17719 0.13509
   0  -6   6  179.11    8.26 399 0.99618-0.91368-0.30637-0.11522 0.01674 0.29554
   0   6  -5   11.22    1.47  18 0.90717-0.99084 0.19341 0.22317-0.15981-0.10773
   0   6  -5    8.70    1.24 155-0.77200 0.68833-0.02908 0.44567-0.54922 0.28168
   0   6  -5    7.76    1.78 429 0.90480-0.98846 0.20195 0.21464-0.14487-0.12266
   0  -6   5    8.81    1.15 198-0.90717 0.99083-0.19343-0.22315 0.15978 0.10776
   0  -6   5    9.95    1.57 401 0.99819-0.91452-0.28023-0.13635 0.00786 0.25968
   0   6  -4    4.20    0.84  17 0.90950-0.99434 0.19076 0.22082-0.14428-0.07851
   0   6  -4    5.27    0.93 152-0.74308 0.65824-0.01499 0.42656-0.59440 0.37160
   0   6  -4    3.04    1.36 429 0.90922-0.99406 0.19185 0.21973-0.14189-0.08091
   0  -6   4    4.62    0.84 197-0.90950 0.99433-0.19077-0.22080 0.14424 0.07855
   0  -6   4    4.75    0.83 332 0.74311-0.65827 0.01497-0.42655 0.59436-0.37157
   0  -6   4    3.77    1.68 402 0.99932-0.91449-0.25674-0.15484-0.00007 0.22287
   0   6  -3   31.71    2.00  16 0.91120-0.99721 0.18860 0.21797-0.13185-0.04620
   0   6  -3   32.49    2.06 147-0.69337 0.60737 0.00711 0.39946-0.66127 0.48322
   0   6  -3   35.28    2.83 428 0.91183-0.99783 0.18578 0.22079-0.14009-0.03796
   0  -6   3   31.40    2.00 196-0.91120 0.99720-0.18862-0.21795 0.13181 0.04625
   0  -6   3   34.09    2.73 404 0.99980-0.91380-0.23619-0.17038-0.00696 0.18501
   0   6  -2  125.53    4.73  16 0.91207-0.99923 0.18742 0.21414-0.12511-0.00820
   0   6  -2  127.81    5.88 428 0.91254-0.99971 0.18411 0.21745-0.13959 0.00628
   0  -6   2  128.58    5.15 196-0.91206 0.99923-0.18744-0.21413 0.12505 0.00826
   0  -6   2  128.42    6.30 405 0.99984-0.91268-0.21892-0.18264-0.01272 0.14603
   0   6  -1  386.30   13.34  16 0.91135-0.99969 0.18840 0.20815-0.13070 0.04214
   0   6  -1  401.10   14.70 429 0.91119-0.99952 0.18728 0.20928-0.14053 0.05197
   0  -6   1  385.15   12.62 305 0.41877-0.33043-0.10153-0.29502 0.89089-0.80232
   0  -6   1  395.90   15.03 405 0.99965-0.91131-0.20531-0.19125-0.01725 0.10581
   0   6   0  357.17   11.85  19 0.90487-0.99437 0.19577 0.19577-0.17383 0.13000
   0   6   0  350.39   13.23 429 0.90752-0.99702 0.19577 0.19577-0.14305 0.09923
   0  -6   0  358.55   11.58 279 0.00733 0.08217-0.19577-0.19577 0.99630-0.95248
   0  -6   0  364.15   13.35 406 0.99939-0.90989-0.19577-0.19577-0.02040 0.06422
   0   6   1  313.12   12.27 430 0.90112-0.99179 0.21015 0.17638-0.14730 0.14822
   0  -6  -1  320.80   12.63 406 0.99922-0.90855-0.19080-0.19574-0.02204 0.02112
   0   6   2   61.93    3.35 431 0.89142-0.98326 0.23105 0.15048-0.15343 0.19909
   0  -6  -2   61.87    3.58 406 0.99922-0.90739-0.19096-0.19057-0.02199-0.02367
   0   6   3   11.93    1.57 433 0.87761-0.97061 0.25916 0.11736-0.16162 0.25202
   0  -6  -3    9.43    0.51 125-0.41727 0.51027 0.10193-0.47845-0.89169 0.80129
   0  -6  -3    8.55    0.42 169-0.86884 0.96184-0.08848-0.28805-0.33628 0.24587
   0  -6  -3    9.35    1.46 364-0.81374 0.90674-0.32067-0.05586 0.34102-0.43143
   0  -6  -3    9.57    1.47 406 0.99942-0.90642-0.19689-0.17963-0.02003-0.07038
   0   6   4    5.02    0.61 266-0.19735 0.10319-0.22734 0.59886 0.97133-0.83618
   0   6   4    6.71    0.63 356 0.89996-0.99412 0.11770 0.25382 0.21647-0.08132
   0   6   4    4.28    1.05 435 0.85856-0.95273 0.29528 0.07624-0.17202 0.30717
   0  -6  -4    5.12    0.61  86 0.19747-0.10330 0.22733-0.59885-0.97131 0.83616
   0  -6  -4    4.72    0.52 176-0.89997 0.99414-0.11775-0.25377-0.21636 0.08121
   0  -6  -4    8.62    1.56 367-0.78424 0.87841-0.37218 0.00067 0.34028-0.47543
   0  -6  -4    5.47    1.05 405 0.99973-0.90556-0.20938-0.16213-0.01589-0.11926
   0   6   5    5.23    0.82 247-0.46982 0.37448-0.25244 0.61894 0.85249-0.67260
   0   6   5    6.26    1.04 438 0.83271-0.92804 0.34023 0.02628-0.18479 0.36469
   0  -6  -5    5.23    0.72  67 0.46989-0.37456 0.25242-0.61892-0.85245 0.67256
   0  -6  -5    5.66    0.73 177-0.90369 0.99902-0.12232-0.24418-0.19659 0.01669
   0  -6  -5    5.60    1.24 371-0.74883 0.84416-0.42791 0.06141 0.33826-0.51815
   0  -6  -5    6.72    1.05 404 0.99986-0.90452-0.22936-0.13714-0.00924-0.17065
   0  -6  -5    5.72    1.14 440-0.79798 0.89331-0.38133 0.01482 0.25672-0.43662
   0   6   6   -0.21    0.72 237-0.60177 0.50527-0.25539 0.61689 0.74843-0.52379
   0   6   6    0.52    0.63 357 0.90343-0.99993 0.12196 0.23954 0.19806 0.02657
   0  -6  -6   -0.41    0.62  57 0.60182-0.50532 0.25537-0.61686-0.74839 0.52375
   0  -6  -6    0.00    0.63 177-0.90344 0.99994-0.12200-0.23950-0.19801-0.02663
   0  -6  -6    0.83    1.34 375-0.70683 0.80333-0.48718 0.12568 0.33461-0.55924
   0  -6  -6    0.10    1.05 402 0.99928-0.90278-0.25800-0.10350 0.00035-0.22499
   0  -6  -6    0.21    0.62 445-0.74518 0.84168-0.45241 0.09091 0.28389-0.50853
   0   6   7    2.16    0.93 231-0.67245 0.57478-0.25332 0.60981 0.67420-0.40482
   0   6   7    2.41    0.84 357 0.90162-0.99929 0.11969 0.23680 0.20789 0.06149
   0  -6  -7    2.06    0.82  51 0.67249-0.57482 0.25329-0.60978-0.67417 0.40479
   0  -6  -7    1.68    0.73 177-0.90162 0.99929-0.11973-0.23676-0.20785-0.06153
   0  -6  -7    2.79    1.03 379-0.65763 0.75530-0.54912 0.19263 0.32895-0.59833
   0  -6  -7    1.24    0.83 451-0.67037 0.76803-0.53851 0.18202 0.31569-0.58507
   0   6   8    6.91    1.13 227-0.71319 0.61435-0.25052 0.60201 0.62334-0.30922
   0   6   8    6.39    1.15 356 0.89886-0.99769 0.11642 0.23507 0.22196 0.09217
   0  -6  -8    7.84    1.24  47 0.71322-0.61439 0.25049-0.60198-0.62331 0.30919
   0  -6  -8    7.34    1.15 176-0.89886 0.99769-0.11645-0.23503-0.22192-0.09220
   0  -6  -8    6.29    1.44 383-0.60069 0.69953-0.61271 0.26122 0.32092-0.63504
   0  -6  -8    7.83    1.13 459-0.56269 0.66152-0.64062 0.28913 0.35145-0.66557
   0   6   9   51.41    3.10 225-0.73768 0.63768-0.24813 0.59460 0.58914-0.23027
   0  -6  -9   51.52    3.30  45 0.73771-0.63771 0.24810-0.59457-0.58911 0.23025
   0  -6  -9   55.40    3.35 175-0.89536 0.99536-0.11256-0.23392-0.23843-0.12043
   0  -6  -9   46.51    2.98 388-0.53556 0.63556-0.67673 0.33026 0.31013-0.66899
   0  -6  -9   53.99    2.57 469-0.40336 0.50336-0.75755 0.41107 0.38871-0.74758
   0   6  10   26.76    2.38 223-0.75254 0.65138-0.24636 0.58783 0.56680-0.16319
   0   6  10   30.98    2.51 354 0.89122-0.99239 0.10822 0.23325 0.25651 0.14710
   0  -6 -10   30.27    2.27  43 0.75257-0.65140 0.24633-0.58780-0.56678 0.16317
   0  -6 -10   33.80    2.41 174-0.89122 0.99239-0.10825-0.23322-0.25648-0.14713
   0  -6 -10   25.89    2.36 393-0.46189 0.56306-0.73982 0.39836 0.29621-0.69981
   0  -6 -10   29.70    1.43 484-0.15267 0.25384-0.88060 0.53913 0.41940-0.82301
   0   6  11  217.70    9.20 222-0.76126 0.65893-0.24520 0.58166 0.55308-0.10473
   0   6  11  216.68    9.62 353 0.88648-0.98882 0.10360 0.23286 0.27559 0.17276
   0  -6 -11  224.73    9.51  42 0.76129-0.65895 0.24517-0.58163-0.55306 0.10470
   0  -6 -11  222.54    9.20 173-0.88648 0.98881-0.10363-0.23283-0.27557-0.17278
   0   6  12   19.13    2.28 222-0.76580 0.66230-0.24456 0.57601 0.54575-0.05265
   0   6  12   22.99    2.40 351 0.88116-0.98466 0.09873 0.23272 0.29540 0.19769
   0  -6 -12   16.34    2.17  42 0.76582-0.66232 0.24453-0.57599-0.54573 0.05263
   0  -6 -12   19.75    2.72 171-0.88116 0.98466-0.09876-0.23269-0.29538-0.19771
   0   6  13   -0.52    1.65 222-0.76731 0.66264-0.24434 0.57078 0.54327-0.00543
   0   6  13   -1.25    1.67 350 0.87526-0.97992 0.09366 0.23279 0.31575 0.22209
   0  -6 -13    2.59    1.65  42 0.76733-0.66266 0.24431-0.57076-0.54325 0.00541
   0  -6 -13    1.46    1.36 170-0.87525 0.97992-0.09369-0.23276-0.31573-0.22211
   0   6  14   10.86    2.17 222-0.76653 0.66069-0.24445 0.56589 0.54455 0.03803
   0   6  14    7.51    2.09 349 0.86878-0.97461 0.08839 0.23304 0.33650 0.24608
   0   6  15    1.45    1.45 222-0.76392 0.65692-0.24483 0.56126 0.54880 0.07853
   0   6  15    0.52    2.29 348 0.86170-0.96870 0.08297 0.23346 0.35756 0.26976
   0  -6 -15    5.17    1.86  42 0.76394-0.65694 0.24480-0.56123-0.54878-0.07854
   0   6  16    9.31    2.69 223-0.75980 0.65163-0.24540 0.55682 0.55542 0.11665
   0   6  16    2.81    2.60 346 0.85404-0.96220 0.07738 0.23404 0.37887 0.29319
   0  -6 -16   -0.83    2.07  43 0.75982-0.65165 0.24538-0.55680-0.55540-0.11666
   0   6  17    7.44    2.27 223-0.75437 0.64504-0.24612 0.55254 0.56397 0.15284
   0  -6 -17    7.65    2.69  43 0.75439-0.64506 0.24610-0.55251-0.56395-0.15286
   0   6  18    3.41    2.89 224-0.74778 0.63728-0.24695 0.54836 0.57410 0.18745
   0  -6 -18    3.62    2.17  44 0.74780-0.63730 0.24693-0.54833-0.57409-0.18746
   0   6  19    4.03    3.20 225-0.74012 0.62845-0.24785 0.54425 0.58556 0.22074
   0  -6 -19   -0.93    2.69  45 0.74014-0.62847 0.24783-0.54423-0.58555-0.22075
   0   7 -16   -1.77    2.18  33 0.83645-0.92220 0.22991 0.30702-0.40811-0.35891
   0  -7  16   -2.60    2.28 213-0.83645 0.92220-0.22993-0.30699 0.40809 0.35892
   0  -7  16    1.35    2.08 365-0.80571 0.89146-0.33521-0.20171 0.34092 0.42610
   0  -7  16   -3.84    1.97 444-0.75886 0.84461-0.43493-0.10199 0.27728 0.48973
   0   7 -15   21.72    3.74  32 0.84493-0.93185 0.22733 0.30459-0.38743-0.33484
   0  -7  15   15.69    3.53 212-0.84492 0.93184-0.22735-0.30456 0.38741 0.33486
   0  -7  15   16.31    2.80 442-0.78078 0.86770-0.40561-0.12631 0.26609 0.45618
   0   7 -14    2.07    2.17 155-0.77058 0.68249-0.02836 0.55527-0.55157-0.12596
   0  -7  14   -1.25    2.50 210-0.85279 0.94087-0.22472-0.30219 0.36701 0.31052
   0  -7  14    1.56    1.77 440-0.80039 0.88848-0.37782-0.14909 0.25536 0.42217
   0   7 -13   -2.19    1.67  29 0.86006-0.94931 0.22203 0.29988-0.34696-0.28582
   0   7 -13    2.28    2.69 155-0.77444 0.68519-0.03032 0.55223-0.54514-0.08764
   0  -7  13    1.98    1.77 209-0.86005 0.94930-0.22205-0.29985 0.34694 0.28584
   0   7 -12    3.33    1.56  28 0.86674-0.95716 0.21933 0.29757-0.32730-0.26074
   0  -7  12    3.13    1.67 208-0.86673 0.95715-0.21935-0.29754 0.32728 0.26076
   0   7 -11   10.22    2.50  27 0.87284-0.96442 0.21663 0.29526-0.30814-0.23516
   0   7 -11    5.18    1.97 156-0.77804 0.68646-0.03217 0.54406-0.53906-0.00424
   0  -7  11    9.49    2.29 207-0.87283 0.96442-0.21665-0.29524 0.30812 0.23518
   0   7 -10    0.00    1.98  26 0.87837-0.97112 0.21395 0.29293-0.28960-0.20896
   0   7 -10    4.25    1.55 156-0.77723 0.68448-0.03175 0.53863-0.54044 0.04189
   0   7 -10    0.83    2.09 437 0.84364-0.93639 0.32173 0.18515-0.17956-0.31900
   0  -7  10    3.86    1.88 206-0.87836 0.97111-0.21397-0.29291 0.28958 0.20898
   0  -7  10   -0.62    1.86 336 0.77725-0.68450 0.03173-0.53861 0.54042-0.04187
   0   7  -9  119.14    5.95  24 0.88332-0.97723 0.21132 0.29055-0.27185-0.18196
   0   7  -9  115.86    6.83 155-0.77408 0.68016-0.03014 0.53201-0.54575 0.09194
   0   7  -9  116.06    6.58 435 0.85678-0.95070 0.29850 0.20337-0.17295-0.28087
   0  -7   9   99.62    5.85 204-0.88331 0.97723-0.21134-0.29053 0.27183 0.18199
   0  -7   9  112.55    6.32 335 0.77410-0.68018 0.03012-0.53199 0.54573-0.09192
   0   7  -8   47.96    3.45  23 0.88768-0.98276 0.20879 0.28808-0.25513-0.15394
   0   7  -8   50.92    3.66 434 0.86795-0.96303 0.27783 0.21903-0.16701-0.24206
   0  -7   8   45.24    3.45 203-0.88767 0.98276-0.20881-0.28806 0.25510 0.15397
   0  -7   8   37.37    2.79 335 0.76788-0.67279 0.02698-0.52384 0.55601-0.14694
   0   7  -7  105.28    5.33  23 0.89143-0.98768 0.20642 0.28543-0.23978-0.12454
   0   7  -7  110.48    5.90 154-0.75740 0.66115-0.02184 0.51369-0.57270 0.20837
   0   7  -7  106.30    5.44 433 0.87725-0.97350 0.25987 0.23198-0.16182-0.20250
   0  -7   7   96.50    5.23 203-0.89143 0.98768-0.20644-0.28541 0.23975 0.12457
   0  -7   7  106.24    5.38 334 0.75743-0.66118 0.02182-0.51367 0.57267-0.20834
   0   7  -6  162.46    7.32  22 0.89452-0.99194 0.20431 0.28253-0.22634-0.09324
   0   7  -6  174.73    7.64 432 0.88478-0.98219 0.24480 0.24205-0.15745-0.16214
   0  -7   6  168.21    7.85 202-0.89452 0.99193-0.20433-0.28251 0.22631 0.09328
   0  -7   6  170.73    7.65 332 0.74085-0.64343 0.01392-0.50076 0.59768-0.27809
   0  -7   6  161.90    8.88 398 0.99437-0.89695-0.32396-0.16289 0.02276 0.29682
   0   7  -5   37.27    2.58 149-0.71489 0.61630-0.00217 0.48401-0.63378 0.35894
   0   7  -5   44.83    2.93 431 0.89057-0.98916 0.23283 0.24902-0.15395-0.12089
   0  -7   5   44.27    2.83 201-0.89685 0.99543-0.20263-0.27921 0.21560 0.05924
   0  -7   5   45.28    3.76 400 0.99666-0.89808-0.30093-0.18091 0.01489 0.25995
   0   7  -4   49.73    2.62  21 0.89821-0.99797 0.20157 0.27527-0.20911-0.02099
   0   7  -4   51.64    2.58 145-0.67374 0.57399 0.01524 0.46160-0.68468 0.45458
   0   7  -4   51.14    3.35 431 0.89467-0.99442 0.22417 0.25266-0.15141-0.07868
   0  -7   4   49.52    3.04 201-0.89821 0.99796-0.20158-0.27525 0.20906 0.02104
   0  -7   4   53.18    2.99 325 0.67378-0.57403-0.01525-0.46158 0.68465-0.45455
   0  -7   4   48.05    3.77 401 0.99818-0.89843-0.28039-0.19644 0.00791 0.22219
   0   7  -3    1.47    0.73  21 0.89815-0.99907 0.20161 0.27021-0.20941 0.02405
   0   7  -3    0.51    0.82 139-0.60605 0.50513 0.04125 0.43058-0.75515 0.56979
   0   7  -3    0.63    1.89 430 0.89703-0.99795 0.21909 0.25273-0.14992-0.03543
   0  -7   3    0.84    0.73 201-0.89815 0.99907-0.20163-0.27020 0.20935-0.02400
   0  -7   3    0.93    0.72 319 0.60610-0.50518-0.04126-0.43057 0.75511-0.56975
   0  -7   3    1.99    1.36 402 0.99910-0.89818-0.26259-0.20924 0.00190 0.18346
   0   7  -2    7.53    0.94  22 0.89544-0.99752 0.20366 0.26316-0.22219 0.08157
   0   7  -2    5.34    0.82 130-0.48803 0.38594 0.08087 0.38595-0.84900 0.70839
   0   7  -2    9.33    2.20 430 0.89759-0.99967 0.21788 0.24894-0.14957 0.00896
   0  -7   2    8.79    0.84 202-0.89544 0.99753-0.20367-0.26315 0.22212-0.08150
   0  -7   2    9.44    1.03 310 0.48809-0.38601-0.08087-0.38595 0.84896-0.70835
   0  -7   2    8.81    1.47 403 0.99959-0.89750-0.24779-0.21903-0.00308 0.14369
   0   7  -1  105.32    4.07  24 0.88581-0.98906 0.20990 0.25191-0.26242 0.16655
   0   7  -1  101.44    4.00 115-0.26492 0.16167 0.14192 0.31989-0.95646 0.86059
   0   7  -1  115.95    5.56 431 0.89621-0.99946 0.22086 0.24095-0.15044 0.05458
   0  -7   1  103.75    3.87 204-0.88583 0.98908-0.20991-0.25190 0.26232-0.16645
   0  -7   1  101.14    3.59 295 0.26502-0.16177-0.14192-0.31989 0.95643-0.86056
   0  -7   1  106.31    5.14 404 0.99980-0.89655-0.23628-0.22553-0.00693 0.10280
   0   7   0  220.10    7.48  32 0.84151-0.94593 0.22840 0.22840-0.39592 0.34480
   0   7   0  223.34    9.01 431 0.89268-0.99709 0.22840 0.22840-0.15265 0.10153
   0  -7   0  228.87    7.37 265-0.20558 0.31000-0.22840-0.22840 0.96926-0.91814
   0  -7   0  220.41    9.87 404 0.99986-0.89544-0.22840-0.22840-0.00957 0.06069
   0   7   1  111.86    5.13 432 0.88669-0.99227 0.24089 0.21090-0.15631 0.14992
   0  -7  -1  103.36    5.36 404 0.99987-0.89428-0.22452-0.22727-0.01086 0.01724
   0   7   2   40.39    2.72 433 0.87780-0.98455 0.25879 0.18800-0.16151 0.19987
   0  -7  -2   46.12    3.05 404 0.99987-0.89312-0.22506-0.22173-0.01068-0.02768
   0   7   3    0.10    1.57 434 0.86543-0.97335 0.28258 0.15920-0.16838 0.25148
   0  -7  -3    1.56    1.25 365-0.80679 0.91471-0.33328-0.10850 0.34093-0.42404
   0  -7  -3   -0.42    1.05 404 0.99985-0.89193-0.23049-0.21129-0.00887-0.07424
   0   7   4   16.39    1.67 436 0.84878-0.95786 0.31279 0.12399-0.17702 0.30487
   0  -7  -4   18.68    2.39 368-0.78151 0.89059-0.37670-0.06007 0.34016-0.46801
   0  -7  -4   19.94    2.20 403 0.99972-0.89064-0.24138-0.19539-0.00523-0.12262
   0   7   5   52.43    2.25 268-0.15709 0.04684-0.22192 0.65369 0.98025-0.80766
   0   7   5   54.60    2.60 348 0.86161-0.97186 0.08289 0.34887 0.35784-0.18525
   0  -7  -5   56.06    3.52 371-0.75151 0.86176-0.42390-0.00787 0.33845-0.51104
   0  -7  -5   52.32    3.25 402 0.99926-0.88901-0.25838-0.17339 0.00048-0.17307
   0  -7  -5   55.51    3.33 441-0.79580 0.90605-0.38447-0.04730 0.25794-0.43053
   0   7   6  268.83    9.02 252-0.39958 0.28816-0.24810 0.67486 0.89391-0.67658
   0  -7  -6  267.50    9.22  72 0.39966-0.28824 0.24808-0.67484-0.89388 0.67654
   0  -7  -6  265.72    9.81 171-0.87702 0.98844-0.09517-0.33158-0.30980 0.09247
   0  -7  -6  255.61   11.38 374-0.71626 0.82768-0.47443 0.04767 0.33553-0.55286
   0  -7  -6  278.61   11.62 401 0.99806-0.88664-0.28226-0.14449 0.00854-0.22588
   0  -7  -6  270.16    9.75 444-0.75362 0.86503-0.44171 0.01495 0.27985-0.49718
   0   7   7   31.00    1.95 243-0.52957 0.41699-0.25471 0.67646 0.81009-0.54801
   0   7   7   33.64    2.19 351 0.88151-0.99409 0.09904 0.32270 0.29414-0.03207
   0  -7  -7   26.75    1.78 171-0.88152 0.99410-0.09908-0.32267-0.29408 0.03201
   0  -7  -7   30.69    2.38 377-0.67525 0.78784-0.52775 0.10601 0.33113-0.59321
   0  -7  -7   34.49    2.40 399 0.99544-0.88286-0.31398-0.10777 0.01934-0.28142
   0  -7  -7   27.52    2.07 449-0.69652 0.80910-0.51007 0.08832 0.30533-0.56741
   0   7   8    1.46    0.94 352 0.88200-0.99575 0.09948 0.31726 0.29237 0.01445
   0  -7  -8    1.44    0.93  57 0.60520-0.49145 0.25533-0.67208-0.74518 0.43836
   0  -7  -8    3.87    0.94 172-0.88200 0.99575-0.09952-0.31722-0.29232-0.01449
   0  -7  -8   -0.72    1.34 381-0.62798 0.74173-0.58321 0.16647 0.32495-0.63177
   0  -7  -8    1.65    0.93 455-0.61852 0.73227-0.59044 0.17369 0.33418-0.64099
   0   7   9   54.64    3.24 351 0.88041-0.99533 0.09807 0.31366 0.29806 0.05350
   0  -7  -9   54.64    3.19  53 0.65166-0.53675 0.25423-0.66596-0.69771 0.34615
   0  -7  -9   54.01    3.13 171-0.88042 0.99533-0.09811-0.31363-0.29802-0.05354
   0  -7  -9   55.42    4.02 385-0.57398 0.68890-0.63999 0.22826 0.31668-0.66825
   0  -7  -9   56.15    2.78 463-0.51026 0.62518-0.68305 0.27131 0.36552-0.71709
   0   7  10    4.84    1.34 230-0.68115 0.56507-0.25283 0.65956 0.66390-0.26760
   0   7  10    3.55    1.36 351 0.87749-0.99357 0.09554 0.31119 0.30823 0.08807
   0  -7 -10    6.39    1.34  50 0.68118-0.56510 0.25280-0.65953-0.66387 0.26757
   0  -7 -10    5.43    1.36 171-0.87749 0.99357-0.09557-0.31115-0.30820-0.08810
   0  -7 -10    4.63    1.75 390-0.51283 0.62891-0.69718 0.29046 0.30601-0.70232
   0  -7 -10    4.31    0.82 472-0.35551 0.47159-0.78627 0.37955 0.39697-0.79327
   0   7  11   78.75    4.43 229-0.70010 0.58285-0.25157 0.65329 0.64044-0.19939
   0  -7 -11   75.15    4.74  49 0.70013-0.58288 0.25154-0.65326-0.64041 0.19937
   0  -7 -11   84.13    4.70 170-0.87356 0.99081-0.09228-0.30944-0.32130-0.11975
   0  -7 -11   72.32    4.31 394-0.44413 0.56138-0.75372 0.35201 0.29261-0.73366
   0  -7 -11   74.33    3.28 486-0.11868 0.23593-0.89240 0.49068 0.42132-0.86237
   0   7  12    9.49    1.75 227-0.71203 0.59361-0.25062 0.64733 0.62488-0.13909
   0   7  12    9.18    1.88 349 0.86880-0.98721 0.08841 0.30830 0.33643 0.14936
   0  -7 -12    8.25    1.86  47 0.71206-0.59364 0.25059-0.64730-0.62486 0.13907
   0  -7 -12    2.71    1.77 169-0.86880 0.98721-0.08844-0.30827-0.33641-0.14938
   0   7  13   11.45    2.17 227-0.71906 0.59947-0.25000 0.64170 0.61541-0.08488
   0   7  13   10.01    1.88 348 0.86328-0.98286 0.08415 0.30755 0.35299 0.17755
   0  -7 -13   10.63    2.29 168-0.86328 0.98286-0.08418-0.30752-0.35296-0.17757
   0   7  14    4.33    2.06 226-0.72248 0.60173-0.24968 0.63638 0.61072-0.03544
   0  -7 -14   -0.72    1.86  46 0.72250-0.60175 0.24966-0.63635-0.61070 0.03542
   0   7  15   14.14    2.68 226-0.72314 0.60122-0.24962 0.63131 0.60980 0.01022
   0   7  15   12.80    2.81 346 0.85018-0.97209 0.07468 0.30701 0.38908 0.23094
   0  -7 -15   12.28    2.58  46 0.72316-0.60125 0.24959-0.63128-0.60979-0.01023
   0   7  16    4.13    2.37 227-0.72160 0.59851-0.24977 0.62645 0.61193 0.05283
   0  -7 -16    3.20    2.58  47 0.72162-0.59854 0.24974-0.62642-0.61192-0.05285
   0   7  17   14.96    3.41 227-0.71823 0.59398-0.25008 0.62175 0.61654 0.09296
   0  -7 -17    9.18    2.68  47 0.71825-0.59400 0.25005-0.62172-0.61653-0.09298
   0   7  18    1.44    2.68 227-0.71329 0.58788-0.25051 0.61718 0.62320 0.13105
   0   7  19    1.65    2.27 228-0.70697 0.58039-0.25104 0.61269 0.63156 0.16744
   0   8 -15   26.05    4.36  33 0.83250-0.93434 0.23103 0.36614-0.41734-0.31224
   0  -8  15   13.91    3.84 213-0.83250 0.93433-0.23105-0.36612 0.41732 0.31226
   0  -8  15   11.74    3.12 365-0.80905 0.91089-0.32921-0.26797 0.34097 0.38861
   0  -8  15   18.16    3.53 443-0.77099 0.87283-0.41892-0.17826 0.27119 0.45839
   0   8 -14    4.67    2.29  32 0.84043-0.94343 0.22873 0.36344-0.39855-0.28628
   0  -8  14    1.56    2.80 212-0.84043 0.94343-0.22875-0.36342 0.39853 0.28630
   0  -8  14   -1.14    2.08 441-0.78958 0.89258-0.39333-0.19883 0.26137 0.42347
   0   8 -13    1.56    1.77  31 0.84772-0.95189 0.22642 0.36074-0.38032-0.25977
   0  -8  13    1.77    1.97 211-0.84772 0.95189-0.22645-0.36071 0.38030 0.25979
   0  -8  13    3.95    2.91 440-0.80617 0.91034-0.36933-0.21784 0.25206 0.38803
   0   8 -12    0.83    1.56  30 0.85437-0.95971 0.22414 0.35802-0.36276-0.23259
   0   8 -12    3.00    1.96 152-0.74263 0.63729-0.01478 0.59693-0.59506-0.00028
   0  -8  12    0.42    1.56 210-0.85437 0.95971-0.22416-0.35799 0.36274 0.23261
   0   8 -11    1.25    1.35  29 0.86039-0.96689 0.22190 0.35525-0.34602-0.20458
   0   8 -11    0.62    1.55 152-0.74160 0.63510-0.01430 0.59144-0.59656 0.04596
   0  -8  11   -0.10    1.25 209-0.86038 0.96689-0.22192-0.35522 0.34600 0.20460
   0   8 -10    1.67    1.46  28 0.86574-0.97341 0.21975 0.35239-0.33031-0.17555
   0   8 -10    2.69    2.27 152-0.73818 0.63052-0.01270 0.58484-0.60154 0.09568
   0   8 -10   -0.21    1.46 438 0.83064-0.93831 0.34364 0.22849-0.18575-0.32011
   0  -8  10   -0.10    1.35 208-0.86574 0.97341-0.21977-0.35237 0.33029 0.17557
   0   8  -9   38.87    3.44  27 0.87041-0.97925 0.21773 0.34940-0.31591-0.14521
   0   8  -9   41.74    3.31 151-0.73171 0.62287-0.00972 0.57685-0.61078 0.14967
   0  -8   9   40.96    3.86 207-0.87041 0.97925-0.21775-0.34938 0.31588 0.14524
   0  -8   9   39.98    3.51 331 0.73173-0.62290 0.00970-0.57683 0.61076-0.14964
   0   8  -8    1.67    1.67  26 0.87435-0.98435 0.21592 0.34620-0.30320-0.11318
   0   8  -8    6.16    2.51 436 0.85366-0.96366 0.30412 0.25800-0.17455-0.24182
   0  -8   8    3.23    1.56 206-0.87435 0.98435-0.21594-0.34618 0.30317 0.11321
   0  -8   8    5.06    1.86 330 0.72120-0.61120 0.00494-0.56706 0.62532-0.20895
   0   8  -7   27.23    2.61  26 0.87745-0.98862 0.21441 0.34271-0.29275-0.07888
   0   8  -7   28.58    2.58 148-0.70506 0.59389 0.00212 0.55500-0.64660 0.27497
   0   8  -7   24.55    3.24 435 0.86248-0.97365 0.28807 0.26904-0.16996-0.20167
   0  -8   7   26.18    2.71 206-0.87745 0.98862-0.21443-0.34269 0.29271 0.07892
   0   8  -6   47.17    3.13  25 0.87956-0.99190 0.21333 0.33877-0.28542-0.04147
   0   8  -6   36.27    3.24 434 0.86961-0.98194 0.27468 0.27742-0.16611-0.16078
   0  -8   6   42.79    2.92 205-0.87956 0.99190-0.21335-0.33876 0.28538 0.04151
   0  -8   6   44.33    2.99 326 0.68092-0.56859-0.01233-0.53978 0.67630-0.34941
   0   8  -5   11.53    1.65 143-0.64455 0.53105 0.02681 0.52029-0.71686 0.43472
   0   8  -5   17.57    2.20 433 0.87508-0.98858 0.26413 0.28297-0.16306-0.11909
   0  -8   5   11.17    1.57 205-0.88037 0.99387-0.21293-0.33417 0.28253-0.00039
   0  -8   5   14.72    1.54 323 0.64459-0.53109-0.02682-0.52028 0.71683-0.43469
   0  -8   5    9.92    2.09 398 0.99434-0.88084-0.32421-0.22289 0.02285 0.25930
   0   8  -4   44.46    2.50  25 0.87924-0.99390 0.21350 0.32859-0.28656 0.04916
   0   8  -4   40.28    3.56 433 0.87891-0.99358 0.25659 0.28550-0.16087-0.07653
   0  -8   4   47.59    2.61 205-0.87924 0.99391-0.21352-0.32857 0.28651-0.04911
   0  -8   4   44.53    2.47 318 0.58885-0.47418-0.04746-0.49463 0.77090-0.53349
   0  -8   4   33.66    3.87 399 0.99621-0.88154-0.30604-0.23605 0.01663 0.22077
   0   8  -3   33.48    2.09  26 0.87477-0.99061 0.21572 0.32137-0.30179 0.10913
   0   8  -3   29.30    3.66 432 0.88108-0.99691 0.25227 0.28481-0.15962-0.03304
   0  -8   3   34.00    2.09 206-0.87478 0.99062-0.21573-0.32135 0.30172-0.10907
   0  -8   3   33.68    2.26 311 0.50008-0.38424-0.07712-0.45996 0.84081-0.64815
   0  -8   3   36.52    3.98 400 0.99750-0.88167-0.29040-0.24668 0.01131 0.18135
   0   8  -2    5.21    0.83  28 0.86319-0.98019 0.22079 0.31128-0.33791 0.18999
   0   8  -2    9.00    2.51 432 0.88151-0.99852 0.25140 0.28068-0.15936 0.01145
   0  -8   2    5.62    0.73 208-0.86320 0.98020-0.22081-0.31127 0.33783-0.18991
   0  -8   2    4.41    0.72 301 0.35062-0.23362-0.12029-0.41179 0.92426-0.77634
   0  -8   2    6.81    1.68 401 0.99835-0.88135-0.27753-0.25455 0.00694 0.14098
   0   8  -1   27.71    1.35  34 0.83004-0.94821 0.23171 0.29536-0.42296 0.31979
   0   8  -1   26.74    1.43 103-0.07673-0.04144 0.18281 0.34426-0.99348 0.89031
   0   8  -1   29.83    2.93 433 0.88010-0.99827 0.25423 0.27284-0.16019 0.05701
   0  -8   1   26.88    1.35 214-0.83008 0.94825-0.23172-0.29535 0.42284-0.31967
   0  -8   1   27.66    1.43 283 0.07686 0.04131-0.18281-0.34426 0.99347-0.89030
   0  -8   1   23.26    3.04 402 0.99887-0.88070-0.26765-0.25942 0.00360 0.09957
   0   8   0    3.45    1.46 433 0.87666-0.99600 0.26103 0.26103-0.16216 0.10373
   0  -8   0    4.30    1.47 402 0.99916-0.87983-0.26103-0.26103 0.00137 0.05706
   0   8   1    1.46    1.78 434 0.87095-0.99145 0.27211 0.24494-0.16536 0.15168
   0  -8  -1   -0.63    1.15 402 0.99928-0.87878-0.25797-0.25908 0.00034 0.01334
   0   8   2   27.69    2.61 435 0.86263-0.98429 0.28780 0.22424-0.16988 0.20094
   0  -8  -2   24.93    2.49 364-0.81564 0.93731-0.31714-0.19490 0.34103-0.37209
   0  -8  -2   22.24    2.20 402 0.99925-0.87758-0.25879-0.25325 0.00062-0.03167
   0   8   3   25.05    2.30 436 0.85123-0.97406 0.30846 0.19858-0.17579 0.25159
   0  -8  -3   23.77    2.28 366-0.79681 0.91965-0.35087-0.15617 0.34071-0.41651
   0  -8  -3   23.70    2.41 402 0.99904-0.87621-0.26386-0.24318 0.00233-0.07813
   0   8   4   66.32    4.07 437 0.83615-0.96016 0.33447 0.16756-0.18317 0.30371
   0  -8  -4   60.88    4.15 368-0.77446 0.89846-0.38818-0.11385 0.33983-0.46037
   0  -8  -4   58.27    3.77 401 0.99857-0.87457-0.27360-0.22843 0.00561-0.12616
   0  -8  -5   18.34    2.28 371-0.74819 0.87336-0.42886-0.06816 0.33821-0.50350
   0  -8  -5   16.02    2.30 400 0.99764-0.87247-0.28849-0.20853 0.01066-0.17594
   0  -8  -5   18.90    2.18 441-0.78737 0.91254-0.39644-0.10058 0.26256-0.42785
   0   8   6   73.44    3.11 339 0.80184-0.92817 0.04488 0.44714 0.49615-0.28612
   0  -8  -6   75.00    3.00 159-0.80189 0.92822-0.04493-0.44708-0.49603 0.28600
   0  -8  -6   77.50    4.45 374-0.71759 0.84392-0.47261-0.01940 0.33566-0.54568
   0  -8  -6   75.08    4.39 399 0.99592-0.86959-0.30910-0.18292 0.01767-0.22770
   0  -8  -6   75.47    3.94 445-0.75147 0.87780-0.44445-0.04756 0.28089-0.49092
   0   8   7    1.23    0.72 258-0.31259 0.18509-0.24057 0.72757 0.93426-0.67948
   0   8   7    0.93    0.52 343 0.83561-0.96311 0.06498 0.42202 0.42495-0.17018
   0  -8  -7    0.61    0.51  78 0.31268-0.18518 0.24055-0.72755-0.93423 0.67946
   0  -8  -7    2.91    0.73 163-0.83564 0.96314-0.06503-0.42198-0.42488 0.17010
   0  -8  -7    0.72    1.34 377-0.68222 0.80972-0.51907 0.03207 0.33195-0.58672
   0  -8  -7    1.24    1.24 448-0.70442 0.83192-0.50114 0.01413 0.30205-0.55682
   0   8   8   26.45    1.95 249-0.44590 0.31723-0.25115 0.73315 0.86756-0.56804
   0   8   8   27.67    1.87 345 0.84811-0.97677 0.07325 0.40875 0.39442-0.09490
   0  -8  -8   25.02    1.74  69 0.44596-0.31730 0.25113-0.73313-0.86752 0.56801
   0  -8  -8   28.29    2.18 165-0.84812 0.97679-0.07329-0.40871-0.39436 0.09484
   0  -8  -8   23.53    2.37 380-0.64165 0.77031-0.56778 0.08578 0.32685-0.62636
   0  -8  -8   22.71    2.06 453-0.64244 0.77111-0.56717 0.08517 0.32596-0.62548
   0   8   9   50.39    3.08 243-0.52777 0.39793-0.25466 0.73165 0.81148-0.46722
   0   8   9   51.42    3.02 346 0.85282-0.98266 0.07653 0.40046 0.38211-0.03785
   0  -8  -9   49.37    3.39  63 0.52782-0.39799 0.25464-0.73163-0.81145 0.46719
   0  -8  -9   51.21    3.23 166-0.85283 0.98267-0.07657-0.40043-0.38206 0.03780
   0  -8  -9   51.02    4.02 384-0.59545 0.72528-0.61818 0.14119 0.32011-0.66437
   0  -8  -9   54.68    2.99 459-0.55991 0.68975-0.64297 0.16598 0.35224-0.69650
   0   8  10    5.00    1.35 346 0.85366-0.98466 0.07712 0.39486 0.37987 0.00913
   0  -8 -10    4.73    1.34  59 0.58055-0.44955 0.25543-0.72741-0.76789 0.37888
   0  -8 -10    1.04    1.25 166-0.85367 0.98467-0.07716-0.39483-0.37983-0.00917
   0  -8 -10    3.29    1.65 388-0.54322 0.67421-0.66964 0.19765 0.31148-0.70048
   0  -8 -10    5.24    1.13 467-0.44803 0.57902-0.72825 0.25626 0.37986-0.76886
   0   8  11    4.63    1.54 236-0.61544 0.48327-0.25522 0.72220 0.73526-0.30152
   0   8  11    9.68    1.67 346 0.85217-0.98433 0.07607 0.39091 0.38385 0.04989
   0  -8 -11    3.50    1.44  56 0.61548-0.48331 0.25520-0.72218-0.73523 0.30149
   0  -8 -11    6.87    1.56 166-0.85217 0.98434-0.07610-0.39088-0.38382-0.04993
   0  -8 -11    5.86    1.95 392-0.48453 0.61670-0.72139 0.25442 0.30066-0.73440
   0  -8 -11    7.38    1.03 476-0.29097 0.42314-0.82092 0.35394 0.40623-0.83997
   0   8  12   10.72    1.98 345 0.84906-0.98239 0.07390 0.38806 0.39198 0.08651
   0  -8 -12    2.47    1.44  54 0.63886-0.50552 0.25467-0.71663-0.71145 0.23297
   0  -8 -12    5.52    1.77 165-0.84906 0.98239-0.07394-0.38803-0.39194-0.08654
   0  -8 -12    4.42    1.44 396-0.41900 0.55234-0.77258 0.31062 0.28737-0.76586
   0  -8 -12    6.24    0.92 490-0.05061 0.18394-0.91276 0.45079 0.42367-0.90215
   0   8  13   24.60    2.88 233-0.65430 0.51980-0.25415 0.71111 0.69479-0.17156
   0  -8 -13   24.45    2.70 165-0.84471 0.97921-0.07098-0.38598-0.40298-0.12025
   0   8  14   30.27    3.09 232-0.66413 0.52846-0.25373 0.70568 0.68378-0.11581
   0   8  14   30.25    3.12 344 0.83933-0.97499 0.06738 0.38457 0.41616 0.15181
   0  -8 -14   27.59    3.29  52 0.66416-0.52850 0.25370-0.70565-0.68376 0.11579
   0   8  15   -1.24    1.85 231-0.66975 0.53291-0.25345 0.70040 0.67734-0.06463
   0   8  17    8.34    2.78 231-0.67182 0.53266-0.25335 0.69028 0.67493 0.02727
   0   8  18   13.90    3.50 232-0.66938 0.52904-0.25347 0.68540 0.67777 0.06918
   0   9 -14   -1.56    2.70  35 0.82436-0.94228 0.23320 0.42423-0.43562-0.25651
   0  -9  14   -2.18    1.97 365-0.80628 0.92420-0.33420-0.32323 0.34093 0.35121
   0  -9  14    1.35    3.42 442-0.77642 0.89434-0.41157-0.24585 0.26838 0.42376
   0   9 -13    0.83    2.49  34 0.83154-0.95063 0.23130 0.42112-0.41953-0.22786
   0  -9  13    0.73    2.08 441-0.79233 0.91142-0.38943-0.26299 0.25986 0.38753
   0   9 -12   15.05    3.22  33 0.83800-0.95825 0.22946 0.41795-0.40442-0.19823
   0  -9  12   16.74    3.74 439-0.80646 0.92671-0.36889-0.27852 0.25189 0.35076
   0   9 -11    0.62    2.08  32 0.84370-0.96512 0.22772 0.41468-0.39050-0.16740
   0  -9  11    1.66    1.97 212-0.84370 0.96512-0.22774-0.41466 0.39048 0.16743
   0   9 -10    2.70    1.66  31 0.84859-0.97118 0.22614 0.41126-0.37808-0.13508
   0   9 -10    6.29    2.06 147-0.69095 0.56836 0.00813 0.62927-0.66425 0.15109
   0  -9  10    1.87    1.35 211-0.84859 0.97118-0.22616-0.41124 0.37805 0.13511
   0   9  -9   19.76    2.81  30 0.85259-0.97635 0.22477 0.40762-0.36755-0.10087
   0  -9   9   16.64    2.70 210-0.85259 0.97635-0.22479-0.40760 0.36752 0.10090
   0   9  -8    4.37    1.77  30 0.85558-0.98049 0.22370 0.40368-0.35949-0.06419
   0   9  -8    2.68    1.85 144-0.66437 0.53945 0.01902 0.60836-0.69534 0.27166
   0   9  -8   -1.36    2.50 437 0.83783-0.96275 0.33165 0.29573-0.18237-0.24131
   0  -9   8    5.05    2.16 324 0.66440-0.53948-0.01903-0.60835 0.69531-0.27163
   0   9  -7   50.26    3.54  30 0.85731-0.98339 0.22307 0.39930-0.35471-0.02423
   0   9  -7   57.87    3.71 142-0.64124 0.51516 0.02809 0.59428-0.72034 0.34140
   0   9  -7   46.94    4.38 436 0.84628-0.97236 0.31716 0.30521-0.17827-0.20067
   0  -9   7   45.89    3.43 210-0.85731 0.98339-0.22309-0.39928 0.35467 0.02426
   0  -9   7   39.24    3.50 322 0.64127-0.51519-0.02810-0.59427 0.72031-0.34137
   0   9  -6  218.04    9.47  29 0.85739-0.98464 0.22304 0.39433-0.35447 0.02028
   0   9  -6  214.40    9.36 140-0.60776 0.48051 0.04063 0.57674-0.75353 0.41934
   0   9  -6  228.35   10.96 436 0.85309-0.98034 0.30514 0.31222-0.17484-0.15935
   0  -9   6  215.55   10.20 209-0.85740 0.98465-0.22305-0.39431 0.35443-0.02023
   0  -9   6  220.89    9.98 320 0.60780-0.48055-0.04064-0.57673 0.75350-0.41931
   0   9  -5   36.62    2.60  30 0.85510-0.98352 0.22388 0.38848-0.36079 0.07134
   0   9  -5   39.46    2.57 136-0.55878 0.43036 0.05788 0.55448-0.79659 0.50714
   0   9  -5   33.62    3.34 435 0.85831-0.98673 0.29573 0.31663-0.17215-0.11730
   0  -9   5   35.56    2.47 316 0.55883-0.43041-0.05789-0.55447 0.79655-0.50710
   0   9  -4    1.87    0.94  31 0.84894-0.97852 0.22602 0.38133-0.37718 0.13248
   0   9  -4    0.63    2.19 435 0.86194-0.99152 0.28908 0.31827-0.17025-0.07446
   0  -9   4    0.52    0.94 211-0.84895 0.97853-0.22604-0.38131 0.37713-0.13242
   0  -9   4   -2.46    1.13 310 0.48540-0.35581-0.08171-0.52564 0.85076-0.60605
   0   9  -3   52.54    2.80  33 0.83544-0.96619 0.23020 0.37214-0.41050 0.21054
   0   9  -3   53.39    4.28 434 0.86394-0.99469 0.28536 0.31698-0.16918-0.03078
   0  -9   3   46.21    2.49 213-0.83546 0.96621-0.23022-0.37212 0.41043-0.21047
   0  -9   3   54.12    4.39 398 0.99490-0.86415-0.31919-0.28315 0.02113 0.17884
   0   9  -2    0.83    0.62  37 0.80434-0.93626 0.23781 0.35952-0.47701 0.32179
   0   9  -2   -2.82    2.19 434 0.86427-0.99619 0.28474 0.31259-0.16900 0.01378
   0  -9   2   -0.10    0.61 289 0.18037-0.04845-0.16140-0.43594 0.97855-0.82333
   0  -9   2    1.78    1.67 399 0.99604-0.86412-0.30786-0.28947 0.01725 0.13797
   0   9  -1   15.88    2.82 435 0.86282-0.99591 0.28744 0.30489-0.16978 0.05930
   0  -9   1   16.18    0.82 229-0.70003 0.83311-0.25157-0.34075 0.64053-0.53005
   0  -9   1   14.74    0.82 266-0.18871 0.32179-0.22621-0.36611 0.97342-0.86294
   0  -9   1   14.54    2.41 400 0.99680-0.86372-0.29928-0.29305 0.01432 0.09615
   0   9   0    0.84    1.46 435 0.85945-0.99370 0.29366 0.29366-0.17156 0.10583
   0  -9   0   -1.05    1.36 400 0.99725-0.86300-0.29366-0.29366 0.01241 0.05332
   0   9   1    1.98    2.19 436 0.85393-0.98935 0.30364 0.27867-0.17442 0.15343
   0  -9  -1    1.25    1.56 364-0.81608 0.95150-0.31634-0.26597 0.34104-0.32005
   0  -9  -1    1.68    1.36 400 0.99744-0.86202-0.29124-0.29107 0.01159 0.00940
   0   9   2    0.63    1.98 436 0.84600-0.98258 0.31764 0.25966-0.17840 0.20216
   0  -9  -2    1.76    1.97 366-0.80166 0.93825-0.34239-0.23491 0.34083-0.36459
   0  -9  -2    1.88    1.47 400 0.99736-0.86078-0.29228-0.28502 0.01194-0.03570
   0   9   3   66.61    4.48 438 0.83528-0.97303 0.33593 0.23636-0.18358 0.25208
   0  -9  -3   53.73    3.94 367-0.78450 0.92226-0.37175-0.20055 0.34029-0.40878
   0  -9  -3   55.69    4.08 400 0.99698-0.85923-0.29708-0.27522 0.01357-0.08207
   0  -9  -4    2.59    1.97 369-0.76430 0.90322-0.40428-0.16300 0.33927-0.45251
   0  -9  -4    5.55    1.99 399 0.99622-0.85730-0.30596-0.26133 0.01660-0.12984
   0  -9  -4    7.59    1.66 440-0.79970 0.93861-0.37883-0.18845 0.25576-0.36899
   0  -9  -5    2.28    1.97 372-0.74074 0.88083-0.43984-0.12244 0.33765-0.49563
   0  -9  -5   -0.31    1.67 398 0.99489-0.85480-0.31929-0.24299 0.02116-0.17914
   0  -9  -5   -0.42    1.45 442-0.77480 0.91489-0.41378-0.14850 0.26922-0.42720
   0  -9  -6    8.48    1.86 374-0.71348 0.85473-0.47821-0.07906 0.33526-0.53799
   0  -9  -6   10.15    1.97 445-0.74294 0.88419-0.45522-0.10206 0.28495-0.48768
   0   9   7  136.97    5.05 328 0.70725-0.84967-0.00120 0.55346 0.64378-0.39632
   0  -9  -7  136.56    5.02 101-0.04571 0.18813 0.18873-0.74099-0.99545 0.74798
   0  -9  -7  132.87    7.44 377-0.68217 0.82458-0.51913-0.03313 0.33194-0.57941
   0  -9  -7  144.68    7.03 449-0.70217 0.84459-0.50369-0.04857 0.30299-0.55046
   0   9   8   12.49    1.23 265-0.20434 0.06076-0.22824 0.77550 0.96958-0.67737
   0   9   8   14.16    1.14 335 0.77419-0.91778 0.03017 0.51709 0.54558-0.25337
   0  -9  -8   12.10    1.14 155-0.77423 0.91782-0.03022-0.51704-0.54549 0.25328
   0  -9  -8   13.42    2.48 380-0.64643 0.79001-0.56226 0.01501 0.32749-0.61970
   0  -9  -8   10.32    1.75 453-0.64986 0.79345-0.55971 0.01246 0.32331-0.61552
   0   9   9   44.36    2.15 256-0.34724 0.20249-0.24383 0.78608 0.91954-0.58259
   0   9   9   -1.97    0.62 339 0.79972-0.94447 0.04370 0.49855 0.50017-0.16322
   0  -9  -9   43.85    2.56  76 0.34731-0.20256 0.24382-0.78607-0.91952 0.58256
   0  -9  -9   41.01    2.59 159-0.79975 0.94450-0.04375-0.49850-0.50011 0.16315
   0  -9  -9   39.90    3.30 383-0.60589 0.75064-0.60722 0.06497 0.32171-0.65867
   0  -9  -9   46.98    3.09 458-0.58226 0.72701-0.62365 0.08140 0.34568-0.68264
   0   9  10   -0.31    0.92 250-0.43770 0.29178-0.25066 0.78790 0.87248-0.49079
   0  -9 -10   -0.41    1.13  70 0.43776-0.29185 0.25064-0.78788-0.87246 0.49076
   0  -9 -10   -0.10    1.85 386-0.56018 0.70609-0.65352 0.11628 0.31439-0.69609
   0  -9 -10   -0.41    1.03 464-0.49376 0.63967-0.69555 0.15831 0.36956-0.75126
   0   9  11    5.03    1.44 245-0.49783 0.35075-0.25368 0.78591 0.83350-0.40706
   0   9  11    3.84    1.35 341 0.81631-0.96340 0.05315 0.47908 0.46735-0.04091
   0  -9 -11    3.90    1.23  65 0.49788-0.35080 0.25365-0.78589-0.83347 0.40703
   0  -9 -11    5.81    1.56 161-0.81633 0.96341-0.05319-0.47904-0.46731 0.04087
   0  -9 -11    4.63    1.44 390-0.50890 0.65598-0.70062 0.16839 0.30528-0.73172
   0  -9 -11    5.34    1.33 471-0.37530 0.52238-0.77472 0.24249 0.39370-0.82014
   0   9  12   -1.03    1.33 242-0.53889 0.39064-0.25493 0.78216 0.80281-0.33163
   0   9  12    0.93    1.56 341 0.81739-0.96564 0.05379 0.47344 0.46511 0.00607
   0  -9 -12    2.16    1.33  62 0.53894-0.39069 0.25491-0.78213-0.80279 0.33160
   0  -9 -12    0.21    1.45 161-0.81740 0.96565-0.05383-0.47340-0.46507-0.00611
   0  -9 -12    0.72    1.34 394-0.45166 0.59991-0.74789 0.22066 0.29414-0.76533
   0  -9 -12    1.64    0.92 481-0.20941 0.35766-0.85842 0.33120 0.41505-0.88624
   0  -9 -13    3.22    1.76 161-0.81592 0.96534-0.05295-0.46926-0.46814-0.04778
   0   9  14    9.25    2.36 239-0.58674 0.43615-0.25546 0.77267 0.76232-0.20165
   0   9  15    5.45    2.16 238-0.59975 0.44800-0.25541 0.76761 0.75032-0.14491
   0   9  16   -3.70    2.26 237-0.60788 0.45497-0.25533 0.76252 0.74260-0.09245
   0   9  17    7.51    2.88 236-0.61219 0.45811-0.25527 0.75746 0.73844-0.04354
   0  10 -13    0.00    2.69  36 0.81057-0.94457 0.23647 0.48120-0.46463-0.19007
   0 -10  13   -1.66    2.07 366-0.79911 0.93311-0.34687-0.37080 0.34077 0.31392
   0 -10  13    2.07    3.73 442-0.77652 0.91052-0.41144-0.30623 0.26833 0.38637
   0  10 -12    6.42    2.69  36 0.81656-0.95173 0.23511 0.47756-0.45232-0.15764
   0 -10  12   11.52    3.43 365-0.81043 0.94560-0.32671-0.38596 0.34099 0.26897
   0 -10  12    3.74    2.80 441-0.79018 0.92535-0.39249-0.32018 0.26104 0.34892
   0  10 -11    2.38    1.76  35 0.82159-0.95793 0.23389 0.47377-0.44163-0.12358
   0 -10  11    3.12    2.60 440-0.80222 0.93855-0.37516-0.33250 0.25433 0.31088
   0  10 -10   -2.18    1.87  34 0.82556-0.96307 0.23289 0.46976-0.43298-0.08749
   0 -10  10   -0.94    2.08 439-0.81270 0.95021-0.35954-0.34311 0.24825 0.27222
   0  10  -9    1.14    1.24  34 0.82830-0.96697 0.23217 0.46547-0.42690-0.04883
   0  10  -8    4.15    1.66  34 0.82950-0.96934 0.23185 0.46079-0.42418-0.00680
   0  10  -7    3.74    1.56  34 0.82871-0.96971 0.23206 0.45557-0.42596 0.03972
   0  10  -7    3.91    1.85 136-0.56380 0.42279 0.05617 0.63146-0.79245 0.40621
   0  10  -7    9.69    2.50 438 0.82866-0.96966 0.34691 0.34072-0.18667-0.19957
   0 -10   7    4.15    1.25 214-0.82872 0.96972-0.23208-0.45555 0.42592-0.03968
   0 -10   7    3.91    1.85 316 0.56384-0.42284-0.05618-0.63145 0.79242-0.40619
   0  10  -6    3.63    1.35  34 0.82509-0.96726 0.23301 0.44961-0.43401 0.09252
   0  10  -6    3.80    1.44 132-0.51879 0.37662 0.07113 0.61149-0.82751 0.48602
   0  10  -6    3.86    2.71 438 0.83523-0.97740 0.33602 0.34660-0.18361-0.15789
   0 -10   6    2.70    1.24 214-0.82511 0.96727-0.23303-0.44959 0.43397-0.09247
   0 -10   6    0.62    1.44 312 0.51883-0.37667-0.07114-0.61148 0.82748-0.48599
   0  10  -5    3.84    1.24  36 0.81708-0.96041 0.23498 0.44263-0.45123 0.15447
   0  10  -5    2.87    1.13 128-0.45404 0.31070 0.09121 0.58641-0.87063 0.57387
   0  10  -5    3.44    1.98 437 0.84024-0.98358 0.32755 0.35006-0.18121-0.11554
   0 -10   5    4.56    1.24 216-0.81709 0.96043-0.23500-0.44261 0.45117-0.15442
   0 -10   5    2.67    1.23 308 0.45410-0.31076-0.09122-0.58640 0.87059-0.57384
   0  10  -4   17.19    1.66  38 0.80132-0.94583 0.23843 0.43417-0.48287 0.23086
   0  10  -4   19.61    3.65 437 0.84370-0.98820 0.32162 0.35098-0.17953-0.07248
   0 -10   4   16.05    1.55 218-0.80135 0.94585-0.23845-0.43416 0.48280-0.23079
   0 -10   4   17.22    1.64 301 0.35813-0.21363-0.11829-0.55432 0.92093-0.66892
   0  10  -3    0.21    0.72  41 0.76925-0.91492 0.24403 0.42357-0.54007 0.33281
   0  10  -3   -0.10    2.50 436 0.84558-0.99124 0.31838 0.34922-0.17861-0.02866
   0 -10   3    0.52    0.72 221-0.76929 0.91496-0.24404-0.42355 0.53999-0.33273
   0 -10   3    0.51    0.92 291 0.20845-0.06279-0.15514-0.51246 0.97223-0.76496
   0  10  -2    0.00    0.51  50 0.68734-0.83417 0.25243 0.41016-0.65641 0.49389
   0  10  -2    4.28    2.61 436 0.84582-0.99265 0.31796 0.34463-0.17849 0.01597
   0 -10   2    0.82    0.51 275-0.05305 0.19989-0.20611-0.45648 0.99414-0.83162
   0  10  -1   16.59    3.03 437 0.84433-0.99233 0.32054 0.33704-0.17923 0.06145
   0 -10   1   11.70    2.51 398 0.99353-0.84553-0.33110-0.32648 0.02521 0.09257
   0  10   0  112.74    6.88 437 0.84098-0.99015 0.32629 0.32629-0.18085 0.10782
   0 -10   0  117.13    6.75 365-0.81066 0.95983-0.32629-0.32629 0.34099-0.26795
   0 -10   0  112.32    7.11 398 0.99411-0.84494-0.32629-0.32629 0.02356 0.04948
   0  10   1   56.61    4.69 438 0.83561-0.98594 0.33539 0.31218-0.18343 0.15513
   0 -10  -1   65.59    4.77 366-0.79950 0.94984-0.34618-0.30139 0.34078-0.31249
   0 -10  -1   57.59    4.70 398 0.99432-0.84399-0.32438-0.32318 0.02291 0.00539
   0 -10  -2    1.87    1.66 367-0.78610 0.93761-0.36908-0.27348 0.34035-0.35680
   0 -10  -2    0.21    1.46 398 0.99418-0.84268-0.32561-0.31695 0.02333-0.03977
   0 -10  -3    3.21    1.76 369-0.77025 0.92291-0.39492-0.24263 0.33961-0.40080
   0 -10  -3    3.24    1.78 398 0.99364-0.84098-0.33019-0.30736 0.02490-0.08609
   0 -10  -3    4.16    1.56 440-0.80056 0.95323-0.37758-0.25998 0.25527-0.31646
   0 -10  -4    0.62    2.07 371-0.75169 0.90552-0.42362-0.20892 0.33846-0.44440
   0 -10  -4    1.45    1.35 442-0.78226 0.93610-0.40356-0.22898 0.26530-0.37124
   0 -10  -5  111.14    6.11 373-0.73017 0.88517-0.45505-0.17248 0.33679-0.48747
   0 -10  -5  109.68    6.53 444-0.75911 0.91411-0.43461-0.19292 0.27716-0.42784
   0 -10  -6  137.82    8.17 375-0.70542 0.86159-0.48905-0.13347 0.33446-0.52989
   0 -10  -6  150.72    7.56 446-0.72998 0.88614-0.47114-0.15139 0.29092-0.48634
   0 -10  -7   28.82    3.00 377-0.67713 0.83447-0.52543-0.09210 0.33135-0.57152
   0 -10  -7   21.81    2.79 449-0.69339 0.85073-0.51355-0.10397 0.30661-0.54677
   0 -10  -8    0.93    1.55 380-0.64500 0.80350-0.56392-0.04859 0.32730-0.61221
   0 -10  -8    2.48    1.14 453-0.64738 0.80588-0.56222-0.05029 0.32420-0.60911
   0  10   9   33.77    1.96 326 0.67947-0.83913-0.01292 0.62043 0.67802-0.34837
   0 -10  -9   28.73    1.85 146-0.67954 0.83921 0.01287-0.62037-0.67792 0.34827
   0 -10  -9   22.47    3.40 383-0.60869 0.76835-0.60424-0.00326 0.32213-0.65178
   0 -10  -9   29.88    2.89 457-0.58921 0.74888-0.61746 0.00996 0.34356-0.67321
   0  10  10    1.02    0.92 264-0.22673 0.06590-0.23104 0.83354 0.96354-0.58915
   0  10  10    0.41    0.83 331 0.72949-0.89032 0.00868 0.59382 0.61391-0.23952
   0 -10 -10   -0.52    0.72 151-0.72953 0.89036-0.00873-0.59377-0.61384 0.23945
   0 -10 -10    1.96    2.16 386-0.56786 0.72870-0.64604 0.04354 0.31568-0.69007
   0 -10 -10    0.41    1.44 462-0.51498 0.67581-0.67940 0.07690 0.36434-0.73873
   0  10  11    0.92    1.23 257-0.33037 0.16837-0.24229 0.83978 0.92692-0.50779
   0 -10 -11    0.00    1.65 389-0.52217 0.68417-0.68889 0.09140 0.30772-0.72686
   0 -10 -11    0.21    1.23 469-0.41869 0.58069-0.74777 0.15028 0.38580-0.80494
   0  10  12   -0.20    1.13 252-0.40017 0.23701-0.24814 0.84063 0.89359-0.42971
   0 -10 -12    0.62    1.24 154-0.76474 0.92791-0.02545-0.56704-0.56107 0.09719
   0 -10 -12   -3.60    1.95 393-0.47124 0.63441-0.73231 0.13983 0.29806-0.76194
   0 -10 -13   -1.54    2.05 396-0.41468 0.57901-0.77574 0.18826 0.28645-0.79507
   0  10  14   -0.72    1.54 247-0.48303 0.31753-0.25306 0.83553 0.84372-0.29035
   0  10  15    4.82    2.15 245-0.50721 0.34055-0.25402 0.83148 0.82679-0.22868
   0  10  16    5.85    2.57 243-0.52396 0.35613-0.25456 0.82701 0.81438-0.17153
   0  11 -11   37.03    4.45  39 0.79242-0.94367 0.24016 0.53276-0.49963-0.07288
   0 -11  11   35.47    4.56 366-0.79783 0.94908-0.34910-0.42381 0.34074 0.23178
   0 -11  11   41.09    5.91 442-0.78382 0.93508-0.40140-0.37152 0.26447 0.30804
   0  11 -10   -0.52    2.07  38 0.79476-0.94718 0.23972 0.52819-0.49529-0.03248
   0 -11  10    0.73    2.28 365-0.80530 0.95772-0.33595-0.43196 0.34091 0.18686
   0  11  -9    3.93    1.97  38 0.79527-0.94886 0.23962 0.52328-0.49434 0.01131
   0 -11   9    6.23    3.43 365-0.81101 0.96460-0.32565-0.43726 0.34099 0.14203
   0 -11   9    5.51    2.60 440-0.80272 0.95630-0.37442-0.38848 0.25404 0.22899
   0  11  -8    1.03    1.66  39 0.79339-0.94814 0.23998 0.51792-0.49784 0.05955
   0 -11   8    0.00    1.87 364-0.81509 0.96984-0.31817-0.43973 0.34103 0.09726
   0 -11   8   -1.25    2.18 439-0.80999 0.96474-0.36364-0.39426 0.24985 0.18844
   0  11  -7    0.00    1.34  39 0.78818-0.94410 0.24093 0.51196-0.50735 0.11381
   0 -11   7    0.21    1.87 364-0.81760 0.97352-0.31350-0.43939 0.34104 0.05250
   0  11  -6    1.14    1.24  40 0.77795-0.93503 0.24267 0.50521-0.52539 0.17659
   0 -11   6   -0.82    1.33 305 0.40959-0.25251-0.10414-0.64374 0.89581-0.54701
   0  11  -5    2.17    1.03  43 0.75927-0.91752 0.24545 0.49742-0.55627 0.25222
   0 -11   5    0.41    1.13 299 0.32382-0.16557-0.12728-0.61559 0.93544-0.63139
   0 -11   5    3.84    2.29 364-0.81812 0.97637-0.31253-0.43034 0.34104-0.03699
   0  11  -4   -0.21    0.93  46 0.72400-0.88342 0.24951 0.48835-0.60863 0.34931
   0  11  -4    2.05    0.92 110-0.19521 0.03580 0.15808 0.57978-0.97533 0.71602
   0 -11   4    0.92    0.92 290 0.19531-0.03589-0.15809-0.57977 0.97531-0.71600
   0 -11   4    0.10    1.97 364-0.81614 0.97555-0.31623-0.42163 0.34104-0.08172
   0  11  -3    0.72    0.62  54 0.64413-0.80471 0.25450 0.47836-0.70586 0.49129
   0  11  -3    0.61    0.61  97 0.01843-0.17902 0.20026 0.53259-0.99591 0.78134
   0 -11   3    0.20    0.61 277-0.01828 0.17886-0.20026-0.53259 0.99591-0.78134
   0 -11   3    6.13    2.80 364-0.81261 0.97320-0.32272-0.41013 0.34101-0.12644
   0 -11   2    8.82    2.49 365-0.80750 0.96925-0.33201-0.39584 0.34095-0.17112
   0 -11   1    4.46    2.59 366-0.80071 0.96362-0.34408-0.37877 0.34081-0.21573
   0 -11   0   87.76    5.71 367-0.79213 0.95621-0.35892-0.35892 0.34057-0.26023
   0 -11   0   77.16    6.03 439-0.81312 0.97720-0.35892-0.35892 0.24800-0.16766
   0 -11  -1    1.45    2.28 368-0.78163 0.94688-0.37651-0.33632 0.34017-0.30457
   0 -11  -1    2.60    2.49 440-0.80500 0.97025-0.37106-0.34177 0.25273-0.21714
   0 -11  -2    8.29    2.18 369-0.76906 0.93548-0.39681-0.31101 0.33955-0.34869
   0 -11  -2   10.28    2.80 441-0.79421 0.96063-0.38674-0.32107 0.25882-0.26797
   0 -11  -3   -1.45    2.38 370-0.75424 0.92183-0.41977-0.28304 0.33864-0.39252
   0 -11  -3    0.00    1.35 442-0.78032 0.94790-0.40625-0.29656 0.26633-0.32022
   0 -11  -4    6.62    1.86 372-0.73698 0.90573-0.44531-0.25250 0.33735-0.43599
   0 -11  -4    4.87    2.07 444-0.76275 0.93151-0.42985-0.26795 0.27535-0.37398
   0 -11  -5   -1.14    1.65 374-0.71706 0.88698-0.47333-0.21946 0.33561-0.47898
   0 -11  -5    2.38    1.86 445-0.74082 0.91074-0.45785-0.23494 0.28594-0.42932
   0 -11  -6   20.98    2.89 376-0.69425 0.86533-0.50372-0.18407 0.33329-0.52141
   0 -11  -6   17.89    2.69 448-0.71360 0.88468-0.49057-0.19721 0.29815-0.48627
   0 -11  -7   11.67    2.48 378-0.66829 0.84054-0.53630-0.14648 0.33029-0.56315
   0 -11  -7    7.13    2.17 450-0.67991 0.85216-0.52832-0.15446 0.31200-0.54486
   0 -11  -8    7.94    2.99 380-0.63892 0.81234-0.57089-0.10688 0.32648-0.60408
   0 -11  -8    3.61    1.86 454-0.63819 0.81161-0.57139-0.10639 0.32746-0.60506
   0 -11  -9    8.35    2.16 383-0.60585 0.78043-0.60727-0.06550 0.32171-0.64405
   0 -11  -9    5.97    1.85 457-0.58635 0.76094-0.62002-0.05275 0.34444-0.66678
   0 -11 -10    5.87    2.88 386-0.56878 0.74453-0.64514-0.02262 0.31583-0.68292
   0 -11 -10   -1.54    1.44 462-0.52145 0.69720-0.67435 0.00659 0.36268-0.72977
   0  11  11    1.43    0.82 274-0.06662-0.11030-0.20832 0.87107 0.99306-0.58123
   0 -11 -11   -0.51    2.47 389-0.52739 0.70430-0.68419 0.02144 0.30867-0.72050
   0 -11 -11    0.82    1.54 467-0.43914 0.61606-0.73427 0.07153 0.38171-0.79354
   0 -11 -12    4.32    2.26 392-0.48134 0.65942-0.72404 0.06630 0.30004-0.75662
   0  11  13   15.46    2.05 260-0.28083 0.10158-0.23727 0.89001 0.94625-0.44493
   0 -11 -13   12.94    3.39 395-0.43026 0.60951-0.76425 0.11152 0.28974-0.79106
   0  11  14    2.56    1.43 257-0.33985 0.15944-0.24317 0.89089 0.92282-0.37676
   0  12  -9    1.14    2.06  44 0.74999-0.91850 0.24666 0.58150-0.57074 0.08041
   0 -12   9    4.35    2.70 367-0.78848 0.95699-0.36509-0.46307 0.34044 0.14989
   0 -12   9    2.07    2.70 442-0.78216 0.95067-0.40370-0.42446 0.26536 0.22498
   0  12  -8    1.55    1.65  44 0.74274-0.91241 0.24753 0.57562-0.58169 0.13610
   0 -12   8    6.64    3.53 366-0.79282 0.96249-0.35773-0.46542 0.34059 0.10500
   0 -12   8    2.18    2.59 441-0.78921 0.95888-0.39385-0.42930 0.26157 0.18402
   0  12  -7    9.49    1.96  46 0.72961-0.90045 0.24896 0.56919-0.60075 0.19991
   0 -12   7   12.55    3.01 366-0.79559 0.96643-0.35298-0.46517 0.34068 0.06017
   0 -12   7   13.60    4.05 441-0.79484 0.96567-0.38585-0.43229 0.25848 0.14237
   0 -12   6   10.17    3.11 366-0.79685 0.96885-0.35080-0.46233 0.34071 0.01539
   0 -12   6    2.39    2.39 440-0.79903 0.97103-0.37980-0.43334 0.25613 0.09997
   0 -12   5    5.71    2.59 366-0.79662 0.96978-0.35121-0.45692 0.34071-0.02935
   0 -12   5    7.17    2.91 440-0.80177 0.97494-0.37581-0.43232 0.25458 0.05678
   0  12  -4    2.57    0.82  59 0.57496-0.74930 0.25541 0.54772-0.77281 0.50619
   0 -12   4   -1.87    2.80 366-0.79490 0.96923-0.35417-0.44895 0.34066-0.07404
   0 -12   4    2.08    2.18 440-0.80300 0.97734-0.37400-0.42912 0.25388 0.01274
   0 -12   3    9.13    3.32 367-0.79167 0.96717-0.35970-0.43842 0.34055-0.11868
   0 -12   3   13.71    3.01 440-0.80265 0.97815-0.37452-0.42359 0.25408-0.03221
   0 -12   2   -1.14    2.38 367-0.78688 0.96355-0.36778-0.42533 0.34038-0.16325
   0 -12   2    4.99    2.39 440-0.80061 0.97728-0.37751-0.41560 0.25524-0.07811
   0 -12   1    3.94    2.28 368-0.78048 0.95831-0.37840-0.40970 0.34012-0.20773
   0 -12   1    2.70    3.12 440-0.79673 0.97457-0.38312-0.40497 0.25742-0.12503
   0 -12   0    6.53    3.21 369-0.77236 0.95137-0.39155-0.39155 0.33972-0.25208
   0 -12   0    4.78    2.08 441-0.79084 0.96984-0.39155-0.39155 0.26068-0.17303
   0 -12  -1    1.04    2.59 370-0.76244 0.94260-0.40719-0.37089 0.33916-0.29626
   0 -12  -2    4.14    2.80 371-0.75057 0.93190-0.42531-0.34776 0.33838-0.34022
   0 -12  -2    4.15    2.59 443-0.77199 0.95333-0.41757-0.35550 0.27067-0.27252
   0 -12  -3    2.38    1.97 372-0.73661 0.91911-0.44585-0.32222 0.33732-0.38391
   0 -12  -3    0.41    1.45 444-0.75835 0.94085-0.43560-0.33247 0.27754-0.32412
   0 -12  -4    2.17    2.69 373-0.72040 0.90407-0.46874-0.29432 0.33592-0.42725
   0 -12  -4    1.04    2.17 445-0.74129 0.92496-0.45727-0.30579 0.28572-0.37705
   0 -12  -5    0.72    1.86 375-0.70176 0.88659-0.49391-0.26415 0.33409-0.47016
   0 -12  -5    0.41    1.66 447-0.72021 0.90505-0.48282-0.27524 0.29527-0.43134
   0 -12  -6    0.31    1.86 377-0.68048 0.86649-0.52124-0.23180 0.33175-0.51256
   0 -12  -6   -3.10    1.96 449-0.69434 0.88034-0.51249-0.24055 0.30622-0.48704
   0 -12  -7    1.96    1.96 379-0.65636 0.84353-0.55063-0.19741 0.32879-0.55435
   0 -12  -7   -3.61    1.96 452-0.66270 0.84987-0.54655-0.20149 0.31859-0.54414
   0 -12  -8   -1.55    1.75 381-0.62916 0.81749-0.58190-0.16113 0.32512-0.59542
   0 -12  -8   -0.41    1.96 455-0.62401 0.81234-0.58520-0.15783 0.33234-0.60264
   0 -12  -9    3.50    3.09 383-0.59862 0.78812-0.61488-0.12315 0.32060-0.63565
   0 -12  -9    0.21    1.34 458-0.57657 0.76607-0.62865-0.10937 0.34739-0.66243
   0 -12 -10    3.19    2.37 386-0.56449 0.75516-0.64934-0.08368 0.31511-0.67490
   0 -12 -10    3.39    1.65 462-0.51804 0.70871-0.67702-0.05600 0.36356-0.72334
   0 -12 -11    1.75    2.88 389-0.52647 0.71830-0.68502-0.04298 0.30850-0.71303
   0 -12 -12    3.91    2.98 392-0.48425 0.67725-0.72163-0.00137 0.30061-0.74988
   0 -12 -13    0.72    2.16 395-0.43750 0.63166-0.75879 0.04080 0.29124-0.78526
   0 -13   6    3.21    3.32 368-0.77385 0.96077-0.38917-0.48923 0.33980 0.02361
   0 -13   6    1.24    3.73 442-0.77630 0.96321-0.41175-0.46665 0.26844 0.09496
   0 -13   5    0.73    3.42 368-0.77389 0.96197-0.38910-0.48428 0.33980-0.02114
   0 -13   5    1.66    2.70 442-0.77884 0.96693-0.40827-0.46512 0.26711 0.05155
   0 -13   4   15.23    3.94 369-0.77245 0.96170-0.39141-0.47697 0.33973-0.06581
   0 -13   4    9.75    3.42 442-0.77988 0.96913-0.40685-0.46153 0.26657 0.00736
   0 -13   3    1.24    2.59 369-0.76951 0.95993-0.39609-0.46728 0.33957-0.11039
   0 -13   3    1.87    2.28 442-0.77934 0.96975-0.40759-0.45578 0.26685-0.03767
   0 -13   2   19.16    4.14 369-0.76505 0.95664-0.40312-0.45525 0.33932-0.15488
   0 -13   2    8.40    2.90 442-0.77711 0.96870-0.41064-0.44773 0.26802-0.08358
   0 -13   1   -1.04    2.07 370-0.75901 0.95176-0.41248-0.44087 0.33895-0.19926
   0 -13   1    0.10    3.21 443-0.77307 0.96582-0.41612-0.43724 0.27012-0.13042
   0 -13   0    9.52    3.62 371-0.75132 0.94524-0.42417-0.42417 0.33844-0.24349
   0 -13   0   14.62    3.42 443-0.76705 0.96097-0.42417-0.42417 0.27319-0.17824
   0 -13  -1    5.69    3.10 372-0.74190 0.93698-0.43816-0.40518 0.33774-0.28754
   0 -13  -1    0.10    1.76 444-0.75883 0.95392-0.43497-0.40837 0.27730-0.22709
   0 -13  -2   11.90    3.62 373-0.73063 0.92688-0.45441-0.38392 0.33683-0.33136
   0 -13  -2   10.25    2.90 445-0.74814 0.94439-0.44868-0.38966 0.28249-0.27702
   0 -13  -3    2.58    2.48 374-0.71740 0.91481-0.47288-0.36045 0.33564-0.37492
   0 -13  -3   -0.72    1.76 446-0.73464 0.93206-0.46546-0.36786 0.28880-0.32808
   0 -13  -4    2.69    2.17 375-0.70206 0.90064-0.49351-0.33481 0.33412-0.41814
   0 -13  -4   -0.41    2.38 447-0.71791 0.91650-0.48553-0.34279 0.29628-0.38030
   0 -13  -5   16.21    4.23 377-0.68446 0.88421-0.51624-0.30707 0.33220-0.46097
   0 -13  -5   10.85    2.79 449-0.69742 0.89717-0.50905-0.31426 0.30496-0.43373
   0 -13  -6   -3.92    3.30 378-0.66444 0.86535-0.54097-0.27733 0.32981-0.50332
   0 -13  -6    4.13    1.96 451-0.67250 0.87342-0.53624-0.28206 0.31487-0.48838
   0 -13  -7    3.40    2.37 380-0.64179 0.84387-0.56761-0.24568 0.32687-0.54512
   0 -13  -7   -1.75    2.27 453-0.64232 0.84440-0.56729-0.24600 0.32601-0.54426
   0 -13  -8   -1.03    2.16 382-0.61632 0.81957-0.59602-0.21226 0.32327-0.58626
   0 -13  -8    2.58    1.65 456-0.60577 0.80902-0.60238-0.20590 0.33835-0.60134
   0 -13  -9   11.64    4.22 384-0.58781 0.79223-0.62606-0.17722 0.31891-0.62665
   0 -13  -9    4.12    2.16 459-0.56145 0.76586-0.64167-0.16161 0.35181-0.65955
   0 -13 -10    3.19    3.29 387-0.55601 0.76160-0.65753-0.14074 0.31368-0.66617
   0 -14   1    5.48    3.21 372-0.73623 0.94390-0.44639-0.47223 0.33729-0.19030
   0 -14   1    9.53    3.11 445-0.74784 0.95550-0.44906-0.46955 0.28263-0.13564
   0 -14   0   12.72    4.34 373-0.72894 0.93777-0.45680-0.45680 0.33668-0.23443
   0 -14   0   12.42    4.14 445-0.74166 0.95050-0.45680-0.45680 0.28555-0.18329
   0 -14  -1    0.52    3.41 374-0.71996 0.92997-0.46934-0.43926 0.33588-0.27837
   0 -14  -1   -2.69    2.07 446-0.73333 0.94334-0.46706-0.44153 0.28940-0.23189
   0 -14  -2    0.10    3.10 374-0.70923 0.92039-0.48397-0.41962 0.33485-0.32208
   0 -14  -2   -0.10    2.38 447-0.72260 0.93377-0.47999-0.42360 0.29422-0.28145
   0 -14  -3    0.31    3.41 376-0.69661 0.90895-0.50065-0.39794 0.33355-0.36552
   0 -14  -3   -0.52    2.07 448-0.70915 0.92148-0.49572-0.40286 0.30005-0.33203
   0 -14  -4    1.14    2.27 377-0.68201 0.89552-0.51932-0.37425 0.33192-0.40864
   0 -14  -4    1.45    3.20 449-0.69260 0.90610-0.51443-0.37915 0.30693-0.38365
   0 -14  -5    6.29    3.10 378-0.66529 0.87996-0.53994-0.34862 0.32992-0.45138
   0 -14  -5    0.72    1.86 451-0.67249 0.88716-0.53626-0.35231 0.31488-0.43634
   0 -14  -6    0.21    2.27 380-0.64629 0.86212-0.56243-0.32113 0.32747-0.49368
   1 -13  -9    3.29    2.68 390-0.50779 0.80408-0.70159-0.12269 0.30508-0.61521
   1 -13  -8    9.17    3.30 388-0.53672 0.83183-0.67567-0.15362 0.31033-0.57572
   1 -13  -8   14.10    3.60 464-0.49315 0.78827-0.69601-0.13328 0.36971-0.63510
   1 -13  -7    3.51    2.58 386-0.56281 0.85676-0.65097-0.18332 0.31483-0.53548
   1 -13  -7    0.72    1.85 461-0.53407 0.82802-0.66430-0.16999 0.35937-0.58002
   1 -13  -6   -4.75    3.51 384-0.58624 0.87902-0.62766-0.21164 0.31866-0.49457
   1 -13  -6    4.54    2.89 459-0.56857 0.86135-0.63558-0.20372 0.34975-0.52565
   1 -13  -5    0.10    1.96 383-0.60716 0.89877-0.60587-0.23843 0.32190-0.45307
   1 -13  -5   -4.13    2.68 457-0.59763 0.88925-0.60986-0.23445 0.34094-0.47210
   1 -13  -4   13.84    4.03 381-0.62570 0.91615-0.58574-0.26357 0.32463-0.41105
   1 -13  -4    4.54    2.48 455-0.62201 0.91246-0.58711-0.26221 0.33301-0.41943
   1 -13  -3    0.00    2.07 380-0.64200 0.93129-0.56737-0.28696 0.32690-0.36857
   1 -13  -3    1.03    2.58 453-0.64235 0.93163-0.56726-0.28706 0.32600-0.36767
   1 -13  -2    4.45    2.48 379-0.65618 0.94430-0.55084-0.30849 0.32877-0.32570
   1 -13  -2    3.41    2.38 452-0.65915 0.94727-0.55023-0.30910 0.31991-0.31684
   1 -13  -1    1.86    2.69 378-0.66834 0.95529-0.53624-0.32810 0.33030-0.28249
   1 -13  -1    4.14    2.48 451-0.67282 0.95977-0.53591-0.32843 0.31475-0.26694
   1 -13   0    1.04    2.48 377-0.67858 0.96436-0.52363-0.34572 0.33152-0.23897
   1 -13   0    1.24    2.38 450-0.68372 0.96951-0.52419-0.34516 0.31049-0.21794
   1 -13   1   -1.24    3.42 376-0.68697 0.97158-0.51306-0.36129 0.33249-0.19519
   1 -13   1    5.49    3.42 449-0.69212 0.97674-0.51496-0.35939 0.30713-0.16983
   1 -13   2    2.49    2.69 376-0.69358 0.97703-0.50459-0.37477 0.33322-0.15118
   1 -13   2    7.67    2.90 449-0.69826 0.98171-0.50811-0.37125 0.30462-0.12258
   1 -13   3    3.52    3.42 375-0.69846 0.98074-0.49824-0.38613 0.33374-0.10696
   1 -13   3    2.49    3.32 449-0.70232 0.98460-0.50353-0.38084 0.30293-0.07615
   1 -13   4    6.32    2.80 375-0.70165 0.98276-0.49405-0.39532 0.33408-0.06255
   1 -13   4    7.15    4.04 448-0.70444 0.98556-0.50111-0.38826 0.30204-0.03052
   1 -12 -11   -0.10    3.09 395-0.44285 0.72655-0.75471 0.00571 0.29234-0.69927
   1 -12 -10   -1.03    2.16 392-0.48048 0.76301-0.72475-0.02926 0.29987-0.66206
   1 -12  -9    3.50    3.19 390-0.51468 0.79605-0.69555-0.06347 0.30635-0.62379
   1 -12  -9   -1.65    2.06 466-0.45194 0.73330-0.72556-0.03346 0.37903-0.69647
   1 -12  -8    3.92    2.89 387-0.54565 0.82586-0.66735-0.09667 0.31190-0.58460
   1 -12  -8    2.88    1.75 463-0.50420 0.78440-0.68769-0.07634 0.36703-0.63973
   1 -12  -7    5.88    3.20 385-0.57358 0.85261-0.64039-0.12864 0.31662-0.54457
   1 -12  -7    1.44    1.65 460-0.54795 0.82698-0.65298-0.11606 0.35561-0.58356
   1 -12  -6    4.23    3.20 383-0.59864 0.87650-0.61486-0.15918 0.32060-0.50381
   1 -12  -6   -2.27    2.37 457-0.58461 0.86248-0.62157-0.15248 0.34497-0.52818
   1 -12  -5   -2.27    2.17 382-0.62099 0.89769-0.59093-0.18812 0.32395-0.46241
   1 -12  -5   -0.83    2.68 455-0.61529 0.89200-0.59349-0.18556 0.33524-0.47371
   1 -12  -4   11.37    2.69 380-0.64080 0.91633-0.56875-0.21531 0.32673-0.42045
   1 -12  -4    9.41    2.89 453-0.64089 0.91643-0.56871-0.21535 0.32651-0.42023
   1 -12  -3    0.72    2.38 379-0.65820 0.93257-0.54844-0.24063 0.32903-0.37801
   1 -12  -3    7.76    2.38 452-0.66212 0.93649-0.54715-0.24192 0.31880-0.36778
   1 -12  -2    8.28    3.42 378-0.67335 0.94655-0.53011-0.26396 0.33090-0.33514
   1 -12  -2   -3.11    2.49 450-0.67956 0.95276-0.52869-0.26538 0.31213-0.31637
   1 -12  -1    9.32    3.21 376-0.68635 0.95838-0.51385-0.28523 0.33242-0.29191
   1 -12  -1    5.60    2.90 449-0.69368 0.96572-0.51323-0.28585 0.30649-0.26599
   1 -12   0   -2.38    2.90 376-0.69731 0.96818-0.49974-0.30435 0.33362-0.24837
   1 -12   0    1.24    2.80 448-0.70487 0.97574-0.50062-0.30347 0.30186-0.21661
   1 -12   1    1.87    2.07 375-0.70634 0.97604-0.48783-0.32127 0.33456-0.20457
   1 -12   1   -0.10    1.97 448-0.71345 0.98316-0.49074-0.31836 0.29821-0.16822
   1 -12   2    1.56    2.28 374-0.71351 0.98204-0.47818-0.33593 0.33527-0.16053
   1 -12   2    0.00    1.76 447-0.71968 0.98821-0.48345-0.33066 0.29551-0.12077
   1 -12   3    3.11    3.22 374-0.71889 0.98625-0.47083-0.34828 0.33578-0.11630
   1 -12   3   -0.52    1.97 447-0.72375 0.99112-0.47861-0.34050 0.29371-0.07423
   1 -12   4   11.21    4.05 373-0.72251 0.98871-0.46581-0.35831 0.33611-0.07189
   1 -12   4    6.54    3.63 447-0.72585 0.99205-0.47611-0.34801 0.29277-0.02855
   1 -12   5   -4.77    2.18 373-0.72442 0.98945-0.46316-0.36597 0.33628-0.02732
   1 -12   5    0.21    3.12 447-0.72610 0.99113-0.47581-0.35331 0.29267 0.01630
   1 -12   6    2.59    2.49 373-0.72461 0.98848-0.46289-0.37125 0.33630 0.01741
   1 -12   6    2.39    2.70 447-0.72459 0.98846-0.47762-0.35652 0.29334 0.06037
  -1  12  -6    1.85    1.13  68 0.45709-0.72096 0.25175 0.58238-0.86064 0.50693
   1 -12   7    1.76    2.18 373-0.72307 0.98577-0.46504-0.37411 0.33616 0.06229
   1 -12   7    2.39    2.49 447-0.72140 0.98411-0.48141-0.35774 0.29475 0.10370
  -1  12  -7    4.42    1.23  63 0.53429-0.79700 0.25480 0.58434-0.80644 0.40799
   1 -12   8    8.71    3.63 374-0.71976 0.98129-0.46963-0.37453 0.33586 0.10734
   1 -12   8    7.47    4.05 447-0.71659 0.97812-0.48708-0.35707 0.29685 0.14634
  -1  12  -8    5.86    1.95  59 0.57980-0.84133 0.25543 0.58873-0.76855 0.32536
  -1  11  13   18.13    2.05 259-0.30635 0.03523-0.23994 0.91367 0.93673-0.43301
   1 -11 -11    2.67    2.78 395-0.43948 0.70826-0.75729 0.07354 0.29165-0.70588
   1 -11 -10   20.58    3.40 392-0.48019 0.74781-0.72499 0.03623 0.29982-0.66930
   1 -11 -10   12.63    2.67 471-0.38278 0.65039-0.77023 0.08148 0.39241-0.76190
   1 -11  -9   -2.47    2.58 389-0.51720 0.78365-0.69332-0.00044 0.30682-0.63156
   1 -11  -9   -0.10    1.85 466-0.45205 0.71850-0.72548 0.03172 0.37900-0.70375
   1 -11  -8   15.05    2.99 387-0.55068 0.81597-0.66261-0.03616 0.31277-0.59277
   1 -11  -8   16.23    3.33 398 0.99487-0.72959-0.31942-0.37935 0.02120-0.30120
   1 -11  -8   15.55    3.19 463-0.50937 0.77465-0.68374-0.01503 0.36575-0.64575
   1 -11  -7   40.24    4.02 385-0.58086 0.84498-0.63311-0.07067 0.31780-0.55306
   1 -11  -7   39.59    4.02 459-0.55698 0.82109-0.64545-0.05833 0.35308-0.58834
   1 -11  -6    1.03    1.86 383-0.60791 0.87086-0.60507-0.10371 0.32202-0.51253
   1 -11  -6   -1.96    2.06 457-0.59657 0.85952-0.61082-0.09796 0.34127-0.53178
   1 -11  -5   11.27    2.79 381-0.63202 0.89380-0.57870-0.13510 0.32552-0.47129
   1 -11  -5    7.65    2.58 454-0.62948 0.89127-0.57992-0.13388 0.33048-0.47625
   1 -11  -4   -1.76    1.76 379-0.65336 0.91398-0.55417-0.16463 0.32840-0.42943
   1 -11  -4    0.41    1.45 452-0.65674 0.91736-0.55270-0.16610 0.32080-0.42183
   1 -11  -3    5.49    2.90 378-0.67211 0.93156-0.53163-0.19218 0.33075-0.38704
   1 -11  -3    0.93    2.17 450-0.67920 0.93865-0.52908-0.19472 0.31227-0.36856
   1 -11  -2    2.18    2.59 376-0.68841 0.94669-0.51122-0.21759 0.33265-0.34419
   1 -11  -2   -1.66    1.55 449-0.69753 0.95581-0.50893-0.21988 0.30492-0.31646
   1 -11  -1   18.04    3.01 375-0.70241 0.95952-0.49305-0.24077 0.33416-0.30095
   1 -11  -1   14.63    2.59 448-0.71228 0.96940-0.49211-0.24172 0.29872-0.26551
   1 -11   0    0.10    1.76 374-0.71423 0.97018-0.47720-0.26163 0.33534-0.25739
   1 -11   0    1.97    1.66 447-0.72390 0.97985-0.47844-0.26039 0.29364-0.21570
   1 -11   1    9.03    2.49 373-0.72400 0.97878-0.46374-0.28010 0.33625-0.21356
   1 -11   1   14.23    2.70 446-0.73276 0.98754-0.46777-0.27607 0.28966-0.16697
   1 -11   2   -2.39    2.60 372-0.73180 0.98542-0.45274-0.29611 0.33693-0.16949
   1 -11   2    7.80    2.91 446-0.73914 0.99275-0.45994-0.28891 0.28672-0.11929
   1 -11   3   -0.83    1.87 372-0.73772 0.99017-0.44424-0.30962 0.33741-0.12524
   1 -11   3   -1.66    1.87 445-0.74328 0.99573-0.45479-0.29907 0.28479-0.07261
   1 -11   4    6.65    3.12 372-0.74182 0.99311-0.43827-0.32059 0.33774-0.08082
   1 -11   4    7.49    2.50 445-0.74537 0.99665-0.45217-0.30669 0.28380-0.02689
  -1  11  -4   11.89    1.02  75 0.35440-0.60569 0.24444 0.51442-0.91629 0.65937
   1 -11   5   -3.43    2.70 371-0.74414 0.99426-0.43487-0.32900 0.33791-0.03625
   1 -11   5    1.77    2.18 445-0.74555 0.99567-0.45194-0.31193 0.28372 0.01794
  -1  11  -5    1.13    0.92  64 0.51287-0.76299 0.25419 0.50968-0.82268 0.52102
   1 -11   6    2.70    2.81 371-0.74469 0.99364-0.43406-0.33482 0.33795 0.00845
   1 -11   6   -0.73    2.08 445-0.74394 0.99289-0.45396-0.31492 0.28448 0.06193
  -1  11  -6    2.06    1.13  59 0.58738-0.83633 0.25543 0.51345-0.76175 0.41535
   1 -11   7    2.70    2.81 371-0.74346 0.99125-0.43586-0.33802 0.33786 0.05329
   1 -11   7   -1.87    2.81 445-0.74061 0.98840-0.45811-0.31578 0.28604 0.10511
  -1  11  -7    0.62    1.13  55 0.63097-0.87876 0.25488 0.51900-0.71966 0.32851
   1 -11   8   10.59    3.43 372-0.74043 0.98705-0.44031-0.33859 0.33763 0.09826
   1 -11   8    3.74    2.29 446-0.73562 0.98224-0.46427-0.31463 0.28835 0.14754
  -1  11  -8    7.31    1.96  53 0.65838-0.90500 0.25396 0.52493-0.69028 0.25439
   1 -11   9    5.09    2.60 372-0.73552 0.98097-0.44742-0.33648 0.33723 0.14340
   1 -11   9    2.18    3.43 446-0.72900 0.97445-0.47232-0.31158 0.29136 0.18927
  -1  11  -9    1.75    1.65  51 0.67600-0.92145 0.25310 0.53080-0.67005 0.18941
   1 -11  10   -4.05    3.11 373-0.72863 0.97292-0.45723-0.33168 0.33665 0.18872
   1 -11  10   -4.15    2.59 447-0.72076 0.96505-0.48217-0.30674 0.29503 0.23035
  -1  11 -10   -2.58    1.75  50 0.68711-0.93140 0.25244 0.53647-0.65669 0.13131
  -1  10  14    1.85    1.54 242-0.54656 0.28920-0.25509 0.85856 0.79668-0.24092
  -1  10  13    1.23    1.54 244-0.51512 0.25892-0.25429 0.86276 0.82101-0.30999
  -1  10  12    2.46    1.13 248-0.46664 0.21160-0.25228 0.86576 0.85455-0.38828
   1 -10 -11   -2.78    2.26 395-0.42939 0.68325-0.76490 0.14641 0.28955-0.71109
   1 -10 -11    0.10    1.23 478-0.26777 0.52164-0.83228 0.21379 0.40906-0.83059
  -1  10  11    0.92    0.92 253-0.38818 0.13431-0.24724 0.86573 0.89985-0.47832
   1 -10 -10   -3.60    2.37 392-0.47391 0.72661-0.73014 0.10665 0.29859-0.67538
   1 -10 -10    2.98    1.64 472-0.36431 0.61701-0.78119 0.15769 0.39554-0.77233
  -1  10  10    2.05    0.72 263-0.24225-0.01045-0.23291 0.85641 0.95898-0.58219
  -1  10  10    1.95    0.72 303 0.37936-0.63206-0.11255 0.73605 0.91107-0.53428
   1 -10  -9    5.87    2.47 390-0.51437 0.76590-0.69582 0.06732 0.30630-0.63834
   1 -10  -9    0.42    2.08 399 0.99640-0.74486-0.30396-0.32454 0.01592-0.34797
   1 -10  -9    5.45    1.44 467-0.44278 0.69431-0.73182 0.10331 0.38096-0.71300
   1 -10  -8   17.84    2.89 387-0.55098 0.80135-0.66233 0.02881 0.31282-0.60012
   1 -10  -8   14.59    2.40 401 0.99843-0.74806-0.27618-0.35734 0.00648-0.29379
   1 -10  -8   19.77    2.99 463-0.50708 0.75745-0.68549 0.05197 0.36632-0.65362
   1 -10  -7   56.35    4.75 385-0.58395 0.83315-0.62998-0.00854 0.31830-0.56086
   1 -10  -7   59.86    4.48 402 0.99942-0.75022-0.25381-0.38471-0.00106-0.24150
   1 -10  -7   50.63    4.54 459-0.56001 0.80921-0.64289 0.00437 0.35222-0.59478
   1 -10  -6    3.31    2.48 382-0.61349 0.86152-0.59909-0.04444 0.32285-0.52067
   1 -10  -6    5.63    2.50 404 0.99980-0.75177-0.23632-0.40721-0.00692-0.19090
   1 -10  -6    6.20    1.65 456-0.60363 0.85167-0.60436-0.03917 0.33903-0.53685
   1 -10  -5   13.86    2.90 380-0.63978 0.88665-0.56991-0.07863 0.32659-0.47967
   1 -10  -5   10.54    2.82 404 0.99986-0.75300-0.22326-0.42528-0.01128-0.14179
   1 -10  -5   13.34    2.48 453-0.63958 0.88645-0.57001-0.07852 0.32697-0.48005
   1 -10  -4    0.52    2.28 378-0.66303 0.90873-0.54267-0.11088 0.32964-0.43797
   1 -10  -4    0.73    1.67 405 0.99980-0.75410-0.21426-0.43928-0.01427-0.09406
   1 -10  -4    6.01    2.07 451-0.66912 0.91482-0.53983-0.11372 0.31617-0.42450
   1 -10  -3    5.39    2.59 377-0.68343 0.92796-0.51754-0.14101 0.33208-0.39567
   1 -10  -3    5.33    1.88 405 0.99972-0.75519-0.20900-0.44956-0.01602-0.04757
   1 -10  -3    2.59    2.07 449-0.69326 0.93779-0.51370-0.14485 0.30666-0.37025
   1 -10  -2   76.20    5.08 375-0.70115 0.94452-0.49471-0.16885 0.33402-0.35287
   1 -10  -2   82.31    6.48 405 0.99969-0.75632-0.20719-0.45637-0.01662-0.00222
   1 -10  -2   85.09    5.71 448-0.71282 0.95619-0.49148-0.17208 0.29848-0.31733
   1 -10  -1   -0.31    1.66 374-0.71636 0.95856-0.47430-0.19427 0.33554-0.30964
   1 -10  -1    0.52    1.78 405 0.99971-0.75751-0.20860-0.45997-0.01615 0.04205
   1 -10  -1   -1.14    2.08 446-0.72845 0.97065-0.47299-0.19558 0.29161-0.26571
   1 -10   0   -1.76    2.39 373-0.72922 0.97025-0.45641-0.21717 0.33670-0.26606
   1 -10   0    0.31    1.77 405 0.99978-0.75875-0.21301-0.46057-0.01469 0.08533
   1 -10   0   -1.98    2.08 445-0.74068 0.98172-0.45802-0.21555 0.28601-0.21536
   1 -10   1    2.80    2.49 372-0.73986 0.97972-0.44114-0.23744 0.33758-0.22220
   1 -10   1    6.66    2.50 445-0.74994 0.98981-0.44640-0.23219 0.28162-0.16624
   1 -10   2   14.45    2.49 371-0.74840 0.98710-0.42855-0.25504 0.33823-0.17810
   1 -10   2   17.49    2.92 444-0.75657 0.99527-0.43790-0.24569 0.27841-0.11828
   1 -10   3   -0.31    0.51 292 0.22541 0.01213-0.15126-0.53734 0.96793-0.76306
   1 -10   3    1.56    2.50 370-0.75494 0.99248-0.41870-0.26990 0.33868-0.13381
   1 -10   3    6.77    2.81 444-0.76084 0.99837-0.43236-0.25624 0.27631-0.07144
  -1  10  -3    1.13    0.61 112-0.22522-0.01232 0.15128 0.53732-0.96798 0.76311
   1 -10   4    0.21    0.82 242-0.54356 0.77992-0.25503-0.43858 0.79910-0.54949
   1 -10   4    0.52    1.66 370-0.75957 0.99594-0.41163-0.28198 0.33898-0.08937
   1 -10   4   -1.04    2.40 444-0.76296 0.99932-0.42959-0.26402 0.27525-0.02564
  -1  10  -4    0.92    0.82  62 0.54349-0.77986 0.25500 0.43860-0.79916 0.54955
  -1  10  -4    0.00    0.82 127-0.44219 0.20582 0.09471 0.59889-0.87767 0.62806
   1 -10   5   14.61    1.65 235-0.62409 0.85929-0.25506-0.44355 0.72665-0.43229
   1 -10   5   17.97    1.85 314 0.54464-0.30944-0.06267-0.63594 0.80793-0.51357
   1 -10   5   21.22    3.54 370-0.76233 0.99753-0.40737-0.29125 0.33916-0.04480
   1 -10   5   20.10    3.54 444-0.76309 0.99829-0.42940-0.26921 0.27518 0.01917
  -1  10  -5   19.04    1.65  55 0.62405-0.85925 0.25504 0.44357-0.72670 0.43235
  -1  10  -5    1.44    1.13 134-0.54458 0.30938 0.06266 0.63595-0.80798 0.51362
   1 -10   6    3.49    1.64 319 0.60477-0.37073-0.04175-0.66188 0.75636-0.41726
   1 -10   6    5.31    2.81 369-0.76325 0.99728-0.40593-0.29769 0.33921-0.00011
   1 -10   6   10.93    3.23 444-0.76137 0.99541-0.43166-0.27196 0.27604 0.06306
  -1  10  -6    8.87    1.44  52 0.66939-0.90343 0.25345 0.45017-0.67776 0.33866
  -1  10  -6    8.33    1.54 139-0.60471 0.37068 0.04174 0.66189-0.75640 0.41730
   1 -10   7   27.26    2.98 322 0.64298-0.41011-0.02745-0.68118 0.71853-0.33468
   1 -10   7   28.09    3.85 370-0.76233 0.99520-0.40736-0.30127 0.33916 0.04469
   1 -10   7   32.79    4.06 444-0.75789 0.99076-0.43620-0.27243 0.27776 0.10608
  -1  10  -7   27.35    2.99  49 0.69713-0.93000 0.25176 0.45687-0.64423 0.26038
   1 -10   8   34.01    3.85 370-0.75955 0.99125-0.41166-0.30198 0.33898 0.08960
   1 -10   8   41.20    4.89 444-0.75270 0.98440-0.44288-0.27075 0.28030 0.14829
  -1  10  -8   33.57    3.20  47 0.71458-0.94629 0.25038 0.46326-0.62148 0.19289
   1 -10   9    1.98    2.81 370-0.75484 0.98537-0.41886-0.29978 0.33868 0.13465
   1 -10   9    0.73    1.98 445-0.74583 0.97637-0.45159-0.26705 0.28358 0.18975
   1 -10  10    1.66    1.87 371-0.74810 0.97746-0.42900-0.29465 0.33821 0.17987
   1 -10  10   -1.25    2.08 446-0.73730 0.96667-0.46220-0.26145 0.28757 0.23050
  -1  10 -10   -1.03    1.86  46 0.73172-0.96109 0.24874 0.47491-0.59775 0.07968
   1 -10  11    6.65    3.22 372-0.73918 0.96738-0.44212-0.28654 0.33753 0.22529
   1 -10  11   10.49    3.84 447-0.72711 0.95531-0.47460-0.25406 0.29221 0.27060
   1 -10  12    0.31    3.01 373-0.72789 0.95492-0.45829-0.27538 0.33659 0.27097
   1 -10  12   -3.01    3.63 448-0.71520 0.94224-0.48870-0.24497 0.29746 0.31010
  -1   9  16    0.10    2.06 232-0.66639 0.42161-0.25362 0.78181 0.68120-0.02865
  -1   9  14    1.54    1.85 233-0.65521 0.41276-0.25412 0.79233 0.69379-0.13073
   1  -9 -13    8.25    1.96 146-0.68508 0.92636 0.01058-0.55379-0.67135 0.15302
  -1   9  13    9.05    2.06 234-0.64197 0.40069-0.25459 0.79781 0.70814-0.18982
   1  -9 -12    3.30    1.44 145-0.66866 0.90877 0.01730-0.56552-0.69050 0.21692
   1  -9 -12    3.89    1.13 489-0.07050 0.31062-0.90726 0.35903 0.42319-0.89676
  -1   9  12    3.49    1.34 236-0.62069 0.38058-0.25513 0.80336 0.73006-0.25648
   1  -9 -11    1.44    1.23  59 0.58706-0.34811 0.25543-0.80867-0.76204 0.33321
   1  -9 -11    4.12    1.24 142-0.64165 0.88060 0.02793-0.58116-0.71990 0.29107
   1  -9 -11    6.48    2.26 397-0.41075 0.64970-0.77858 0.22535 0.28561-0.71445
   1  -9 -11    3.38    1.33 481-0.21512 0.45407-0.85602 0.30278 0.41453-0.84337
  -1   9  11    4.11    1.23 239-0.58700 0.34805-0.25546 0.80869 0.76208-0.33325
  -1   9  11    5.15    1.13 322 0.64162-0.88057-0.02797 0.58120 0.71995-0.29111
   1  -9 -10   -0.41    0.92  63 0.53236-0.29458 0.25476-0.81300-0.80794 0.42385
   1  -9 -10    0.82    0.82 139-0.59648 0.83427 0.04471-0.60295-0.76400 0.37991
   1  -9 -10    3.70    2.26 393-0.45999 0.69777-0.74134 0.18310 0.29582-0.67992
   1  -9 -10    0.52    1.67 400 0.99683-0.75905-0.29892-0.25932 0.01420-0.39829
   1  -9 -10   -0.31    1.23 474-0.32911 0.56689-0.80100 0.24276 0.40101-0.78510
  -1   9  10   -1.23    0.93 319 0.59644-0.83422-0.04475 0.60299 0.76405-0.37995
   1  -9  -9   18.04    1.43  70 0.43634-0.19972 0.25055-0.81380-0.87330 0.53395
   1  -9  -9   16.94    1.44 132-0.51467 0.75128 0.07245-0.63570-0.83050 0.49115
   1  -9  -9   17.10    2.88 390-0.50478 0.74139-0.70421 0.14096 0.30451-0.64386
   1  -9  -9   20.12    2.40 402 0.99916-0.76254-0.26115-0.30210 0.00141-0.34076
   1  -9  -9   14.90    1.95 468-0.42062 0.65724-0.74652 0.18327 0.38542-0.72477
  -1   9   9   17.01    1.43 250-0.43624 0.19962-0.25057 0.81382 0.87335-0.53400
  -1   9   9   19.61    1.44 312 0.51459-0.75121-0.07251 0.63575 0.83056-0.49121
   1  -9  -8    7.12    2.37 387-0.54532 0.78077-0.66767 0.09941 0.31184-0.60645
   1  -9  -8    9.08    1.77 404 0.99985-0.76440-0.23052-0.33773-0.00886-0.28575
   1  -9  -8   10.40    1.85 464-0.49478 0.73023-0.69479 0.12654 0.36932-0.66393
  -1   9   8   10.34    0.82 264-0.22195-0.01350-0.23046 0.79871 0.96489-0.67028
  -1   9   8   10.45    0.82 299 0.32285-0.55830-0.12753 0.69579 0.93583-0.64122
   1  -9  -7    3.72    2.48 385-0.58182 0.81610-0.63214 0.05888 0.31796-0.56782
   1  -9  -7    5.43    1.98 405 0.99967-0.76538-0.20617-0.36710-0.01696-0.23290
   1  -9  -7    4.02    1.75 460-0.55516 0.78944-0.64698 0.07371 0.35359-0.60346
   1  -9  -6    0.00    1.96 382-0.61449 0.84761-0.59800 0.01973 0.32300-0.52812
   1  -9  -6    0.73    1.78 406 0.99908-0.76596-0.18738-0.39089-0.02317-0.18195
   1  -9  -6   -0.62    1.03 456-0.60441 0.83753-0.60364 0.02537 0.33878-0.54390
   1  -9  -5    5.07    1.76 380-0.64355 0.87550-0.56559-0.01769 0.32710-0.48748
   1  -9  -5    0.94    2.20 407 0.99841-0.76646-0.17360-0.40968-0.02771-0.13267
   1  -9  -5    7.24    1.76 453-0.64459 0.87654-0.56502-0.01826 0.32520-0.48558
   1  -9  -4  140.73    7.87 378-0.66922 0.90000-0.53517-0.05311 0.33040-0.44604
   1  -9  -4  156.39    9.52 408 0.99785-0.76707-0.16436-0.42392-0.03074-0.08489
   1  -9  -4  148.16    6.84 451-0.67729 0.90807-0.53114-0.05715 0.31302-0.42865
   1  -9  -3   24.15    2.59 376-0.69170 0.92132-0.50701-0.08629 0.33301-0.40390
   1  -9  -3   25.95    2.82 408 0.99750-0.76788-0.15927-0.43402-0.03241-0.03848
   1  -9  -3   21.89    2.70 449-0.70377 0.93339-0.50188-0.09141 0.30233-0.37322
   1  -9  -2   41.09    3.74 374-0.71120 0.93965-0.48130-0.11700 0.33504-0.36119
   1  -9  -2   39.65    3.87 408 0.99741-0.76896-0.15800-0.44031-0.03282 0.00668
   1  -9  -2   43.53    3.64 447-0.72504 0.95349-0.47708-0.12122 0.29314-0.31929
   1  -9  -1    1.66    1.56 373-0.72793 0.95521-0.45823-0.14508 0.33659-0.31800
   1  -9  -1    0.73    1.46 408 0.99757-0.77029-0.16024-0.44307-0.03209 0.05069
   1  -9  -1    5.10    2.08 445-0.74190 0.96918-0.45651-0.14680 0.28544-0.26684
   1  -9   0    2.81    2.08 372-0.74206 0.96818-0.43791-0.17040 0.33775-0.27442
   1  -9   0    0.21    1.57 408 0.99794-0.77182-0.16575-0.44257-0.03029 0.09362
   1  -9   0    0.42    1.25 444-0.75499 0.98111-0.43994-0.16838 0.27918-0.21584
   1  -9   1    2.29    2.39 370-0.75377 0.97872-0.42048-0.19284 0.33860-0.23052
   1  -9   1    4.18    1.78 407 0.99845-0.77350-0.17429-0.43903-0.02748 0.13556
   1  -9   1   11.98    2.50 443-0.76484 0.98979-0.42711-0.18622 0.27431-0.16623
   1  -9   2  144.21    4.92 261-0.27299 0.49677-0.23642-0.38192 0.94900-0.79618
   1  -9   2  145.04    4.81 290 0.18450 0.03928-0.16049-0.45784 0.97768-0.82486
   1  -9   2  152.97    7.80 369-0.76320 0.98698-0.40601-0.21233 0.33921-0.18638
   1  -9   2  133.11    7.84 407 0.99901-0.77522-0.18566-0.43267-0.02374 0.17656
   1  -9   2  150.36    7.61 443-0.77183 0.99562-0.41779-0.20055 0.27075-0.11793
   1  -9   3   25.79    1.54 242-0.54662 0.76924-0.25509-0.36825 0.79664-0.59907
   1  -9   3   27.60    1.64 310 0.48675-0.26413-0.08129-0.54205 0.84986-0.65229
   1  -9   3   23.95    2.92 369-0.77048 0.99310-0.39455-0.22879 0.33962-0.14206
   1  -9   3   23.70    2.92 406 0.99951-0.77689-0.19968-0.42366-0.01911 0.21667
   1  -9   3   15.23    2.92 442-0.77631 0.99892-0.41173-0.21161 0.26844-0.07087
  -1   9  -3   26.37    1.64 130-0.48666 0.26404 0.08129 0.54205-0.84991 0.65235
   1  -9   4    1.85    0.93 234-0.64500 0.86645-0.25449-0.37385 0.70491-0.46260
   1  -9   4    1.64    1.03 319 0.60152-0.38007-0.04292-0.58543 0.75938-0.51706
   1  -9   4    1.98    1.56 368-0.77570 0.99716-0.38617-0.24218 0.33989-0.09758
   1  -9   4    3.55    1.88 405 0.99982-0.77837-0.21618-0.41217-0.01364 0.25595
   1  -9   4   -2.19    1.57 442-0.77850 0.99996-0.40873-0.21961 0.26729-0.02498
  -1   9  -4    2.47    0.82  54 0.64496-0.86641 0.25447 0.37388-0.70497 0.46266
   1  -9   5   25.52    2.26 324 0.66325-0.44297-0.01949-0.61386 0.69660-0.40954
   1  -9   5   22.71    2.60 368-0.77895 0.99924-0.38089-0.25246 0.34005-0.05299
   1  -9   5   29.41    3.44 404 0.99982-0.77953-0.23499-0.39836-0.00736 0.29442
   1  -9   5   27.44    3.13 442-0.77862 0.99890-0.40858-0.22478 0.26723 0.01982
  -1   9  -5   28.82    2.16 144-0.66320 0.44292 0.01948 0.61387-0.69664 0.40959
   1  -9   6    0.00    1.14 226-0.72662 0.94573-0.24928-0.38908 0.60496-0.27316
   1  -9   6    3.71    1.44 328 0.70019-0.48107-0.00424-0.63412 0.65280-0.32100
   1  -9   6    7.50    1.98 368-0.78027 0.99939-0.37874-0.25963 0.34011-0.00831
   1  -9   6    2.40    2.61 442-0.77679 0.99591-0.41107-0.22729 0.26818 0.06361
  -1   9  -6    3.71    1.24 148-0.70015 0.48103 0.00423 0.63414-0.65283 0.32104
   1  -9   7   70.16    5.07 224-0.74502 0.96297-0.24729-0.39609 0.57827-0.20173
   1  -9   7   67.33    4.64 330 0.72337-0.50542 0.00591-0.64928 0.62237-0.24583
   1  -9   7   72.20    4.90 368-0.77967 0.99762-0.37973-0.26364 0.34008 0.03646
   1  -9   7   80.17    5.94 443-0.77313 0.99109-0.41603-0.22734 0.27008 0.10646
  -1   9  -7   68.05    4.95 150-0.72333 0.50538-0.00593 0.64930-0.62241 0.24587
   1  -9   8   -0.52    0.93 223-0.75624 0.97303-0.24588-0.40250 0.56104-0.13976
   1  -9   8    2.17    1.75 331 0.73809-0.52131 0.01263-0.66101 0.60168-0.18040
   1  -9   8    2.60    1.77 368-0.77712 0.99390-0.38388-0.26449 0.33996 0.08132
   1  -9   8    4.38    2.19 443-0.76771 0.98449-0.42331-0.22507 0.27286 0.14842
  -1   9  -8   -0.72    1.45  43 0.75623-0.97302 0.24586 0.40252-0.56107 0.13979
  -1   9  -8    3.40    1.75 151-0.73806 0.52127-0.01265 0.66102-0.60172 0.18043
   1  -9   9   -1.14    1.76 222-0.76271 0.97832-0.24500-0.40839 0.55076-0.08473
   1  -9   9    3.85    2.60 369-0.77256 0.98818-0.39123-0.26216 0.33973 0.12629
   1  -9   9    1.46    1.87 444-0.76055 0.97617-0.43274-0.22065 0.27645 0.18957
  -1   9  -9    2.28    1.76  42 0.76270-0.97832 0.24498 0.40841-0.55079 0.08476
  -1   9  -9    0.83    1.75 152-0.74718 0.53156-0.01692 0.67031-0.58831 0.12229
   1  -9  10    3.11    1.55 222-0.76580 0.98025-0.24456-0.41384 0.54574-0.03497
   1  -9  10    2.50    2.60 369-0.76590 0.98035-0.40179-0.25661 0.33937 0.17140
   1  -9  10    2.81    2.91 445-0.75167 0.96613-0.44419-0.21420 0.28079 0.22998
  -1   9 -10    3.21    2.18  42 0.76580-0.98025 0.24454 0.41386-0.54576 0.03500
   1  -9  11    1.77    1.87 370-0.75697 0.97025-0.41562-0.24779 0.33882 0.21669
   1  -9  11    7.80    3.33 445-0.74107 0.95436-0.45754-0.20586 0.28582 0.26969
  -1   9 -11    4.46    2.28  42 0.76637-0.97966 0.24445 0.41895-0.54482-0.01069
   1  -9  12    0.31    1.87 371-0.74556 0.95768-0.43277-0.23564 0.33802 0.26224
   1  -9  12    6.03    3.64 446-0.72871 0.94083-0.47267-0.19574 0.29149 0.30876
  -1   9 -12   -0.62    1.55  42 0.76497-0.97708 0.24466 0.42375-0.54712-0.05314
   1  -9  13   17.86    3.74 372-0.73137 0.94232-0.45335-0.22006 0.33689 0.30811
   1  -9  13   16.72    4.05 448-0.71453 0.92548-0.48949-0.18393 0.29775 0.34725
  -1   9 -13   24.03    3.83  42 0.76194-0.97289 0.24508 0.42833-0.55201-0.09298
   1  -9  14   -1.45    1.87 374-0.71401 0.92380-0.47749-0.20093 0.33532 0.35443
   1  -9  14    1.97    2.59 449-0.69846 0.90824-0.50789-0.17053 0.30453 0.38521
  -1   9 -14   -1.97    2.90  43 0.75752-0.96731 0.24569 0.43274-0.55904-0.13070
  -1   8  16   11.85    2.89 226-0.72905 0.49919-0.24904 0.71197 0.60153 0.05833
  -1   8  15    7.32    2.47 226-0.73105 0.50235-0.24883 0.71678 0.59870 0.01641
  -1   8  14    5.67    1.96 226-0.73069 0.50316-0.24887 0.72182 0.59921-0.02884
   1  -8 -13   24.12    2.58  46 0.72734-0.50097 0.24919-0.72715-0.60396 0.07833
   1  -8 -13   21.63    2.59 152-0.73917 0.96553-0.01316-0.46480-0.60011 0.07449
  -1   8  13   19.38    2.78 226-0.72731 0.50094-0.24921 0.72717 0.60399-0.07836
  -1   8  13   23.28    2.90 332 0.73916-0.96552 0.01312 0.46483 0.60014-0.07452
   1  -8 -12    5.67    1.55  47 0.71986-0.49466 0.24990-0.73287-0.61433 0.13345
   1  -8 -12    6.93    1.86 151-0.73217 0.95737-0.00993-0.47304-0.61013 0.12924
   1  -8 -12    5.73    1.23 496 0.05106 0.17414-0.93514 0.45218 0.42349-0.90438
  -1   8  12    7.42    1.65 227-0.71983 0.49463-0.24993 0.73290 0.61436-0.13348
   1  -8 -11   40.06    3.30  48 0.70648-0.48245 0.25105-0.73903-0.63221 0.19607
   1  -8 -11   46.29    3.10 150-0.71950 0.94354-0.00421-0.48376-0.62761 0.19147
   1  -8 -11   43.18    3.54 399 0.99569-0.77165-0.31151-0.17646 0.01850-0.45464
   1  -8 -11   38.31    2.77 486-0.12954 0.35357-0.88875 0.40078 0.42076-0.85690
  -1   8  11   48.98    3.20 330 0.71948-0.94352 0.00418 0.48380 0.62765-0.19151
   1  -8 -10   44.45    2.98  50 0.68396-0.46109 0.25264-0.74562-0.66053 0.26913
   1  -8 -10   53.78    3.20 148-0.69803 0.92090 0.00513-0.49811-0.65549 0.26409
   1  -8 -10   49.47    3.91 395-0.43604 0.65890-0.75990 0.26692 0.29094-0.68233
   1  -8 -10   47.44    3.96 402 0.99926-0.77639-0.25840-0.23458 0.00049-0.39188
   1  -8 -10   42.97    2.87 478-0.26914 0.49200-0.83163 0.33864 0.40890-0.80029
  -1   8  10   50.52    3.40 230-0.68391 0.46105-0.25266 0.74565 0.66057-0.26917
  -1   8  10   48.62    3.10 328 0.69801-0.92088-0.00517 0.49815 0.65553-0.26413
   1  -8  -9   -0.41    0.82  54 0.64593-0.42423 0.25444-0.75243-0.70393 0.35727
   1  -8  -9    1.65    0.93 144-0.66158 0.88328 0.02013-0.51812-0.69845 0.35180
   1  -8  -9    1.65    1.96 392-0.48628 0.70798-0.71994 0.22195 0.30100-0.64765
   1  -8  -9    0.52    1.36 405 0.99981-0.77811-0.21559-0.28240-0.01383-0.33282
   1  -8  -9    0.21    0.92 471-0.37967 0.60137-0.77211 0.27412 0.39295-0.73961
  -1   8   9   -0.10    0.72 234-0.64587 0.42417-0.25447 0.75246 0.70398-0.35732
   1  -8  -8   51.01    2.88 139-0.59593 0.81646 0.04491-0.54791-0.76451 0.46260
   1  -8  -8   50.40    3.81 388-0.53182 0.75235-0.68017 0.17717 0.30946-0.61137
   1  -8  -8   53.84    4.29 407 0.99882-0.77828-0.18140-0.32159-0.02514-0.27677
   1  -8  -8   48.46    3.19 465-0.46812 0.68865-0.71423 0.21123 0.37550-0.67741
  -1   8   8   49.58    2.87 239-0.57776 0.35722-0.25544 0.75844 0.77034-0.46843
  -1   8   8   49.26    2.57 319 0.59587-0.81641-0.04495 0.54795 0.76456-0.46265
   1  -8  -7  163.05    5.94  70 0.43510-0.21574 0.25048-0.75848-0.87403 0.61686
   1  -8  -7  165.56    5.95 128-0.45722 0.67658 0.09026-0.59826-0.86869 0.61153
   1  -8  -7  173.18    8.46 385-0.57284 0.79221-0.64113 0.13312 0.31650-0.57366
   1  -8  -7  184.06    8.79 408 0.99716-0.77779-0.15462-0.35339-0.03393-0.22324
   1  -8  -7  164.20    7.52 461-0.53926 0.75863-0.66010 0.15210 0.35798-0.61515
  -1   8   7  166.53    6.35 250-0.43498 0.21561-0.25050 0.75850 0.87409-0.61693
  -1   8   7  164.95    6.15 308 0.45711-0.67648-0.09032 0.59832 0.86876-0.61159
   1  -8  -6   44.86    3.82 383-0.60956 0.82776-0.60331 0.09029 0.32227-0.53469
   1  -8  -6   46.28    3.46 410 0.99540-0.77720-0.13431-0.37870-0.04055-0.17188
   1  -8  -6   49.27    3.51 457-0.59661 0.81481-0.61079 0.09778 0.34126-0.55368
   1  -8  -5   39.22    2.90 380-0.64220 0.85924-0.56714 0.04912 0.32692-0.49460
   1  -8  -5   47.67    3.35 410 0.99387-0.77684-0.11974-0.39828-0.04527-0.12241
   1  -8  -5   42.42    3.31 453-0.64284 0.85987-0.56678 0.04876 0.32582-0.49350
   1  -8  -4    6.32    1.66 378-0.67100 0.88686-0.53300 0.00997 0.33062-0.45356
   1  -8  -4    3.35    1.36 411 0.99277-0.77690-0.11032-0.41271-0.04832-0.07462
   1  -8  -4    4.15    1.76 450-0.68003 0.89590-0.52819 0.00516 0.31195-0.43489
   1  -8  -3    1.97    1.97 376-0.69618 0.91088-0.50121-0.02682 0.33350-0.41169
   1  -8  -3    5.66    1.99 411 0.99217-0.77747-0.10555-0.42249-0.04986-0.02834
   1  -8  -3   -0.31    1.14 448-0.70983 0.92453-0.49494-0.03309 0.29977-0.37796
   1  -8  -2   -0.83    1.87 374-0.71799 0.93152-0.47206-0.06098 0.33569-0.36915
   1  -8  -2    4.19    1.99 411 0.99211-0.77857-0.10502-0.42802-0.05003 0.01658
   1  -8  -2    2.91    1.35 446-0.73351 0.94705-0.46684-0.06620 0.28931-0.32277
   1  -8  -1   -0.21    1.35 372-0.73666 0.94903-0.44577-0.09228 0.33733-0.32604
   1  -8  -1    0.63    1.36 411 0.99253-0.78016-0.10838-0.42967-0.04895 0.06024
   1  -8  -1   -5.21    1.67 444-0.75212 0.96448-0.44362-0.09443 0.28058-0.26929
   1  -8   0   13.94    2.50 371-0.75242 0.96362-0.42252-0.12054 0.33851-0.28248
   1  -8   0    9.53    1.89 411 0.99336-0.78216-0.11531-0.42775-0.04671 0.10274
   1  -8   0    7.92    1.67 443-0.76644 0.97764-0.42498-0.11808 0.27350-0.21747
   1  -8   1    3.02    2.08 369-0.76548 0.97551-0.40245-0.14562 0.33934-0.23857
   1  -8   1   -1.47    1.36 410 0.99451-0.78447-0.12555-0.42252-0.04339 0.14417
   1  -8   1    3.13    1.56 442-0.77713 0.98716-0.41061-0.13745 0.26801-0.16723
   1  -8   2    7.29    0.72 245-0.50381 0.71268-0.25390-0.29917 0.82924-0.68372
   1  -8   2    5.34    0.72 312 0.50722-0.29835-0.07486-0.47821 0.83582-0.69030
   1  -8   2    4.58    1.56 368-0.77601 0.98488-0.38568-0.16740 0.33991-0.19439
   1  -8   2    6.49    2.30 409 0.99583-0.78696-0.13885-0.41423-0.03907 0.18459
   1  -8   2    4.18    1.98 442-0.78468 0.99354-0.40021-0.15286 0.26402-0.11849
  -1   8  -2    6.57    0.72  65 0.50373-0.71259 0.25387 0.29920-0.82931 0.68379
   1  -8   3    6.18    0.93 234-0.64595 0.85365-0.25446-0.30362 0.70389-0.51363
   1  -8   3    6.28    0.93 323 0.65032-0.44262-0.02460-0.53349 0.71074-0.52048
   1  -8   3    6.36    2.19 367-0.78418 0.99189-0.37228-0.18580 0.34028-0.15001
   1  -8   3    7.01    2.41 408 0.99719-0.78949-0.15499-0.40309-0.03381 0.22407
   1  -8   3    5.54    1.67 441-0.78947 0.99717-0.39348-0.16460 0.26142-0.07116
  -1   8  -3    7.31    1.03  54 0.64591-0.85361 0.25444 0.30364-0.70395 0.51369
   1  -8   4  153.27    6.30 228-0.71140 0.91793-0.25067-0.31242 0.62572-0.39072
   1  -8   4  153.19    6.60 329 0.71618-0.50965 0.00271-0.56580 0.63207-0.39706
   1  -8   4  143.72    7.72 367-0.79013 0.99666-0.36231-0.20078 0.34050-0.10549
   1  -8   4  142.98    8.68 407 0.99842-0.79189-0.17379-0.38930-0.02765 0.26265
   1  -8   4  150.93    7.42 441-0.79182 0.99836-0.39016-0.17293 0.26014-0.02513
  -1   8  -4  151.82    6.09  48 0.71137-0.91790 0.25065 0.31244-0.62577 0.39077
  -1   8  -4  151.64    6.19 149-0.71614 0.50960-0.00272 0.56581-0.63212 0.39711
   1  -8   5   15.79    1.75 333 0.75207-0.54670 0.01923-0.58733 0.58093-0.30118
   1  -8   5   20.34    2.82 366-0.79395 0.99932-0.35580-0.21230 0.34063-0.06088
   1  -8   5   19.53    2.61 406 0.99937-0.79400-0.19505-0.37305-0.02064 0.30039
   1  -8   5   14.21    2.19 441-0.79195 0.99732-0.38997-0.17813 0.26007 0.01968
  -1   8  -5   12.01    1.45  44 0.74705-0.95242 0.24702 0.32108-0.57522 0.29547
   1  -8   6    0.41    1.14 222-0.76793 0.97213-0.24425-0.32886 0.54224-0.21775
   1  -8   6    0.21    1.14 335 0.77308-0.56887 0.02960-0.60270 0.54744-0.22295
   1  -8   6    1.04    1.36 366-0.79570 0.99990-0.35278-0.22032 0.34068-0.01619
   1  -8   6    0.73    2.19 405 0.99984-0.79564-0.21861-0.35450-0.01283 0.33732
   1  -8   6   -2.61    1.46 441-0.79003 0.99423-0.39270-0.18041 0.26112 0.06337
  -1   8  -6    0.31    1.14  42 0.76792-0.97212 0.24423 0.32888-0.54228 0.21779
  -1   8  -6    0.41    1.03 155-0.77304 0.56884-0.02961 0.60272-0.54748 0.22299
   1  -8   7    6.43    1.56 220-0.78035 0.98338-0.24230-0.33581 0.52122-0.15198
   1  -8   7    8.79    1.65 337 0.78562-0.58258 0.03609-0.61420 0.52593-0.15670
   1  -8   7    7.83    1.98 366-0.79542 0.99846-0.35327-0.22484 0.34067 0.02856
   1  -8   7    8.76    2.19 403 0.99967-0.79663-0.24431-0.33380-0.00424 0.37348
   1  -8   7    3.13    2.30 441-0.78618 0.98921-0.39812-0.18000 0.26321 0.10603
  -1   8  -7    7.37    1.76  40 0.78034-0.98338 0.24228 0.33583-0.52125 0.15201
  -1   8  -7    6.93    1.65 157-0.78559 0.58256-0.03611 0.61422-0.52597 0.15673
   1  -8   8   14.33    2.18 219-0.78747 0.98934-0.24108-0.34204 0.50862-0.09464
   1  -8   8   17.48    2.38 338 0.79286-0.59099 0.03996-0.62308 0.51292-0.09894
   1  -8   8   18.36    2.92 366-0.79309 0.99496-0.35727-0.22585 0.34060 0.07338
   1  -8   8   11.98    3.02 401 0.99865-0.79679-0.27203-0.31110 0.00508 0.40890
   1  -8   8   14.82    2.71 442-0.78047 0.98234-0.40603-0.17709 0.26625 0.14773
  -1   8  -8   17.55    2.18  39 0.78746-0.98933 0.24106 0.34206-0.50865 0.09467
  -1   8  -8   15.51    2.38 158-0.79284 0.59097-0.03997 0.62309-0.51295 0.09897
   1  -8   9    0.52    1.04 219-0.79100 0.99170-0.24044-0.34768 0.50222-0.04350
   1  -8   9    4.03    1.66 338 0.79653-0.59583 0.04195-0.63008 0.50616-0.04744
   1  -8   9    3.23    1.46 367-0.78865 0.98935-0.36481-0.22331 0.34045 0.11827
   1  -8   9   -1.87    2.50 400 0.99660-0.79590-0.30161-0.28652 0.01512 0.44360
   1  -8   9   -0.31    2.19 443-0.77296 0.97367-0.41626-0.17187 0.27017 0.18855
  -1   8  -9    1.97    1.25  39 0.79099-0.99170 0.24042 0.34771-0.50225 0.04353
  -1   8  -9    3.10    1.97 158-0.79651 0.59580-0.04197 0.63009-0.50619 0.04747
   1  -8  10    5.73    2.60 368-0.78198 0.98152-0.37592-0.21721 0.34018 0.16328
   1  -8  10    7.71    3.02 443-0.76366 0.96320-0.42865-0.16448 0.27490 0.22857
  -1   8 -10    5.51    2.08  39 0.79193-0.99147 0.24025 0.35289-0.50053-0.00294
  -1   8 -10    8.07    2.38 158-0.79760 0.59806-0.04256 0.63570-0.50415 0.00069
   1  -8  11   -1.56    1.35 219-0.79089 0.98926-0.24046-0.35768 0.50241 0.04580
   1  -8  11    1.04    1.98 369-0.77293 0.97129-0.39065-0.20750 0.33975 0.20846
  -1   8 -11    2.18    1.56  39 0.79089-0.98926 0.24044 0.35770-0.50243-0.04578
  -1   8 -11    1.76    2.28 158-0.79673 0.59836-0.04209 0.64023-0.50578-0.04243
   1  -8  12   -2.39    1.97 219-0.78827 0.98547-0.24094-0.36221 0.50718 0.08577
   1  -8  12    0.10    2.08 370-0.76123 0.95844-0.40906-0.19410 0.33909 0.25386
   1  -8  12    1.87    2.71 446-0.73962 0.93682-0.45934-0.14381 0.28650 0.30645
  -1   8 -12   -0.10    2.18  39 0.78827-0.98547 0.24092 0.36224-0.50720-0.08575
   1  -8  13   -0.93    2.39 220-0.78432 0.98035-0.24163-0.36653 0.51425 0.12344
   1  -8  13    1.56    1.66 371-0.74658 0.94261-0.43126-0.17690 0.33809 0.29960
   1  -8  13    0.31    2.08 447-0.72478 0.92082-0.47739-0.13077 0.29325 0.34444
  -1   8 -13    2.80    2.59  40 0.78432-0.98035 0.24161 0.36655-0.51427-0.12342
   1  -8  14   -0.42    2.18 373-0.72851 0.92337-0.45741-0.15575 0.33664 0.34579
   1  -8  14   -1.04    1.97 448-0.70796 0.90283-0.49709-0.11607 0.30056 0.38188
  -1   8 -14    3.11    2.80  40 0.77921-0.97408 0.24247 0.37070-0.52322-0.15922
   1  -8  15   -0.10    2.28 375-0.70640 0.90010-0.48775-0.13042 0.33456 0.39262
   1  -8  15    8.40    3.73 450-0.68904 0.88274-0.51837-0.09981 0.30837 0.41881
  -1   8 -15    3.42    2.28  41 0.77306-0.96676 0.24345 0.37473-0.53372-0.19346
  -1   7  18   13.00    3.10 222-0.76139 0.54411-0.24518 0.63285 0.55287 0.20377
  -1   7  17   -2.17    2.37 222-0.76890 0.55278-0.24410 0.63677 0.54064 0.17126
  -1   7  16   10.53    2.69 221-0.77531 0.56036-0.24312 0.64080 0.52989 0.13727
   1  -7 -15   -2.79    1.86  40 0.78053-0.56675 0.24225-0.64494-0.52092-0.10149
   1  -7 -14    5.99    1.96  40 0.78433-0.57171 0.24161-0.64930-0.51425-0.06343
  -1   7  14   -0.10    1.65 220-0.78431 0.57169-0.24163 0.64933 0.51427 0.06340
  -1   7  14    2.39    2.08 336 0.77485-0.98747 0.03050 0.37719 0.54448 0.03320
   1  -7 -13    9.92    2.07  39 0.78645-0.57500 0.24124-0.65394-0.51046-0.02247
   1  -7 -13    7.68    2.08 156-0.77543 0.98688-0.03083-0.38187-0.54348 0.01055
  -1   7  13   12.09    2.27 219-0.78643 0.57498-0.24126 0.65397 0.51049 0.02244
  -1   7  13    9.96    2.18 336 0.77543-0.98688 0.03080 0.38190 0.54350-0.01057
   1  -7 -12   33.06    2.69  39 0.78646-0.57618 0.24124-0.65895-0.51045 0.02227
   1  -7 -12   25.94    2.80 155-0.77350 0.98378-0.02984-0.38787-0.54673 0.05854
  -1   7  12   30.58    3.00 219-0.78643 0.57615-0.24126 0.65897 0.51048-0.02229
  -1   7  12   36.52    2.91 335 0.77349-0.98377 0.02981 0.38790 0.54676-0.05857
   1  -7 -11    3.93    1.34  40 0.78362-0.57451 0.24173-0.66445-0.51550 0.07205
   1  -7 -11    6.53    1.87 155-0.76812 0.97724-0.02713-0.39559-0.55560 0.11216
   1  -7 -11    4.81    1.02 494 0.00747 0.20165-0.92672 0.50400 0.42411-0.86755
  -1   7  11    6.40    1.65 220-0.78360 0.57448-0.24176 0.66447 0.51553-0.07208
  -1   7  11    6.43    1.56 335 0.76811-0.97723 0.02709 0.39562 0.55563-0.11219
   1  -7 -10   13.84    1.76  41 0.77670-0.56875 0.24287-0.67060-0.52753 0.12883
   1  -7 -10   16.06    1.76 154-0.75775 0.96570-0.02200-0.40572-0.57216 0.17346
   1  -7 -10   16.92    1.88 405 0.99981-0.79186-0.21533-0.21240-0.01392-0.38478
   1  -7 -10   13.93    1.43 483-0.17058 0.37853-0.87394 0.44621 0.41818-0.81688
  -1   7  10   14.66    1.76 221-0.77667 0.56872-0.24290 0.67063 0.52756-0.12886
  -1   7  10   18.13    1.86 334 0.75773-0.96568 0.02197 0.40576 0.57219-0.17349
   1  -7  -9    8.36    1.34  42 0.76342-0.55663 0.24488-0.67761-0.54963 0.19567
   1  -7  -9   10.55    1.35 152-0.73952 0.94630-0.01332-0.41941-0.59960 0.24565
   1  -7  -9   10.29    2.06 394-0.45560 0.66239-0.74480 0.31207 0.29494-0.64890
   1  -7  -9    8.47    1.57 408 0.99794-0.79116-0.16579-0.26694-0.03027-0.32369
   1  -7  -9    9.23    1.23 475-0.30962 0.51640-0.81137 0.37864 0.40377-0.75772
  -1   7   9   10.83    1.55 222-0.76338 0.55660-0.24490 0.67764 0.54967-0.19571
  -1   7   9    7.04    1.24 332 0.73950-0.94628 0.01329 0.41945 0.59964-0.24569
   1  -7  -8    1.44    0.82  45 0.73913-0.53351 0.24794-0.68568-0.58703 0.27782
   1  -7  -8   -0.10    0.72 148-0.70771 0.91333 0.00097-0.43871-0.64318 0.33397
   1  -7  -8    0.62    1.13 390-0.50756 0.71318-0.70179 0.26405 0.30504-0.61425
   1  -7  -8    1.68    0.94 410 0.99467-0.78905-0.12703-0.31071-0.04291-0.26630
   1  -7  -8    0.92    1.03 468-0.41951 0.62512-0.74724 0.30950 0.38564-0.69486
  -1   7   8   -1.13    0.82 225-0.73909 0.53347-0.24797 0.68571 0.58708-0.27786
  -1   7   8    0.52    0.72 328 0.70768-0.91330-0.00101 0.43875 0.64323-0.33401
   1  -7  -7  159.63    5.97  49 0.69297-0.48852 0.25205-0.69480-0.64945 0.38498
   1  -7  -7  160.02    6.49 143-0.64914 0.85359 0.02503-0.46778-0.71200 0.44753
   1  -7  -7  152.63    7.63 387-0.55447 0.75893-0.65900 0.21625 0.31342-0.57789
   1  -7  -7  157.35    7.97 412 0.99109-0.78664-0.09727-0.34548-0.05253-0.21194
   1  -7  -7  156.73    7.00 463-0.50677 0.71122-0.68573 0.24298 0.36639-0.63087
  -1   7   7  159.22    6.59 229-0.69291 0.48846-0.25208 0.69483 0.64951-0.38504
   1  -7  -6    7.80    0.82  58 0.59184-0.38855 0.25542-0.70318-0.75769 0.53796
   1  -7  -6    8.63    0.82 133-0.52516 0.72844 0.06906-0.51682-0.82282 0.60309
   1  -7  -6    8.68    1.96 384-0.59652 0.79980-0.61707 0.16932 0.32028-0.54000
   1  -7  -6    6.19    1.36 413 0.98784-0.78456-0.07519-0.37257-0.05961-0.16012
   1  -7  -6    5.68    1.14 458-0.57618 0.77947-0.62898 0.18123 0.34750-0.56723
  -1   7   6    8.63    0.82 238-0.59174 0.38846-0.25545 0.70320 0.75776-0.53803
  -1   7   6    8.73    0.72 313 0.52508-0.72836-0.06912 0.51687 0.82288-0.60316
   1  -7  -5   36.93    3.00 381-0.63390 0.83601-0.57659 0.12382 0.32578-0.50077
   1  -7  -5   34.31    2.73 414 0.98529-0.78317-0.05981-0.39296-0.06452-0.11047
   1  -7  -5   36.61    2.38 454-0.63139 0.83351-0.57806 0.12530 0.32982-0.50481
   1  -7  -4   92.22    5.08 378-0.66685 0.86780-0.53805 0.08028 0.33011-0.46035
   1  -7  -4   96.01    4.72 415 0.98360-0.78264-0.05034-0.40743-0.06753-0.06271
   1  -7  -3   18.67    2.49 376-0.69564 0.89542-0.50192 0.03914 0.33344-0.41894
   1  -7  -3   18.26    1.99 415 0.98282-0.78303-0.04615-0.41663-0.06886-0.01664
   1  -7  -3   18.07    1.77 448-0.70988 0.90966-0.49488 0.03210 0.29974-0.38524
   1  -7  -2    4.36    1.87 373-0.72052 0.91914-0.46857 0.00078 0.33593-0.37668
   1  -7  -2   -0.31    0.94 415 0.98293-0.78431-0.04673-0.42106-0.06867 0.02792
   1  -7  -2    0.94    1.04 446-0.73710 0.93572-0.46245-0.00534 0.28767-0.32842
   1  -7  -1    4.58    1.87 372-0.74179 0.93924-0.43832-0.03448 0.33773-0.33375
   1  -7  -1    0.00    1.47 414 0.98383-0.78638-0.05163-0.42117-0.06712 0.07111
   1  -7  -1    4.58    1.25 444-0.75824 0.95570-0.43574-0.03706 0.27759-0.27360
   1  -7   0    0.52    1.25 370-0.75970 0.95599-0.41142-0.06638 0.33899-0.29026
   1  -7   0   -1.15    1.15 414 0.98540-0.78912-0.06047-0.41734-0.06431 0.11304
   1  -7   0   -0.42    1.57 442-0.77436 0.97065-0.41437-0.06343 0.26945-0.22072
   1  -7   1    2.46    0.41 257-0.33726 0.53238-0.24293-0.23988 0.92396-0.83048
   1  -7   1    2.87    0.41 309 0.46791-0.27280-0.08706-0.39575 0.86206-0.76859
   1  -7   1    4.58    1.98 368-0.77452 0.96964-0.38808-0.09473 0.33983-0.24636
   1  -7   1    1.15    1.15 413 0.98748-0.79236-0.07292-0.40989-0.06033 0.15381
   1  -7   1    2.82    1.78 441-0.78629 0.98141-0.39796-0.08485 0.26315-0.16967
  -1   7  -1    3.08    0.41 129-0.46774 0.27262 0.08709 0.39572-0.86217 0.76869
   1  -7   2    5.35    0.72 237-0.61186 0.80581-0.25528-0.23254 0.73876-0.60054
   1  -7   2    4.84    0.72 327 0.69157-0.49762-0.00789-0.47993 0.66349-0.52527
   1  -7   2    6.15    1.67 367-0.78649 0.98044-0.36844-0.11938 0.34037-0.20215
   1  -7   2    3.14    1.89 412 0.98989-0.79594-0.08870-0.39911-0.05528 0.19350
   1  -7   2    4.81    1.99 441-0.79466 0.98861-0.38611-0.10171 0.25857-0.12036
  -1   7  -2    5.45    0.82  57 0.61180-0.80575 0.25525 0.23256-0.73883 0.60061
  -1   7  -2    5.87    0.72 147-0.69151 0.49756 0.00789 0.47993-0.66356 0.52535
   1  -7   3    2.38    0.83 228-0.70960 0.90239-0.25082-0.24200 0.62810-0.44514
   1  -7   3    1.55    0.62 334 0.76549-0.57271 0.02579-0.51861 0.55988-0.37692
   1  -7   3    0.73    1.25 366-0.79580 0.98859-0.35261-0.14021 0.34068-0.15772
   1  -7   3    2.72    1.36 411 0.99243-0.79964-0.10755-0.38527-0.04921 0.23217
   1  -7   3    2.72    1.36 440-0.79996 0.99275-0.37845-0.11438 0.25561-0.07265
  -1   7  -3    3.20    0.72  48 0.70958-0.90236 0.25080 0.24202-0.62815 0.44519
  -1   7  -3    3.41    0.83 154-0.76545 0.57266-0.02579 0.51862-0.55994 0.37698
   1  -7   4   32.43    2.18 223-0.75710 0.94872-0.24577-0.25207 0.55969-0.33199
   1  -7   4   32.28    1.97 339 0.80000-0.60838 0.04385-0.54169 0.49965-0.27195
   1  -7   4   32.17    3.03 365-0.80264 0.99426-0.34066-0.15717 0.34086-0.11315
   1  -7   4   32.13    2.83 410 0.99489-0.80328-0.12924-0.36859-0.04219 0.26990
   1  -7   4   32.25    2.93 440-0.80257 0.99419-0.37463-0.12320 0.25412-0.02642
  -1   7  -4   31.91    1.86  43 0.75708-0.94870 0.24575 0.25209-0.55974 0.33203
  -1   7  -4   29.80    2.17 159-0.79996 0.60834-0.04387 0.54170-0.49970 0.27199
   1  -7   5   71.48    4.04 341 0.81817-0.62772 0.05425-0.55709 0.46349-0.19105
   1  -7   5   70.52    4.39 365-0.80715 0.99760-0.33264-0.17020 0.34094-0.06849
   1  -7   5   74.88    4.92 408 0.99708-0.80663-0.15355-0.34929-0.03428 0.30672
   1  -7   5   64.40    4.08 440-0.80278 0.99323-0.37433-0.12851 0.25401 0.01844
  -1   7  -5   67.89    3.43  40 0.78306-0.97352 0.24182 0.26102-0.51648 0.24403
   1  -7   6    9.87    1.56 218-0.79798 0.98726-0.23912-0.26873 0.48924-0.17205
   1  -7   6   11.09    1.66 342 0.82805-0.63877 0.06023-0.56808 0.44217-0.12499
   1  -7   6    8.46    2.30 365-0.80941 0.99870-0.32855-0.17929 0.34097-0.02378
   1  -7   6   13.38    2.19 407 0.99876-0.80948-0.18029-0.32755-0.02551 0.34270
   1  -7   6    9.31    1.88 440-0.80078 0.99006-0.37726-0.13059 0.25515 0.06204
  -1   7  -6   10.91    1.35  38 0.79797-0.98725 0.23910 0.26875-0.48927 0.17208
  -1   7  -6   11.51    1.66 162-0.82803 0.63875-0.06024 0.56809-0.44221 0.12502
   1  -7   7  107.27    6.24 217-0.80644 0.99456-0.23739-0.27546 0.47286-0.11093
   1  -7   7  118.65    6.74 343 0.83315-0.64503 0.06341-0.57627 0.43067-0.06873
   1  -7   7  120.17    6.58 365-0.80948 0.99760-0.32843-0.18443 0.34097 0.02096
   1  -7   7  117.66    7.52 405 0.99973-0.81161-0.20929-0.30357-0.01593 0.37786
   1  -7   7  109.94    6.17 440-0.79672 0.98484-0.38315-0.12971 0.25743 0.10450
  -1   7  -7  119.34    5.83  37 0.80644-0.99456 0.23737 0.27549-0.47289 0.11096
  -1   7  -7  115.74    7.26 163-0.83313 0.64501-0.06343 0.57629-0.43070 0.06876
   1  -7   8   16.45    2.08 216-0.81081 0.99776-0.23644-0.28142 0.46412-0.05745
   1  -7   8   16.60    2.28 343 0.83517-0.64822 0.06470-0.58256 0.42599-0.01932
   1  -7   8   23.92    2.30 365-0.80735 0.99430-0.33227-0.18559 0.34094 0.06573
   1  -7   8   21.80    3.02 403 0.99974-0.81279-0.24037-0.27750-0.00557 0.41224
   1  -7   8   16.62    2.40 441-0.79070 0.97765-0.39175-0.12611 0.26076 0.14592
  -1   7  -8   17.59    2.29  36 0.81081-0.99776 0.23642 0.28144-0.46415 0.05747
  -1   7  -8   18.98    2.59 163-0.83515 0.64820-0.06472 0.58258-0.42602 0.01934
   1  -7   9   16.56    2.50 216-0.81236 0.99814-0.23610-0.28678 0.46097-0.00955
   1  -7   9   15.56    2.49 343 0.83505-0.64926 0.06462-0.58749 0.42627 0.02515
   1  -7   9   14.72    2.61 365-0.80297 0.98875-0.34009-0.18278 0.34086 0.11056
   1  -7   9   21.88    3.13 401 0.99858-0.81280-0.27338-0.24949 0.00554 0.44588
   1  -7   9   13.79    2.82 442-0.78276 0.96855-0.40287-0.12000 0.26504 0.18638
  -1   7  -9   20.22    2.59 163-0.83503 0.64924-0.06464 0.58751-0.42630-0.02512
   1  -7  10   -1.98    1.56 216-0.81184 0.99646-0.23621-0.29167 0.46203 0.03413
   1  -7  10   -0.73    1.35 343 0.83332-0.64871 0.06353-0.59140 0.43026 0.06590
   1  -7  10    1.36    1.25 366-0.79621 0.98082-0.35191-0.17597 0.34069 0.15547
   1  -7  10    3.43    1.98 399 0.99601-0.81139-0.30818-0.21969 0.01736 0.47880
   1  -7  10    0.73    2.19 443-0.77294 0.95756-0.41630-0.11158 0.27019 0.22598
  -1   7 -10    2.71    1.98  36 0.81184-0.99646 0.23619 0.29169-0.46205-0.03411
  -1   7 -10   -0.31    1.14 163-0.83331 0.64869-0.06354 0.59142-0.43028-0.06588
   1  -7  11    5.83    2.19 217-0.80971 0.99317-0.23668-0.29620 0.46633 0.07457
   1  -7  11   10.53    1.98 367-0.78687 0.97033-0.36779-0.16509 0.34038 0.20052
   1  -7  11    9.28    2.61 444-0.76121 0.94466-0.43187-0.10102 0.27612 0.26478
  -1   7 -11   12.38    2.50  37 0.80972-0.99317 0.23666 0.29622-0.46635-0.07455
  -1   7 -11   14.72    3.32 163-0.83031 0.64685-0.06166 0.59454-0.43711-0.10379
   1  -7  12    8.43    2.39 217-0.80628 0.98856-0.23743-0.30047 0.47319 0.11246
   1  -7  12   12.61    2.40 368-0.77469 0.95698-0.38781-0.15009 0.33984 0.24580
   1  -7  12   10.62    2.40 445-0.74754 0.92983-0.44943-0.08846 0.28277 0.30288
  -1   7 -12    9.99    2.08  37 0.80628-0.98856 0.23740 0.30049-0.47321-0.11244
  -1   7 -12    8.81    2.38 162-0.82623 0.64395-0.05914 0.59703-0.44618-0.13947
   1  -7  13    3.74    2.60 218-0.80171 0.98283-0.23838-0.30453 0.48210 0.14829
   1  -7  13    5.41    1.77 370-0.75927 0.94039-0.41209-0.13081 0.33897 0.29143
   1  -7  13    1.14    1.77 446-0.73187 0.91299-0.46885-0.07405 0.29006 0.34033
  -1   7 -13    0.73    2.29  38 0.80171-0.98283 0.23835 0.30455-0.48211-0.14828
  -1   7 -13    4.35    2.80 161-0.82122 0.64010-0.05610 0.59900-0.45703-0.17336
   1  -7  14    3.84    2.81 218-0.79616 0.97611-0.23948-0.30843 0.49267 0.18246
   1  -7  14    3.22    2.08 372-0.74006 0.92001-0.44084-0.10707 0.33760 0.33754
   1  -7  14    4.78    3.01 448-0.71409 0.89404-0.49000-0.05791 0.29794 0.37720
  -1   7 -14    7.79    3.53  38 0.79616-0.97611 0.23945 0.30846-0.49269-0.18245
   1  -7  15    3.53    2.70 219-0.78968 0.96847-0.24068-0.31223 0.50462 0.21526
   1  -7  15    6.55    2.29 374-0.71632 0.89511-0.47435-0.07857 0.33554 0.38434
   1  -7  15    7.58    3.32 449-0.69408 0.87287-0.51279-0.04013 0.30633 0.41355
  -1   7 -15    5.81    2.39  39 0.78969-0.96847 0.24066 0.31226-0.50463-0.21524
   1  -7  16    8.09    2.91 220-0.78236 0.95997-0.24197-0.31596 0.51771 0.24691
   1  -7  16   13.58    2.90 451-0.67169 0.84931-0.53711-0.02082 0.31518 0.44944
  -1   7 -16   11.83    2.91  40 0.78236-0.95998 0.24194 0.31598-0.51772-0.24690
  -1   6  19    7.44    3.31 220-0.78386 0.58033-0.24171 0.55911 0.51506 0.29364
  -1   6  18    0.10    2.89 219-0.79324 0.59087-0.24003 0.56243 0.49810 0.26585
   1  -6 -17    3.52    2.59  38 0.80185-0.60065 0.23833-0.56574-0.48186-0.23735
  -1   6  17    6.00    3.00 218-0.80183 0.60063-0.23835 0.56577 0.48188 0.23733
   1  -6 -16    9.00    2.79  37 0.80963-0.60960 0.23668-0.56910-0.46653-0.20794
  -1   6  16    7.14    2.59 217-0.80961 0.60958-0.23671 0.56913 0.46654 0.20792
  -1   6  16   11.02    2.60 337 0.78803-0.98806 0.03737 0.29506 0.52166 0.15280
   1  -6 -15    9.63    2.69  36 0.81657-0.61771 0.23510-0.57253-0.45228-0.17744
  -1   6  15   12.32    2.59 216-0.81655 0.61769-0.23513 0.57256 0.45230 0.17742
  -1   6  15   11.85    2.70 338 0.79335-0.99222 0.04022 0.29721 0.51203 0.11769
   1  -6 -14   12.53    2.17  35 0.82263-0.62493 0.23363-0.57607-0.43940-0.14557
  -1   6  14   18.33    3.00 215-0.82261 0.62491-0.23366 0.57610 0.43942 0.14556
  -1   6  14   19.35    3.02 338 0.79746-0.99516 0.04246 0.29998 0.50442 0.08055
   1  -6 -13    8.60    1.76  34 0.82769-0.63116 0.23233-0.57978-0.42825-0.11199
   1  -6 -13   14.46    2.29 159-0.80014 0.99668-0.04397-0.30348-0.49936-0.04088
  -1   6  13    9.22    1.76 214-0.82767 0.63114-0.23236 0.57980 0.42827 0.11196
  -1   6  13    7.28    2.08 339 0.80014-0.99667 0.04393 0.30351 0.49938 0.04086
   1  -6 -12    4.56    1.66  34 0.83163-0.63627 0.23127-0.58372-0.41933-0.07616
   1  -6 -12    1.25    1.56 159-0.80107 0.99643-0.04448-0.30797-0.49760 0.00211
  -1   6  12    1.87    1.55 214-0.83161 0.63625-0.23130 0.58375 0.41936 0.07613
  -1   6  12   -1.46    1.46 339 0.80106-0.99643 0.04445 0.30801 0.49762-0.00213
   1  -6 -11   10.47    1.97  33 0.83420-0.64000 0.23055-0.58801-0.41339-0.03735
   1  -6 -11   10.20    1.87 159-0.79971 0.99391-0.04373-0.31373-0.50017 0.04942
   1  -6 -11   11.68    1.36 403 0.99965-0.80545-0.24538-0.11208-0.00389-0.44686
  -1   6  11   10.61    1.87 339 0.79971-0.99391 0.04370 0.31376 0.50019-0.04945
   1  -6 -10    4.15    1.04  33 0.83500-0.64196 0.23033-0.59280-0.41153 0.00553
   1  -6 -10    3.12    1.35 158-0.79522 0.98825-0.04126-0.32121-0.50858 0.10258
   1  -6 -10    5.75    1.15 408 0.99807-0.80504-0.16787-0.19460-0.02959-0.37641
   1  -6 -10    3.79    0.82 493-0.00997 0.20300-0.92286 0.56039 0.42412-0.83013
  -1   6  10    6.95    1.14 213-0.83497 0.64194-0.23036 0.59282 0.41156-0.00556
  -1   6  10    3.85    1.04 338 0.79521-0.98824 0.04123 0.32124 0.50861-0.10261
   1  -6  -9   17.10    1.87  33 0.83330-0.64143 0.23081-0.59828-0.41549 0.05423
   1  -6  -9   17.24    1.77 157-0.78605 0.97792-0.03635-0.33112-0.52515 0.16389
   1  -6  -9   16.24    1.85 397-0.40772 0.59959-0.78075 0.41328 0.28496-0.64622
   1  -6  -9   15.82    1.57 411 0.99260-0.80074-0.10899-0.25849-0.04875-0.31251
   1  -6  -9   15.06    1.33 482-0.19219 0.38406-0.86549 0.49801 0.41652-0.77778
  -1   6   9   16.79    1.76 213-0.83328 0.64141-0.23084 0.59831 0.41552-0.05426
   1  -6  -8   -0.52    0.83  34 0.82774-0.63704 0.23232-0.60480-0.42814 0.11162
   1  -6  -8    1.35    0.93 155-0.76937 0.96007-0.02776-0.34473-0.55355 0.23703
   1  -6  -8   -0.82    0.93 393-0.46795 0.65865-0.73497 0.36249 0.29741-0.61393
   1  -6  -8    0.73    1.05 414 0.98605-0.79535-0.06425-0.30823-0.06310-0.25342
   1  -6  -8    0.51    0.82 474-0.33513 0.52583-0.79770 0.42522 0.40012-0.71663
   1  -6  -7    2.38    0.72  36 0.81540-0.62587 0.23538-0.61287-0.45472 0.18295
   1  -6  -7    0.93    0.72 152-0.73927 0.92880-0.01321-0.36428-0.59997 0.32820
   1  -6  -7    0.62    1.03 389-0.52260 0.71213-0.68851 0.31102 0.30780-0.57958
   1  -6  -7    1.05    1.15 416 0.97982-0.79029-0.03082-0.34667-0.07371-0.19806
   1  -6  -7    0.10    1.03 467-0.44749 0.63702-0.72861 0.35112 0.37997-0.65175
  -1   6   7    1.03    0.72 216-0.81537 0.62584-0.23541 0.61290 0.45477-0.18300
  -1   6   7    1.45    0.72 332 0.73924-0.92878 0.01317 0.36432 0.60001-0.32824
   1  -6  -6    2.58    1.44 385-0.57175 0.76012-0.64221 0.25971 0.31632-0.54335
   1  -6  -6    5.35    1.15 417 0.97463-0.78627-0.00677-0.37573-0.08128-0.14575
   1  -6  -6    3.81    1.24 461-0.53572 0.72409-0.66297 0.28047 0.35893-0.58596
  -1   6   6    6.41    0.93 219-0.78896 0.60060-0.24081 0.62331 0.50592-0.27889
  -1   6   6   -0.31    0.72 326 0.68161-0.86997-0.01204 0.39454 0.67549-0.44846
   1  -6  -5    0.21    0.41 135-0.55425 0.74145 0.05942-0.44692-0.80027 0.61798
   1  -6  -5   -0.10    1.03 382-0.61555 0.80275-0.59686 0.20935 0.32315-0.50544
   1  -6  -5   -0.11    0.84 418 0.97084-0.78364 0.00931-0.39682-0.08632-0.09597
   1  -6  -5    0.93    0.83 456-0.60490 0.79210-0.60320 0.21569 0.33863-0.52092
  -1   6   5    0.72    0.41 226-0.72461 0.53740-0.24948 0.63699 0.60777-0.42548
  -1   6   5    2.26    0.62 315 0.55418-0.74138-0.05947 0.44697 0.80033-0.61805
   1  -6  -4   61.81    3.31 379-0.65421 0.84024-0.55317 0.16066 0.32851-0.46606
   1  -6  -4   65.42    3.47 419 0.96855-0.78252 0.01850-0.41101-0.08919-0.04836
   1  -6  -4   63.79    3.11 452-0.65899 0.84503-0.55039 0.15787 0.31997-0.45751
   1  -6  -3   -1.35    1.56 376-0.68796 0.87283-0.51179 0.11427 0.33260-0.42540
   1  -6  -3    1.16    0.95 419 0.96776-0.78289 0.02161-0.41914-0.09016-0.00264
   1  -6  -3    0.21    1.25 449-0.70113 0.88599-0.50488 0.10736 0.30343-0.39623
   1  -6  -2  128.01    6.03 374-0.71711 0.90081-0.47326 0.07073 0.33561-0.38367
   1  -6  -2  149.41    6.30 419 0.96834-0.78464 0.01933-0.42186-0.08945 0.04139
   1  -6  -2  137.50    6.45 446-0.73375 0.91745-0.46656 0.06403 0.28921-0.33727
   1  -6  -1   99.36    4.79 372-0.74197 0.92450-0.43805 0.03052 0.33775-0.34106
   1  -6  -1   99.94    5.04 418 0.97013-0.78759 0.01221-0.41975-0.08723 0.08391
   1  -6  -1   98.75    4.38 444-0.75874 0.94128-0.43509 0.02755 0.27734-0.28066
   1  -6   0    5.63    1.77 370-0.76286 0.94423-0.40654-0.00601 0.33919-0.29776
   1  -6   0    2.41    1.57 418 0.97290-0.79153 0.00072-0.41326-0.08363 0.12506
   1  -6   0    3.76    1.25 442-0.77758 0.95895-0.40999-0.00255 0.26777-0.22634
   1  -6   1   58.82    2.36 246-0.48787 0.66808-0.25327-0.16428 0.84042-0.75425
   1  -6   1   60.42    2.17 330 0.72361-0.54341 0.00602-0.42357 0.62204-0.53587
   1  -6   1   58.60    3.55 368-0.78011 0.96031-0.37901-0.03854 0.34010-0.25393
   1  -6   1   50.05    3.78 417 0.97642-0.79622-0.01475-0.40280-0.07878 0.16495
   1  -6   1   60.75    3.56 441-0.79139 0.97159-0.39077-0.02678 0.26037-0.17420
  -1   6  -1   60.98    2.46  66 0.48779-0.66799 0.25324 0.16431-0.84049 0.75432
  -1   6  -1   59.08    2.37 150-0.72353 0.54333-0.00601 0.42357-0.62214 0.53597
   1  -6   2   33.42    1.65 231-0.67673 0.85576-0.25308-0.16948 0.66917-0.53826
   1  -6   2   34.18    1.76 340 0.81381-0.63477 0.05169-0.47425 0.47251-0.34159
   1  -6   2   32.87    2.82 366-0.79401 0.97305-0.35569-0.06687 0.34063-0.20972
   1  -6   2   30.11    2.83 416 0.98043-0.80139-0.03384-0.38872-0.07276 0.20367
   1  -6   2   33.92    2.41 440-0.80102 0.98006-0.37690-0.04566 0.25501-0.12409
   1  -6   3   14.91    1.24 223-0.75181 0.92968-0.24645-0.18111 0.56794-0.39228
   1  -6   3   14.01    1.14 345 0.84521-0.66734 0.07128-0.49885 0.40176-0.22611
   1  -6   3   17.13    1.98 365-0.80486 0.98273-0.33673-0.09083 0.34090-0.16524
   1  -6   3   16.88    1.89 414 0.98466-0.80679-0.05624-0.37133-0.06565 0.24131
   1  -6   3   11.53    2.10 439-0.80713 0.98499-0.36791-0.05966 0.25151-0.07585
  -1   6  -3   15.12    1.24  43 0.75179-0.92966 0.24643 0.18114-0.56799 0.39233
  -1   6  -3   16.30    1.25 165-0.84518 0.66731-0.07129 0.49886-0.40182 0.22616
   1  -6   4  130.55    5.19 219-0.78862 0.96532-0.24088-0.19170 0.50655-0.28615
   1  -6   4  121.28    5.85 364-0.81288 0.98958-0.32224-0.11034 0.34101-0.12061
   1  -6   4  131.13    6.18 413 0.98885-0.81215-0.08168-0.35090-0.05753 0.27793
   1  -6   4  125.16    5.67 439-0.81019 0.98689-0.36333-0.06924 0.24973-0.02933
  -1   6  -4  118.19    5.09  39 0.78860-0.96531 0.24086 0.19172-0.50659 0.28619
  -1   6  -4  120.17    5.41 167-0.85906 0.68235-0.08104 0.51361-0.36506 0.14467
   1  -6   5   14.78    1.67 217-0.80848 0.98401-0.23695-0.20063 0.46882-0.20367
   1  -6   5   15.39    1.56 348 0.86552-0.68998 0.08586-0.52344 0.34639-0.08125
   1  -6   5   17.28    1.89 411 0.99272-0.81718-0.10990-0.32768-0.04846 0.31360
   1  -6   5   15.21    1.78 439-0.81057 0.98611-0.36276-0.07483 0.24950 0.01564
  -1   6  -5   16.13    1.67  37 0.80847-0.98400 0.23693 0.20065-0.46885 0.20371
  -1   6  -5   14.04    1.66 168-0.86550 0.68996-0.08587 0.52346-0.34642 0.08128
   1  -6   6   17.51    1.98 215-0.81951 0.99388-0.23442-0.20817 0.44607-0.13618
   1  -6   6   14.15    1.77 349 0.86809-0.69372 0.08785-0.53045 0.33861-0.02872
   1  -6   6   19.88    2.30 409 0.99600-0.82163-0.14068-0.30191-0.03848 0.34836
   1  -6   6   15.31    2.31 439-0.80854 0.98291-0.36581-0.07678 0.25069 0.05919
  -1   6  -6   15.43    1.77  35 0.81951-0.99388 0.23440 0.20819-0.44610 0.13621
  -1   6  -6   15.71    1.87 169-0.86807 0.69370-0.08787 0.53046-0.33864 0.02876
   1  -6   7  156.05    7.61 214-0.82538 0.99858-0.23296-0.21464 0.43336-0.07873
   1  -6   7  160.92    8.11 349 0.86833-0.69513 0.08804-0.53564 0.33787 0.01676
   1  -6   7  160.55    8.47 407 0.99842-0.82522-0.17381-0.27379-0.02764 0.38227
   1  -6   7  160.19    7.23 440-0.80426 0.97746-0.37215-0.07545 0.25316 0.10147
  -1   6  -7  161.37    6.99  34 0.82538-0.99858 0.23294 0.21466-0.43339 0.07876
   1  -6   8   22.86    2.30 214-0.82793 0.99996-0.23229-0.22031 0.42770-0.02833
   1  -6   8   28.08    2.60 349 0.86699-0.69496 0.08700-0.53960 0.34196 0.05741
   1  -6   8   30.18    2.61 405 0.99972-0.82769-0.20909-0.24351-0.01599 0.41536
   1  -6   8   25.44    2.83 440-0.79787 0.96990-0.38149-0.07112 0.25678 0.14259
  -1   6  -8   25.99    2.30  34 0.82793-0.99996 0.23227 0.22034-0.42772 0.02835
  -1   6  -8   21.22    2.39 169-0.86697 0.69494-0.08701 0.53962-0.34198-0.05739
   1  -6   9    3.97    1.46 214-0.82817 0.99904-0.23223-0.22539 0.42716 0.01696
   1  -6   9    7.07    1.66 348 0.86447-0.69360 0.08505-0.54267 0.34951 0.09461
   1  -6   9    5.33    1.25 364-0.81530 0.98617-0.31778-0.13983 0.34103 0.10308
   1  -6   9    7.72    1.88 403 0.99962-0.82875-0.24635-0.21126-0.00356 0.44768
   1  -6   9    5.86    1.67 441-0.78942 0.96029-0.39356-0.06406 0.26145 0.18266
  -1   6  -9    7.41    1.67  34 0.82817-0.99904 0.23221 0.22541-0.42718-0.01694
  -1   6  -9    3.85    1.35 168-0.86445 0.69358-0.08507 0.54269-0.34953-0.09458
   1  -6  10   22.22    2.82 214-0.82670 0.99640-0.23262-0.23001 0.43045 0.05841
   1  -6  10   22.76    2.81 347 0.86098-0.69128 0.08243-0.54505 0.35963 0.12923
   1  -6  10   22.15    2.40 365-0.80830 0.97800-0.33056-0.13206 0.34096 0.14790
   1  -6  10   21.04    2.92 401 0.99785-0.82815-0.28542-0.17720 0.00962 0.47924
   1  -6  10   26.33    2.61 442-0.77895 0.94865-0.40812-0.05450 0.26706 0.22180
  -1   6 -10   24.62    2.82  34 0.82670-0.99640 0.23259 0.23003-0.43047-0.05839
  -1   6 -10   28.16    3.01 167-0.86097 0.69127-0.08245 0.54507-0.35965-0.12921
   1  -6  11   55.99    4.38 215-0.82387 0.99240-0.23334-0.23429 0.43668 0.09692
   1  -6  11   28.05    3.64 347 0.85668-0.68814 0.07927-0.54690 0.37170 0.16190
   1  -6  11   49.81    3.86 366-0.79848 0.96702-0.34797-0.11966 0.34076 0.19284
   1  -6  11   46.59    4.26 398 0.99412-0.82559-0.32615-0.14148 0.02351 0.51009
   1  -6  11   56.99    4.28 443-0.76644 0.93497-0.42499-0.04264 0.27350 0.26010
  -1   6 -11   50.26    3.86  35 0.82387-0.99240 0.23332 0.23431-0.43670-0.09690
  -1   6 -11   49.34    4.57 167-0.85666 0.68812-0.07929 0.54692-0.37172-0.16188
   1  -6  12    2.29    1.56 215-0.81990 0.98727-0.23433-0.23831 0.44523 0.13312
   1  -6  12    1.15    1.57 367-0.78549 0.95286-0.37010-0.10254 0.34033 0.23802
   1  -6  12   -4.69    2.08 444-0.75185 0.91922-0.44397-0.02867 0.28071 0.29764
  -1   6 -12   -2.29    1.35  35 0.81991-0.98728 0.23431 0.23833-0.44525-0.13310
  -1   6 -12   -1.04    1.45 166-0.85160 0.68423-0.07570 0.54834-0.38532-0.19302
   1  -6  13   51.03    4.89 216-0.81496 0.98116-0.23550-0.24214 0.45562 0.16747
   1  -6  13   43.78    3.96 369-0.76885 0.93506-0.39713-0.08051 0.33954 0.28355
   1  -6  13   52.98    5.00 446-0.73510 0.90131-0.46490-0.01274 0.28859 0.33450
  -1   6 -13   55.19    4.69  36 0.81496-0.98117 0.23548 0.24217-0.45563-0.16745
  -1   6 -13   43.59    4.57 165-0.84585 0.67964-0.07174 0.54939-0.40013-0.22295
   1  -6  14   -2.81    2.19 217-0.80913 0.97417-0.23681-0.24584 0.46750 0.20033
   1  -6  14    1.46    1.25 371-0.74788 0.91292-0.42932-0.05333 0.33819 0.32964
   1  -6  14    3.01    2.39 448-0.71610 0.88113-0.48765 0.00500 0.29707 0.37076
  -1   6 -14   -4.06    2.39  37 0.80913-0.97417 0.23679 0.24586-0.46752-0.20031
  -1   6 -14   -0.73    1.87 164-0.83942 0.67438-0.06747 0.55012-0.41593-0.25190
   1  -6  15    1.98    2.81 217-0.80248 0.96635-0.23822-0.24944 0.48062 0.23195
   1  -6  15    5.20    1.97 373-0.72159 0.88546-0.46709-0.02057 0.33603 0.37655
   1  -6  15   -4.57    2.39 449-0.69469 0.85856-0.51211 0.02445 0.30608 0.40649
  -1   6 -15    7.38    3.22  37 0.80248-0.96635 0.23820 0.24946-0.48063-0.23194
  -1   6 -15    3.01    2.49 163-0.83232 0.66846-0.06292 0.55058-0.43253-0.28004
   1  -6  16    6.65    3.33 218-0.79504 0.95774-0.23969-0.25298 0.49476 0.26256
   1  -6  16    4.04    1.97 451-0.67070 0.83341-0.53815 0.04548 0.31556 0.44176
  -1   6 -16    4.47    3.12  38 0.79504-0.95775 0.23967 0.25300-0.49477-0.26255
   1  -6  17   -2.08    3.32 219-0.78684 0.94838-0.24119-0.25648 0.50975 0.29231
   1  -6  17    0.10    1.86 453-0.64391 0.80545-0.56571 0.06803 0.32544 0.47662
  -1   6 -17    0.62    3.22  39 0.78684-0.94838 0.24117 0.25651-0.50976-0.29229
   1  -5 -19    0.52    2.38  37 0.80775-0.61913 0.23709-0.48923-0.47029-0.34571
  -1   5  19    6.21    2.90 217-0.80773 0.61912-0.23712 0.48926 0.47030 0.34570
   1  -5 -18   -6.00    2.59  36 0.81751-0.63006 0.23488-0.49203-0.45031-0.32094
  -1   5  18    6.94    3.00 216-0.81750 0.63005-0.23491 0.49205 0.45033 0.32092
   1  -5 -17   -4.25    2.38  34 0.82660-0.64032 0.23262-0.49477-0.43068-0.29582
  -1   5  17    1.56    2.18 338 0.79493-0.98121 0.04108 0.22108 0.50912 0.21739
   1  -5 -16    1.14    1.66  33 0.83503-0.64991 0.23032-0.49748-0.41146-0.27030
  -1   5  16   -0.93    1.45 213-0.83501 0.64989-0.23035 0.49751 0.41148 0.27029
  -1   5  16   -0.52    1.77 339 0.80187-0.98699 0.04489 0.22227 0.49608 0.18568
   1  -5 -15    9.96    2.07  32 0.84280-0.65885 0.22800-0.50017-0.39275-0.24428
  -1   5  15    6.12    1.87 212-0.84278 0.65883-0.22803 0.50020 0.39276 0.24426
  -1   5  15    7.50    2.60 340 0.80790-0.99184 0.04829 0.22389 0.48437 0.15265
  -1   5  14    9.76    2.28 211-0.84989 0.66711-0.22572 0.50290 0.37467 0.21761
  -1   5  14    0.63    2.29 340 0.81293-0.99571 0.05118 0.22600 0.47430 0.11798
   1  -5 -13  101.46    6.13  30 0.85636-0.67474 0.22342-0.50561-0.35733-0.19020
   1  -5 -13  106.58    6.26 161-0.81683 0.99845-0.05349-0.22870-0.46626-0.08127
  -1   5  13  101.67    6.02 210-0.85634 0.67473-0.22345 0.50563 0.35735 0.19018
  -1   5  13  106.79    6.67 341 0.81683-0.99845 0.05346 0.22873 0.46628 0.08126
   1  -5 -12    2.60    1.66  29 0.86212-0.68167 0.22122-0.50841-0.34103-0.16177
   1  -5 -12    2.30    1.36 161-0.81941 0.99986-0.05502-0.23218-0.46087-0.04193
  -1   5  12    1.25    1.66 209-0.86210 0.68165-0.22125 0.50844 0.34105 0.16175
  -1   5  12    2.61    1.25 341 0.81941-0.99986 0.05498 0.23221 0.46089 0.04191
   1  -5 -11   49.40    2.61 405 0.99979-0.82050-0.21330-0.07890-0.01459-0.44346
  -1   5  11   49.69    3.33 208-0.86713 0.68785-0.21918 0.51138 0.32607 0.13198
  -1   5  11   47.06    3.55 341 0.82034-0.99962 0.05554 0.23666 0.45892-0.00087
   1  -5 -10   -0.10    0.94  27 0.87137-0.69326 0.21730-0.51451-0.31286-0.10044
   1  -5 -10    1.04    1.04 161-0.81911 0.99722-0.05484-0.24237-0.46150 0.04819
   1  -5 -10    0.63    0.84 411 0.99297-0.81485-0.11195-0.18526-0.04779-0.36551
  -1   5  10    0.42    1.04 207-0.87135 0.69324-0.21733 0.51454 0.31289 0.10042
  -1   5  10   -0.63    0.83 341 0.81911-0.99722 0.05480 0.24241 0.46152-0.04821
   1  -5  -9   16.23    1.87  26 0.87465-0.69770 0.21578-0.51799-0.30221-0.06636
   1  -5  -9   15.53    1.77 160-0.81482 0.99177-0.05231-0.24991-0.47041 0.10185
   1  -5  -9   17.52    1.36 415 0.98155-0.80460-0.03952-0.26270-0.07096-0.29760
   1  -5  -9   14.23    1.13 493 0.00356 0.17339-0.92588 0.62366 0.42412-0.79269
  -1   5   9   12.90    1.56 206-0.87463 0.69768-0.21581 0.51802 0.30223 0.06633
  -1   5   9   16.37    1.88 340 0.81482-0.99177 0.05228 0.24994 0.47044-0.10187
   1  -5  -8    4.79    1.04  26 0.87672-0.70093 0.21477-0.52200-0.29526-0.02856
   1  -5  -8    6.98    1.35 159-0.80587 0.98166-0.04717-0.26006-0.48833 0.16450
   1  -5  -8    6.78    1.23 397-0.40559 0.58137-0.78228 0.47505 0.28450-0.60833
   1  -5  -8    8.72    1.16 418 0.96991-0.79413 0.01309-0.32032-0.08750-0.23632
   1  -5  -8    9.63    1.02 482-0.18960 0.36538-0.86652 0.55930 0.41673-0.74055
  -1   5   8    9.57    1.25 206-0.87670 0.70091-0.21480 0.52203 0.29529 0.02853
  -1   5   8   10.41    1.46 339 0.80587-0.98165 0.04714 0.26009 0.48835-0.16453
   1  -5  -7  289.33   11.02 157-0.78912 0.96374-0.03798-0.27425-0.51968 0.24060
   1  -5  -7  285.59   10.80 393-0.47037 0.64499-0.73302 0.42079 0.29789-0.57697
   1  -5  -7  298.35   10.91 420 0.95983-0.78521 0.05084-0.36307-0.09922-0.17986
   1  -5  -7  278.61   10.26 473-0.34185 0.51647-0.79399 0.48175 0.39910-0.67818
  -1   5   7  295.80   10.30 206-0.87704 0.70242-0.21463 0.52687 0.29414-0.01506
  -1   5   7  283.92   10.39 337 0.78911-0.96373 0.03794 0.27429 0.51972-0.24064
   1  -5  -6   26.83    1.77  26 0.87449-0.70104 0.21585-0.53309-0.30273 0.06840
   1  -5  -6   29.02    1.66 154-0.75772 0.93117-0.02199-0.29525-0.57220 0.33786
   1  -5  -6   23.08    2.27 389-0.52911 0.70256-0.68263 0.36539 0.30898-0.54331
   1  -5  -6   27.79    1.89 422 0.95205-0.77860 0.07682-0.39406-0.10721-0.12712
   1  -5  -6   28.49    2.06 466-0.46073 0.63418-0.71945 0.40221 0.37713-0.61146
  -1   5   6   24.13    1.66 206-0.87446 0.70101-0.21588 0.53312 0.30278-0.06844
  -1   5   6   27.37    1.55 334 0.75770-0.93115 0.02195 0.29529 0.57224-0.33790
   1  -5  -5   17.76    1.14 147-0.69436 0.86664 0.00669-0.32894-0.66006 0.47047
   1  -5  -5   15.48    1.86 385-0.58179 0.75407-0.63218 0.30993 0.31795-0.50754
   1  -5  -5   18.87    1.57 423 0.94681-0.77453 0.09313-0.41538-0.11220-0.07739
   1  -5  -5   18.04    1.55 460-0.55284 0.72513-0.64891 0.32666 0.35424-0.54384
  -1   5   5   18.28    1.24 327 0.69433-0.86661-0.00673 0.32898 0.66011-0.47051
   1  -5  -4   98.15    3.63  32 0.83918-0.66806 0.22911-0.55636-0.40160 0.25675
   1  -5  -4  100.10    3.60 134-0.54392 0.71503 0.06289-0.39014-0.80850 0.66365
   1  -5  -4  101.53    4.76 381-0.62847 0.79959-0.58267 0.25541 0.32502-0.46987
   1  -5  -4  103.67    4.51 423 0.94409-0.77298 0.10127-0.42853-0.11468-0.03017
   1  -5  -4   96.13    4.34 455-0.62380 0.79491-0.58540 0.25815 0.33241-0.47726
  -1   5   4   95.25    3.42 212-0.83913 0.66801-0.22914 0.55640 0.40169-0.25684
   1  -5  -3    1.66    1.14 378-0.66933 0.83929-0.53503 0.20276 0.33042-0.43052
   1  -5  -3    0.94    1.15 424 0.94372-0.77377 0.10238-0.43464-0.11502 0.01491
   1  -5  -3    1.35    1.24 451-0.67815 0.84810-0.53022 0.19795 0.31269-0.41279
   1  -5  -2  109.20    4.67 375-0.70464 0.87343-0.49009 0.15282 0.33439-0.38975
   1  -5  -2  111.51    5.03 423 0.94542-0.77664 0.09732-0.43459-0.11348 0.05812
   1  -5  -2  105.41    4.99 447-0.71952 0.88830-0.48363 0.14636 0.29558-0.35094
   1  -5  -1   30.48    2.08 372-0.73472 0.90234-0.44856 0.10628 0.33717-0.34779
   1  -5  -1   32.60    2.31 423 0.94887-0.78125 0.08681-0.42909-0.11027 0.09965
   1  -5  -1   35.74    2.40 445-0.75072 0.91834-0.44540 0.10312 0.28125-0.29187
   1  -5   0    1.64    0.31 278 0.00003 0.16642-0.19707-0.15022 0.99627-0.96214
   1  -5   0    0.83    0.94 370-0.75995 0.92640-0.41104 0.06375 0.33901-0.30489
   1  -5   0    1.89    1.36 422 0.95371-0.78726 0.07144-0.41873-0.10556 0.13969
   1  -5   0    0.21    1.36 443-0.77392 0.94037-0.41497 0.06769 0.26968-0.23556
   1  -5   1   11.31    0.82 241-0.56139 0.72668-0.25531-0.09698 0.78445-0.70558
   1  -5   1   11.34    0.73 348 0.86608-0.70080 0.08629-0.43859 0.34470-0.26583
   1  -5   1   13.88    1.46 368-0.78072 0.94601-0.37800 0.02570 0.34013-0.26126
   1  -5   1   11.22    1.89 421 0.95958-0.79430 0.05171-0.40400-0.09949 0.17835
   1  -5   1   13.29    1.57 441-0.79073 0.95602-0.39170 0.03941 0.26074-0.18187
  -1   5  -1   11.10    0.72  61 0.56133-0.72662 0.25529 0.09701-0.78451 0.70565
  -1   5  -1    2.29    0.52 168-0.86604 0.70076-0.08629 0.43859-0.34479 0.26592
   1  -5   2  249.30    8.27 227-0.71586 0.87998-0.25029-0.10701 0.61975-0.49614
   1  -5   2  231.16    8.88 366-0.79744 0.96156-0.34978-0.00752 0.34073-0.21712
   1  -5   2  258.45   10.70 419 0.96609-0.80198 0.02803-0.38533-0.09215 0.21576
   1  -5   2  237.19   10.27 440-0.80239 0.96651-0.37490 0.01759 0.25423-0.13062
  -1   5  -2  235.04    8.17  47 0.71584-0.87995 0.25027 0.10704-0.61980 0.49619
   1  -5   3   -0.10    0.73 220-0.77887 0.94183-0.24255-0.11976 0.52377-0.35542
   1  -5   3    1.25    0.73 355 0.89496-0.73201 0.11210-0.47441 0.24027-0.07192
   1  -5   3    1.25    1.36 365-0.81047 0.97342-0.32664-0.03567 0.34099-0.17263
   1  -5   3   -0.42    1.36 418 0.97288-0.80993 0.00078-0.36309-0.08365 0.25200
   1  -5   3    0.21    1.05 439-0.80981 0.97276-0.36390 0.00159 0.24995-0.08160
  -1   5  -3    0.83    0.73  40 0.77886-0.94181 0.24252 0.11979-0.52381 0.35546
  -1   5  -3    0.83    0.73 175-0.89494 0.73199-0.11211 0.47442-0.24032 0.07197
   1  -5   4   26.13    1.98 217-0.80948 0.97126-0.23674-0.13058 0.46681-0.25371
   1  -5   4   29.54    1.77 355 0.89700-0.73522 0.11432-0.48164 0.23089-0.01779
   1  -5   4   32.20    2.31 416 0.97959-0.81780-0.02970-0.33762-0.07407 0.28716
   1  -5   4   32.16    2.31 439-0.81365 0.97544-0.35810-0.00921 0.24768-0.03459
  -1   5  -4   27.79    2.08  37 0.80947-0.97126 0.23672 0.13060-0.46684 0.25375
  -1   5  -4   28.91    1.77 175-0.89698 0.73520-0.11433 0.48165-0.23092 0.01783
   1  -5   5    4.59    1.15 214-0.82564 0.98626-0.23289-0.13944 0.43279-0.17495
   1  -5   5    5.64    1.25 355 0.89684-0.73623 0.11415-0.48647 0.23162 0.02622
   1  -5   5    6.29    1.26 414 0.98586-0.82524-0.06311-0.30921-0.06347 0.32130
  -1   5  -5    7.20    1.36  34 0.82564-0.98625 0.23287 0.13946-0.43282 0.17498
  -1   5  -5    6.47    1.25 175-0.89683 0.73621-0.11416 0.48649-0.23165-0.02619
   1  -5   6    3.66    1.25 213-0.83429 0.99374-0.23055-0.14678 0.41316-0.11058
   1  -5   6    1.98    1.25 355 0.89540-0.73595 0.11257-0.48990 0.23829 0.06429
   1  -5   6    4.82    1.57 412 0.99134-0.83189-0.09919-0.27815-0.05191 0.35449
   1  -5   6    1.26    1.26 439-0.81243 0.97189-0.35995-0.01738 0.24841 0.05418
  -1   5  -6    2.72    0.94  33 0.83429-0.99374 0.23053 0.14680-0.41319 0.11061
   1  -5   7   46.96    3.24 213-0.83854 0.99683-0.22932-0.15302 0.40309-0.05577
   1  -5   7   49.95    2.82 354 0.89304-0.73475 0.11008-0.49242 0.24877 0.09856
   1  -5   7   55.36    3.45 409 0.99572-0.83744-0.13768-0.24467-0.03945 0.38678
   1  -5   7   52.99    3.46 439-0.80796 0.96624-0.36667-0.01567 0.25103 0.09630
  -1   5  -7   48.11    3.35  33 0.83854-0.99683 0.22930 0.15304-0.40312 0.05579
  -1   5  -7   55.17    3.55 174-0.89302 0.73474-0.11009 0.49244-0.24879-0.09853
   1  -5   8    6.07    1.67 212-0.83996 0.99708-0.22889-0.15845 0.39967-0.00760
   1  -5   8    4.59    1.46 353 0.88994-0.73282 0.10694-0.49429 0.26182 0.13025
   1  -5   8    2.93    1.15 407 0.99867-0.84155-0.17835-0.20900-0.02615 0.41821
   1  -5   8    2.72    1.26 440-0.80114 0.95826-0.37673-0.01062 0.25494 0.13713
  -1   5  -8    3.14    1.57  32 0.83996-0.99708 0.22887 0.15848-0.39969 0.00762
  -1   5  -8    5.21    1.56 173-0.88993 0.73281-0.10696 0.49431-0.26184-0.13023
   1  -5   9   12.03    2.20 212-0.83939 0.99535-0.22906-0.16329 0.40104 0.03577
   1  -5   9   12.92    2.08 353 0.88619-0.73024 0.10333-0.49568 0.27671 0.16011
   1  -5   9   16.18    2.30 404 0.99986-0.84390-0.22101-0.17135-0.01203 0.44884
   1  -5   9   14.02    2.09 441-0.79207 0.94802-0.38980-0.00255 0.26000 0.17681
  -1   5  -9    9.83    2.09  32 0.83940-0.99535 0.22904 0.16331-0.40106-0.03575
  -1   5  -9   11.04    2.19 173-0.88618 0.73023-0.10335 0.49570-0.27673-0.16009
   1  -5  10   23.00    2.51 213-0.83733 0.99212-0.22967-0.16769 0.40599 0.07557
   1  -5  10   23.33    2.60 352 0.88184-0.72706 0.09934-0.49671 0.29294 0.18861
   1  -5  10   19.39    2.61 402 0.99897-0.84419-0.26546-0.13191 0.00286 0.47869
   1  -5  10   21.11    2.51 442-0.78079 0.93557-0.40560 0.00823 0.26609 0.21547
  -1   5 -10   29.58    3.03  33 0.83734-0.99212 0.22965 0.16771-0.40601-0.07555
  -1   5 -10   27.39    2.81 172-0.88183 0.72705-0.09936 0.49673-0.29296-0.18860
   1  -5  11    5.33    1.67 213-0.83408 0.98769-0.23061-0.17176 0.41366 0.11263
   1  -5  11    2.71    2.19 351 0.87691-0.72329 0.09505-0.49742 0.31019 0.21610
   1  -5  11    3.03    1.05 365-0.80711 0.96072-0.33271-0.06966 0.34094 0.18536
   1  -5  11    3.33    1.56 399 0.99569-0.84207-0.31151-0.09086 0.01850 0.50780
   1  -5  11    0.83    1.25 443-0.76728 0.92090-0.42387 0.02150 0.27308 0.25322
  -1   5 -11    4.60    1.67  33 0.83408-0.98770 0.23059 0.17178-0.41368-0.11262
  -1   5 -11    4.89    2.08 171-0.87690 0.72328-0.09507 0.49744-0.31021-0.21609
   1  -5  12   20.67    2.82 214-0.82981 0.98226-0.23179-0.17559 0.42347 0.14757
   1  -5  12   28.10    2.51 367-0.79281 0.94526-0.35775-0.04963 0.34059 0.23045
   1  -5  12   27.93    3.02 445-0.75151 0.90396-0.44440 0.03702 0.28087 0.29017
  -1   5 -12   31.52    3.34  34 0.82981-0.98226 0.23177 0.17561-0.42348-0.14756
  -1   5 -12   27.67    3.43 169-0.87140 0.71895-0.09052 0.49790-0.32826-0.24278
   1  -5  13   14.39    3.02 215-0.82465 0.97594-0.23314-0.17924 0.43496 0.18082
   1  -5  13   18.26    2.09 368-0.77422 0.92551-0.38856-0.02383 0.33982 0.27596
   1  -5  13   15.09    2.29 446-0.73339 0.88468-0.46700 0.05461 0.28937 0.32641
  -1   5 -13   11.99    2.92  35 0.82465-0.97594 0.23312 0.17927-0.43498-0.18080
  -1   5 -13   14.55    3.12 168-0.86533 0.71404-0.08574 0.49813-0.34693-0.26885
   1  -5  14   12.82    3.13 215-0.81868 0.96880-0.23462-0.18277 0.44783 0.21269
   1  -5  14   10.93    1.77 371-0.75041 0.90053-0.42554 0.00815 0.33837 0.32216
   1  -5  14    6.44    2.49 448-0.71279 0.86291-0.49151 0.07411 0.29849 0.36203
  -1   5 -14   10.63    2.92  35 0.81868-0.96880 0.23460 0.18279-0.44784-0.21268
  -1   5 -14    7.69    2.39 167-0.85868 0.70856-0.08076 0.49816-0.36612-0.29441
   1  -5  15    5.52    2.71 216-0.81194 0.96089-0.23619-0.18621 0.46182 0.24345
   1  -5  15   16.00    1.97 374-0.71996 0.86891-0.46935 0.04694 0.33588 0.36939
   1  -5  15   13.59    2.90 450-0.68956 0.83851-0.51779 0.09539 0.30816 0.39711
  -1   5 -15   19.58    3.54  36 0.81195-0.96090 0.23617 0.18624-0.46183-0.24344
  -1   5 -15    8.82    3.11 166-0.85145 0.70250-0.07560 0.49800-0.38571-0.31956
   1  -5  16   16.86    3.33 217-0.80447 0.95226-0.23781-0.18960 0.47674 0.27328
   1  -5  16   17.62    2.49 377-0.68066 0.82845-0.52102 0.09361 0.33177 0.41825
   1  -5  16   16.99    3.32 452-0.66348 0.81126-0.54574 0.11833 0.31830 0.43172
  -1   5 -16   15.50    3.12  37 0.80448-0.95226 0.23778 0.18963-0.47675-0.27326
   1  -5  17    1.25    3.12 218-0.79628 0.94290-0.23945-0.19297 0.49243 0.30232
   1  -5  17    0.93    1.76 454-0.63428 0.78090-0.57524 0.14282 0.32883 0.46593
  -1   5 -17    5.93    3.33  38 0.79629-0.94290 0.23943 0.19299-0.49244-0.30231
   1  -5  18    8.31    3.95 219-0.78738 0.93283-0.24110-0.19633 0.50879 0.33071
   1  -5  18    5.68    2.89 456-0.60161 0.74707-0.60622 0.16879 0.33968 0.49982
  -1   5 -18   -1.45    3.32  39 0.78738-0.93283 0.24107 0.19635-0.50880-0.33070
   1  -4 -20    1.66    2.48  36 0.81553-0.64067 0.23535-0.41722-0.45445-0.41359
  -1   4  20    1.45    3.21 216-0.81552 0.64065-0.23537 0.41725 0.45446 0.41358
   1  -4 -19    5.59    2.90  34 0.82604-0.65234 0.23277-0.41965-0.43193-0.39137
  -1   4  19    6.63    3.42 214-0.82602 0.65232-0.23279 0.41967 0.43194 0.39136
   1  -4 -18   15.65    3.11  33 0.83589-0.66336 0.23007-0.42196-0.40944-0.36912
  -1   4  18   16.38    3.11 213-0.83587 0.66334-0.23010 0.42199 0.40945 0.36911
  -1   4  18   11.23    2.81 338 0.79580-0.96833 0.04155 0.15034 0.50752 0.27103
   1  -4 -17   10.27    3.01  32 0.84511-0.67375 0.22727-0.42417-0.38696-0.34685
  -1   4  17   13.28    3.32 212-0.84510 0.67373-0.22730 0.42420 0.38698 0.34684
  -1   4  17   11.97    2.60 339 0.80382-0.97518 0.04598 0.15092 0.49234 0.24147
   1  -4 -16   61.57    5.40  30 0.85372-0.68352 0.22437-0.42628-0.36452-0.32455
  -1   4  16   51.39    4.78 210-0.85371 0.68351-0.22440 0.42630 0.36453 0.32454
  -1   4  16   51.69    5.42 340 0.81105-0.98125 0.05009 0.15181 0.47808 0.21099
  -1   4  15   18.18    3.01 209-0.86173 0.69270-0.22139 0.42831 0.34212 0.30220
  -1   4  15   15.96    2.71 341 0.81748-0.98651 0.05384 0.15307 0.46493 0.17940
   1  -4 -14    5.93    2.18  27 0.86919-0.70133 0.21827-0.43019-0.31974-0.27984
   1  -4 -14    3.76    2.40 162-0.82304 0.99091-0.05719-0.15473-0.45313-0.14646
  -1   4  14    3.22    2.18 207-0.86918 0.70131-0.21830 0.43022 0.31975 0.27983
  -1   4  14    4.70    2.51 342 0.82304-0.99091 0.05717 0.15476 0.45314 0.14644
   1  -4 -13  270.63   13.84  26 0.87608-0.70938 0.21508-0.43201-0.29742-0.25743
  -1   4  13  265.53   11.86 206-0.87607 0.70937-0.21511 0.43204 0.29743 0.25741
  -1   4  13  276.18   13.48 342 0.82766-0.99435 0.05998 0.15695 0.44306 0.11178
   1  -4 -12    4.37    1.87  25 0.88242-0.71689 0.21181-0.43375-0.27515-0.23495
   1  -4 -12    3.03    1.67 163-0.83118 0.99671-0.06221-0.15973-0.43513-0.07496
  -1   4  12    5.21    2.08 205-0.88240 0.71687-0.21184 0.43378 0.27517 0.23493
  -1   4  12    3.11    1.14 364-0.81262 0.64709-0.32271 0.54465 0.34101 0.16909
   1  -4 -11  156.81    7.19  23 0.88822-0.72386 0.20846-0.43540-0.25297-0.21239
   1  -4 -11  142.46    6.69 163-0.83342 0.99779-0.06362-0.16333-0.43002-0.03533
   1  -4 -11  156.08    5.44 407 0.99891-0.83454-0.18337-0.04357-0.02449-0.44086
  -1   4  11  152.43    6.56 203-0.88821 0.72384-0.20849 0.43543 0.25298 0.21237
  -1   4  11  142.36    6.80 343 0.83342-0.99779 0.06359 0.16336 0.43004 0.03532
  -1   4  11  147.02    6.01 366-0.80107 0.63670-0.34344 0.57038 0.34082 0.12453
   1  -4 -10    8.13    1.46  22 0.89350-0.73030 0.20503-0.43698-0.23088-0.18973
   1  -4 -10    7.32    1.36 163-0.83402 0.99722-0.06400-0.16795-0.42863 0.00801
   1  -4 -10    4.72    0.73 415 0.98102-0.81782-0.03682-0.19513-0.07181-0.34880
  -1   4  10    5.53    1.25 202-0.89348 0.73028-0.20506 0.43701 0.23090 0.18971
  -1   4  10    8.06    1.67 343 0.83403-0.99722 0.06397 0.16798 0.42864-0.00803
  -1   4  10    6.84    1.35 366-0.79286 0.62966-0.35767 0.58962 0.34059 0.08002
   1  -4  -9   32.31    2.30 163-0.83243 0.99446-0.06299-0.17397-0.43229 0.05642
   1  -4  -9   36.09    1.89 421 0.95839-0.79636 0.05581-0.29277-0.10075-0.27511
  -1   4   9   43.19    2.82 201-0.89823 0.73620-0.20157 0.43853 0.20896 0.16691
  -1   4   9   34.71    2.51 343 0.83243-0.99446 0.06296 0.17400 0.43231-0.05644
  -1   4   9   37.59    2.38 367-0.78815 0.62612-0.36564 0.60260 0.34043 0.03544
   1  -4  -8  150.56    6.47  19 0.90249-0.74162 0.19799-0.43996-0.18719-0.14393
   1  -4  -8  149.61    5.76 424 0.93824-0.77737 0.11818-0.36015-0.11982-0.21131
   1  -4  -8  146.74    5.12 497 0.05815 0.10272-0.93635 0.69438 0.42332-0.75444
  -1   4   8  143.56    5.95 199-0.90247 0.74161-0.19802 0.43999 0.18722 0.14391
  -1   4   8  156.28    6.48 342 0.82763-0.98850 0.05997 0.18200 0.44311-0.11199
  -1   4   8  143.81    6.11 367-0.78708 0.62621-0.36745 0.60942 0.34039-0.00926
   1  -4  -7  269.64    9.51  18 0.90622-0.74652 0.19442-0.44139-0.16576-0.12063
   1  -4  -7  274.64   10.85 161-0.81774 0.97744-0.05403-0.19295-0.46436 0.17798
   1  -4  -7  269.08    9.42 484-0.15306 0.31276-0.88046 0.63348 0.41937-0.70575
  -1   4   7  273.39    9.92 198-0.90620 0.74650-0.19445 0.44142 0.16578 0.12060
  -1   4   7  272.65   10.33 341 0.81774-0.97744 0.05399 0.19298 0.46439-0.17800
  -1   4   7  260.92   11.08 367-0.78969 0.62999-0.36306 0.61003 0.34049-0.05410
   1  -4  -6    5.85    0.84  17 0.90943-0.75089 0.19085-0.44283-0.14481-0.09683
   1  -4  -6    4.48    0.94 158-0.79887 0.95740-0.04326-0.20872-0.50176 0.26012
   1  -4  -6    3.60    1.34 394-0.45781 0.61634-0.74306 0.49108 0.29539-0.53703
   1  -4  -6    6.69    1.15 429 0.91130-0.75276 0.18703-0.43901-0.14046-0.10118
   1  -4  -6    7.69    0.92 474-0.32184 0.48037-0.80491 0.55293 0.40206-0.64370
  -1   4   6    5.85    0.84 197-0.90941 0.75088-0.19088 0.44286 0.14484 0.09679
  -1   4   6    6.87    0.94 338 0.79886-0.95740 0.04323 0.20875 0.50179-0.26015
  -1   4   6    3.94    0.93 366-0.79595 0.63741-0.35236 0.60434 0.34069-0.09905
   1  -4  -5  110.76    4.50  16 0.91211-0.75474 0.18736-0.44435-0.12474-0.07215
   1  -4  -5  107.43    4.74 389-0.52275 0.68012-0.68837 0.43137 0.30783-0.50473
   1  -4  -5  119.45    4.91 429 0.90475-0.74739 0.20205-0.45904-0.14490-0.05199
   1  -4  -5  105.59    4.52 466-0.45321 0.61058-0.72468 0.46769 0.37876-0.57565
  -1   4   5  110.34    4.29 196-0.91210 0.75473-0.18739 0.44438 0.12479 0.07211
  -1   4   5  109.23    4.25 334 0.76196-0.91933 0.02404 0.23295 0.56553-0.36864
  -1   4   5  115.72    4.77 365-0.80573 0.64836-0.33519 0.59218 0.34092-0.14402
   1  -4  -4    0.52    0.52  15 0.91422-0.75802 0.18412-0.44612-0.10650-0.04565
   1  -4  -4    1.14    0.83 385-0.58095 0.73715-0.63301 0.37102 0.31782-0.46997
   1  -4  -4    0.00    1.04 430 0.90238-0.74618 0.20736-0.46936-0.14647-0.00568
   1  -4  -4    0.82    0.93 460-0.55366 0.70986-0.64823 0.38623 0.35401-0.50617
  -1   4   4    0.52    0.52 195-0.91420 0.75800-0.18416 0.44616 0.10656 0.04559
   1  -4  -3   26.27    1.26  14 0.91556-0.76053 0.18172-0.44873-0.09315-0.01425
   1  -4  -3   25.57    1.13 129-0.47638 0.63142 0.08446-0.35146-0.85665 0.74924
   1  -4  -3   25.44    1.76 381-0.63232 0.78736-0.57835 0.31135 0.32556-0.43297
   1  -4  -3   26.43    1.88 430 0.90365-0.74862 0.20452-0.47153-0.14563 0.03822
   1  -4  -3   25.74    1.76 454-0.62951 0.78455-0.57989 0.31288 0.33047-0.43788
  -1   4   3   26.69    1.26 194-0.91554 0.76051-0.18177 0.44877 0.09325 0.01416
   1  -4  -2   93.21    3.24  15 0.91448-0.76061 0.18369-0.45570-0.10405 0.04138
   1  -4  -2   95.65    3.17  86 0.18793-0.03406 0.22609-0.49810-0.97361 0.91094
   1  -4  -2   94.30    3.94 377-0.67695 0.83081-0.52566 0.25364 0.33133-0.39400
   1  -4  -2   95.20    3.76 429 0.90800-0.75413 0.19466-0.46668-0.14272 0.08006
   1  -4  -2   91.25    4.04 450-0.68624 0.84011-0.52144 0.24943 0.30949-0.37216
   1  -4  -1   89.94    3.84 374-0.71506 0.86776-0.47607 0.19905 0.33542-0.35334
   1  -4  -1   93.46    4.39 428 0.91482-0.76212 0.17870-0.45572-0.13798 0.12006
   1  -4  -1   92.67    4.37 447-0.72826 0.88096-0.47322 0.19620 0.29170-0.30962
   1  -4   0    5.20    1.04 371-0.74703 0.89856-0.43059 0.14856 0.33813-0.31131
   1  -4   0    4.39    1.05 427 0.92352-0.77199 0.15734-0.43937-0.13161 0.15843
   1  -4   0    5.00    0.94 444-0.75897 0.91050-0.43479 0.15276 0.27723-0.25041
  -1   4   0    4.61    0.41  89 0.15205-0.30359 0.22119 0.06084-0.98123 0.95441
   1  -4   1  130.89    4.40   6 0.91972-0.76935 0.15522-0.44225 0.04460 0.02696
   1  -4   1  127.44    5.42 368-0.77331 0.92368-0.39003 0.10299 0.33977-0.26821
   1  -4   1  120.90    5.55 425 0.93352-0.78315 0.13122-0.41825-0.12376 0.19532
   1  -4   1  125.08    5.12 442-0.78095 0.93132-0.40537 0.11833 0.26600-0.19443
  -1   4  -1  124.61    4.32  58 0.59358-0.74395 0.25542 0.03162-0.75608 0.68452
   1  -4   2   63.70    2.62   5 0.91906-0.76986 0.15197-0.44401 0.06045 0.05585
   1  -4   2   63.24    2.59 225-0.73587 0.88507-0.24832-0.04372 0.59177-0.47547
   1  -4   2   62.48    3.55 366-0.79440 0.94361-0.35502 0.06297 0.34064-0.22434
   1  -4   2   65.27    3.35 423 0.94424-0.79504 0.10083-0.39288-0.11455 0.23086
   1  -4   2   63.44    3.45 440-0.79611 0.94531-0.38403 0.09198 0.25777-0.14146
  -1   4  -2   65.59    2.62 185-0.91905 0.76985-0.15198 0.44402-0.06051-0.05580
   1  -4   3    8.90    0.84   4 0.91797-0.76993 0.14799-0.44504 0.07955 0.08150
   1  -4   3    9.25    1.04 219-0.79392 0.94195-0.23990-0.05715 0.49685-0.33580
   1  -4   3    9.94    1.57 365-0.81082 0.95886-0.32600 0.02894 0.34099-0.17994
   1  -4   3    9.33    1.47 421 0.95518-0.80714 0.06665-0.36371-0.10409 0.26514
   1  -4   3   10.91    1.68 440-0.80581 0.95385-0.36986 0.07281 0.25227-0.09122
  -1   4  -3   12.69    1.14  39 0.79391-0.94194 0.23988 0.05717-0.49688 0.33583
  -1   4  -3   10.89    1.05 184-0.91795 0.76992-0.14801 0.44506-0.07959-0.08146
   1  -4   4  230.38    8.59   3 0.91641-0.76954 0.14367-0.44573 0.10001 0.10578
   1  -4   4  228.83    8.76 215-0.82165 0.96852-0.23390-0.06816 0.44148-0.23569
   1  -4   4  232.05    8.17 363 0.91641-0.76954 0.14367-0.44573 0.10001 0.10578
   1  -4   4  229.89    9.55 419 0.96582-0.81895 0.02908-0.33114-0.09248 0.29827
   1  -4   4  209.73    8.72 439-0.81107 0.95794-0.36201 0.05995 0.24921-0.04342
  -1   4  -4  225.91    8.03  35 0.82165-0.96852 0.23388 0.06818-0.44151 0.23572
  -1   4  -4  223.79    8.59 183-0.91640 0.76953-0.14369 0.44575-0.10004-0.10575
   1  -4   5  104.34    4.40   2 0.91439-0.76869 0.13912-0.44619 0.12117 0.12937
   1  -4   5  101.81    4.49 213-0.83599 0.98169-0.23007-0.07700 0.40918-0.15864
   1  -4   5   96.28    4.50 362 0.91439-0.76869 0.13912-0.44619 0.12117 0.12937
   1  -4   5   97.06    4.62 417 0.97571-0.83000-0.01153-0.29554-0.07979 0.33033
   1  -4   5   98.57    4.41 439-0.81260 0.95830-0.35971 0.05264 0.24831 0.00222
  -1   4  -5   93.14    3.97  33 0.83599-0.98169 0.23004 0.07702-0.40920 0.15867
  -1   4  -5   93.14    4.50 182-0.91438 0.76868-0.13914 0.44621-0.12119-0.12934
   1  -4   6   99.15    4.50 360 0.91189-0.76736 0.13441-0.44649 0.14273 0.15255
   1  -4   6   94.18    4.72 414 0.98441-0.83988-0.05484-0.25724-0.06610 0.36138
   1  -4   6   94.31    4.41 439-0.81089 0.95542-0.36228 0.05021 0.24932 0.04596
  -1   4  -6   99.48    4.61  32 0.84342-0.98795 0.22781 0.08427-0.39120 0.09592
  -1   4  -6  100.30    4.71 180-0.91188 0.76734-0.13443 0.44651-0.14275-0.15252
   1  -4   7  225.79    8.91 211-0.84683 0.99019-0.22674-0.09034 0.38259-0.04257
   1  -4   7  225.87    9.09 359 0.90891-0.76554 0.12956-0.44665 0.16455 0.17547
   1  -4   7  231.03    9.01 412 0.99153-0.84816-0.10056-0.21653-0.05147 0.39149
   1  -4   7  227.82    9.23 440-0.80628 0.94965-0.36916 0.05208 0.25200 0.08802
  -1   4  -7  224.41    9.62 179-0.90890 0.76553-0.12958 0.44667-0.16457-0.17545
   1  -4   8   -0.84    0.94 211-0.84765 0.98985-0.22647-0.09562 0.38047 0.00429
   1  -4   8   -0.21    1.04 358 0.90544-0.76324 0.12459-0.44668 0.18655 0.19821
   1  -4   8    0.94    0.94 409 0.99667-0.85447-0.14842-0.17368-0.03595 0.42072
   1  -4   8    0.00    1.05 440-0.79901 0.94121-0.37984 0.05774 0.25614 0.12862
  -1   4  -8   -0.31    0.94  31 0.84766-0.98986 0.22645 0.09565-0.38049-0.00428
  -1   4  -8    0.94    1.04 178-0.90543 0.76323-0.12461 0.44671-0.18657-0.19820
   1  -4   9    2.72    1.68 211-0.84666 0.98770-0.22679-0.10031 0.38300 0.04651
   1  -4   9    5.11    1.88 357 0.90147-0.76044 0.11951-0.44661 0.20867 0.22084
   1  -4   9    4.70    1.36 406 0.99946-0.85843-0.19817-0.12893-0.01961 0.44912
   1  -4   9    4.71    1.36 441-0.78919 0.93023-0.39388 0.06678 0.26158 0.16793
  -1   4  -9    3.97    1.77 177-0.90146 0.76043-0.11953 0.44663-0.20869-0.22082
   1  -4  10   31.21    3.14 212-0.84431 0.98417-0.22755-0.10456 0.38896 0.08529
   1  -4  10   26.18    2.82 355 0.89700-0.75713 0.11432-0.44643 0.23088 0.24337
   1  -4  10   27.96    2.61 403 0.99954-0.85967-0.24959-0.08252-0.00248 0.47673
   1  -4  10   27.79    2.61 442-0.77689 0.91676-0.41093 0.07883 0.26813 0.20612
  -1   4 -10   25.66    2.62  32 0.84431-0.98418 0.22753 0.10458-0.38897-0.08528
  -1   4 -10   26.50    2.92 175-0.89699 0.75712-0.11434 0.44645-0.23090-0.24336
   1  -4  11   13.50    1.78 212-0.84084 0.97954-0.22863-0.10849 0.39753 0.12146
   1  -4  11    8.44    2.19 354 0.89202-0.75331 0.10902-0.44614 0.25316 0.26583
   1  -4  11   10.68    1.57 364-0.81144 0.95014-0.32487-0.01224 0.34100 0.17800
   1  -4  11   11.86    1.98 400 0.99653-0.85783-0.30247-0.03464 0.01541 0.50358
   1  -4  11   15.23    2.19 444-0.76212 0.90082-0.43069 0.09357 0.27567 0.24332
  -1   4 -11   13.71    1.99  32 0.84085-0.97955 0.22860 0.10851-0.39754-0.12145
  -1   4 -11   14.91    2.19 174-0.89200 0.75330-0.10905 0.44616-0.25317-0.26582
   1  -4  12    3.03    1.67 213-0.83643 0.97397-0.22994-0.11218 0.40813 0.15561
   1  -4  12    0.83    2.19 353 0.88651-0.74897 0.10362-0.44575 0.27549 0.28824
   1  -4  12    2.40    1.15 366-0.79493 0.93247-0.35411 0.01199 0.34066 0.22308
   1  -4  12    5.73    1.46 445-0.74481 0.88235-0.45287 0.11075 0.28407 0.27967
  -1   4 -12   -0.10    1.46  33 0.83644-0.97397 0.22991 0.11221-0.40814-0.15560
  -1   4 -12    7.29    2.50 173-0.88650 0.74896-0.10365 0.44577-0.27551-0.28823
   1  -4  13   -1.67    1.98 214-0.83119 0.96756-0.23141-0.11571 0.42032 0.18815
   1  -4  13    3.02    1.15 369-0.77303 0.90940-0.39048 0.04335 0.33976 0.26872
   1  -4  13    0.00    1.77 447-0.72488 0.86125-0.47726 0.13014 0.29321 0.31527
  -1   4 -13    0.42    1.98  34 0.83119-0.96756 0.23139 0.11574-0.42034-0.18814
  -1   4 -13   -0.94    2.19 171-0.88045 0.74409-0.09814 0.44527-0.29788-0.31060
   1  -4  14    0.10    2.51 214-0.82517 0.96038-0.23301-0.11913 0.43382 0.21941
   1  -4  14    2.19    1.14 371-0.74428 0.87948-0.43466 0.08252 0.33792 0.31530
   1  -4  14    0.83    1.66 449-0.70219 0.83739-0.50368 0.15154 0.30299 0.35024
  -1   4 -14   -1.98    2.30  34 0.82518-0.96038 0.23299 0.11915-0.43383-0.21940
  -1   4 -14   -1.35    1.77 170-0.87387 0.73867-0.09253 0.44467-0.32030-0.33293
   1  -4  15   -1.15    2.40 215-0.81843 0.95246-0.23468-0.12246 0.44836 0.24961
   1  -4  15    1.14    1.04 375-0.70633 0.84037-0.48784 0.13069 0.33456 0.36341
   1  -4  15    0.83    1.97 451-0.67653 0.81056-0.53196 0.17481 0.31332 0.38465
  -1   4 -15    0.52    2.61  35 0.81844-0.95247 0.23466 0.12248-0.44837-0.24960
  -1   4 -15   -1.14    2.60 169-0.86672 0.73269-0.08682 0.44397-0.34274-0.35523
   1  -4  16    4.90    2.81 216-0.81098 0.94385-0.23640-0.12575 0.46378 0.27893
   1  -4  16    3.42    1.35 379-0.65504 0.78791-0.55219 0.19004 0.32862 0.41409
   1  -4  16    5.80    1.76 453-0.64764 0.78051-0.56196 0.19981 0.32411 0.41860
  -1   4 -16   -3.33    2.60  36 0.81099-0.94386 0.23638 0.12577-0.46378-0.27892
   1  -4  17   -1.04    2.91 217-0.80284 0.93454-0.23815-0.12902 0.47992 0.30753
   1  -4  17    3.00    2.17 455-0.61519 0.74690-0.59358 0.22642 0.33528 0.45217
  -1   4 -17   -0.73    2.91  37 0.80285-0.93455 0.23812 0.12904-0.47993-0.30752
   1  -4  18    9.05    3.64 219-0.79401 0.92454-0.23988-0.13228 0.49668 0.33552
   1  -4  18    9.70    2.79 458-0.57875 0.70928-0.62674 0.25457 0.34674 0.48546
  -1   4 -18   15.50    4.26  39 0.79401-0.92455 0.23986 0.13231-0.49668-0.33551
   1  -3 -20    1.14    2.28  34 0.82949-0.66954 0.23185-0.34847-0.42421-0.45114
  -1   3  20    7.15    2.90 214-0.82948 0.66953-0.23188 0.34850 0.42421 0.45113
   1  -3 -19    8.61    3.21  32 0.83990-0.68112 0.22889-0.35051-0.39983-0.43077
   1  -3 -18    1.76    2.08  31 0.84967-0.69206 0.22577-0.35241-0.37527-0.41059
  -1   3  18    7.16    2.39 211-0.84966 0.69204-0.22580 0.35243 0.37528 0.41058
  -1   3  18    3.44    3.33 339 0.80093-0.95854 0.04437 0.08226 0.49788 0.28798
   1  -3 -17    0.62    2.60  29 0.85881-0.70236 0.22250-0.35414-0.35049-0.39063
  -1   3  17    4.47    1.97 209-0.85880 0.70235-0.22253 0.35417 0.35050 0.39062
  -1   3  17    3.33    3.13 340 0.80906-0.96551 0.04895 0.08269 0.48206 0.25905
  -1   3  16   29.73    3.95 208-0.86733 0.71205-0.21910 0.35574 0.32545 0.37092
  -1   3  16   19.82    3.65 341 0.81646-0.97174 0.05324 0.08341 0.46705 0.22933
   1  -3 -15    3.43    1.77  26 0.87529-0.72118 0.21547-0.35712-0.30006-0.35157
  -1   3  15    7.59    2.08 206-0.87528 0.72116-0.21549 0.35715 0.30007 0.35156
  -1   3  15    3.34    2.51 342 0.82311-0.97722 0.05720 0.08445 0.45300 0.19863
  -1   3  15    4.15    1.04 365-0.81103 0.65691-0.32562 0.46728 0.34099 0.31064
   1  -3 -14   68.20    4.69  25 0.88265-0.72971 0.21168-0.35835-0.27429-0.33260
   1  -3 -14   65.42    5.02 162-0.82896 0.98191-0.06082-0.08585-0.44014-0.16674
  -1   3  14   71.74    4.69 205-0.88264 0.72969-0.21171 0.35837 0.27430 0.33259
  -1   3  14   70.76    4.91 342 0.82896-0.98191 0.06079 0.08587 0.44015 0.16673
  -1   3  14   66.67    3.62 368-0.78227 0.62932-0.37545 0.52212 0.34019 0.26669
   1  -3 -13   -0.10    1.35  23 0.88945-0.73767 0.20770-0.35937-0.24801-0.31413
   1  -3 -13   -0.94    1.15 163-0.83396 0.98574-0.06396-0.08771-0.42877-0.13337
  -1   3  13    0.10    1.25 203-0.88943 0.73765-0.20772 0.35939 0.24802 0.31412
  -1   3  13   -0.10    1.15 343 0.83397-0.98575 0.06393 0.08774 0.42878 0.13336
  -1   3  13   -0.21    0.93 370-0.75710 0.60532-0.41542 0.56709 0.33883 0.22332
   1  -3 -12    1.98    1.67  21 0.89568-0.74506 0.20348-0.36016-0.22109-0.29631
   1  -3 -12    3.98    1.88 164-0.83802 0.98863-0.06656-0.09012-0.41927-0.09814
  -1   3  12    0.63    1.77 201-0.89566 0.74505-0.20351 0.36019 0.22111 0.29629
  -1   3  12    2.83    1.36 344 0.83802-0.98864 0.06654 0.09014 0.41928 0.09813
  -1   3  12    2.27    1.14 372-0.73578 0.58517-0.44703 0.60371 0.33726 0.18014
   1  -3 -11   24.22    2.61  20 0.90134-0.75189 0.19901-0.36069-0.19335-0.27930
   1  -3 -11   28.09    2.20 164-0.84098 0.99043-0.06850-0.09319-0.41216-0.06050
   1  -3 -11   30.44    1.15 408 0.99790-0.84845-0.16511 0.00342-0.03050-0.44216
  -1   3  11   25.68    2.30 200-0.90132 0.75187-0.19903 0.36072 0.19337 0.27929
  -1   3  11   30.08    2.83 344 0.84098-0.99043 0.06847 0.09322 0.41217 0.06049
  -1   3  11   25.72    1.96 374-0.71859 0.56914-0.47124 0.63292 0.33575 0.13691
   1  -3 -10   40.22    2.93  18 0.90642-0.75813 0.19421-0.36090-0.16452-0.26340
   1  -3 -10   41.21    2.83 164-0.84260 0.99088-0.06957-0.09713-0.40821-0.01970
   1  -3 -10   39.20    1.78 423 0.94647-0.79819 0.09415-0.26085-0.11251-0.31540
  -1   3  10   38.76    2.61 198-0.90640 0.75812-0.19424 0.36093 0.16453 0.26338
  -1   3  10   34.29    2.83 344 0.84260-0.99088 0.06954 0.09716 0.40823 0.01969
  -1   3  10   42.85    2.37 375-0.70579 0.55751-0.48856 0.65525 0.33450 0.09341
   1  -3  -9    0.52    1.25  16 0.91090-0.76378 0.18901-0.36071-0.13419-0.24898
   1  -3  -9    2.10    1.26 164-0.84247 0.98959-0.06948-0.10222-0.40852 0.02535
   1  -3  -9    5.22    0.63 430 0.90020-0.75308 0.21218-0.38388-0.14789-0.23528
  -1   3   9    1.15    1.46 196-0.91088 0.76377-0.18904 0.36074 0.13420 0.24897
  -1   3   9    4.93    1.47 344 0.84247-0.98959 0.06945 0.10225 0.40854-0.02536
  -1   3   9    4.64    1.03 375-0.69768 0.55057-0.49925 0.67096 0.33366 0.04951
  -1   3   9    2.07    0.41 441-0.78913 0.64201-0.39397 0.56567 0.26161 0.12156
   1  -3  -8   -0.10    1.26  15 0.91472-0.76877 0.18327-0.35998-0.10174-0.23669
   1  -3  -8    0.94    0.94 164-0.83991 0.98586-0.06779-0.10892-0.41475 0.07632
   1  -3  -8    0.73    0.52 434 0.86587-0.71992 0.28175-0.45846-0.16814-0.17029
  -1   3   8   -0.31    1.15 195-0.91470 0.76875-0.18330 0.36001 0.10176 0.23667
  -1   3   8    0.63    0.84 344 0.83991-0.98586 0.06776 0.10895 0.41477-0.07634
  -1   3   8    1.75    1.03 376-0.69453 0.54858-0.50336 0.68007 0.33332 0.00511
  -1   3   8    1.04    0.41 443-0.76328 0.61733-0.42915 0.60586 0.27509 0.06334
   1  -3  -7   35.08    2.41  12 0.91777-0.77298 0.17678-0.35850-0.06617-0.22751
   1  -3  -7   36.20    2.09 163-0.83363 0.97841-0.06375-0.11797-0.42954 0.13585
   1  -3  -7   38.70    1.77 437 0.84246-0.69767 0.32377-0.50548-0.18014-0.11355
  -1   3   7   39.79    2.20 192-0.91775 0.77297-0.17681 0.35853 0.06620 0.22749
  -1   3   7   35.89    1.99 343 0.83363-0.97841 0.06372 0.11800 0.42956-0.13587
  -1   3   7   38.90    2.17 376-0.69656 0.55178-0.50072 0.68243 0.33354-0.03985
  -1   3   7   36.21    1.66 444-0.75373 0.60894-0.44156 0.62328 0.27980 0.01389
   1  -3  -6    8.38    1.15  10 0.91980-0.77618 0.16914-0.35587-0.02572-0.22322
   1  -3  -6   10.23    1.36 161-0.82111 0.96473-0.05603-0.13069-0.45725 0.20831
   1  -3  -6    7.68    0.82 490-0.06509 0.20870-0.90879 0.72207 0.42333-0.67228
  -1   3   6    7.34    0.94 190-0.91979 0.77617-0.16917 0.35590 0.02574 0.22320
  -1   3   6    9.19    1.15 341 0.82111-0.96473 0.05600 0.13072 0.45727-0.20833
  -1   3   6    8.05    1.03 375-0.70394 0.56032-0.49102 0.67774 0.33431-0.08537
  -1   3   6    9.31    0.83 444-0.75551 0.61189-0.43927 0.62600 0.27893-0.02999
   1  -3  -5   21.17    1.47   7 0.92023-0.77778 0.15958-0.35132 0.02299-0.22719
   1  -3  -5   16.54    1.44 396-0.42012 0.56257-0.77176 0.58003 0.28761-0.49181
   1  -3  -5   17.63    1.13 478-0.25943 0.40188-0.83623 0.64450 0.41001-0.61421
  -1   3   5   17.92    1.36 187-0.92022 0.77777-0.15961 0.35135-0.02296 0.22716
  -1   3   5   18.01    1.25 338 0.79683-0.93928 0.04211 0.14962 0.50560-0.30140
  -1   3   5   19.31    1.45 374-0.71670 0.57425-0.47382 0.66556 0.33557-0.13137
  -1   3   5   16.77    1.14 443-0.76542 0.62297-0.42634 0.61808 0.27402-0.06982
   1  -3  -4  181.88    6.60   4 0.91743-0.77615 0.14638-0.34313 0.08720-0.24666
   1  -3  -4  185.86    6.32 152-0.74698 0.88826-0.01683-0.17991-0.58861 0.42915
   1  -3  -4  173.74    6.69 391-0.49447 0.63575-0.71304 0.51630 0.30257-0.46202
   1  -3  -4  177.51    6.99 469-0.41250 0.55378-0.75175 0.55501 0.38699-0.54645
  -1   3   4  182.09    6.39 184-0.91742 0.77614-0.14642 0.34316-0.08716 0.24662
  -1   3   4  183.06    6.22 332 0.74697-0.88825 0.01679 0.17995 0.58864-0.42919
  -1   3   4  167.88    6.72 372-0.73470 0.59342-0.44859 0.64533 0.33717-0.17771
  -1   3   4  167.06    6.11 442-0.78105 0.63977-0.40523 0.60197 0.26594-0.10649
   1  -3  -3  207.96    7.11 141-0.63091 0.77103 0.03203-0.23378-0.73094 0.61622
   1  -3  -3  204.73    7.32 358 0.90566-0.76554 0.12489-0.32664 0.18526-0.29997
   1  -3  -3  196.75    8.35 386-0.56148 0.70160-0.65226 0.45051 0.31461-0.42932
   1  -3  -3  210.03    7.59 438 0.83041-0.69029 0.34403-0.54578-0.18586 0.07115
   1  -3  -3  200.33    7.21 461-0.52876 0.66887-0.66856 0.46681 0.36078-0.47549
  -1   3   3  197.52    6.79 178-0.90566 0.76554-0.12493 0.32667-0.18520 0.29991
  -1   3   3  209.92    7.01 321 0.63088-0.77100-0.03207 0.23381 0.73098-0.61626
  -1   3   3  194.78    7.65 370-0.75754 0.61743-0.41474 0.61648 0.33885-0.22414
  -1   3   3  199.58    8.29 440-0.80054 0.66042-0.37761 0.57936 0.25528-0.14057
   1  -3  -2  328.71   10.97 118-0.31466 0.45361 0.12960-0.33635-0.93903 0.86906
   1  -3  -2  335.23   11.02 347 0.85582-0.71687 0.07866-0.28542 0.37403-0.44400
   1  -3  -2  325.12   11.99 382-0.62067 0.75962-0.59128 0.38452 0.32390-0.39387
   1  -3  -2  350.56   11.96 437 0.84147-0.70252 0.32545-0.53221-0.18062 0.11065
   1  -3  -2  342.05   12.19 455-0.61494 0.75389-0.59382 0.38707 0.33536-0.40533
  -1   3   2  323.17   11.12 167-0.85585 0.71689-0.07871 0.28546-0.37395 0.44392
  -1   3   2  328.49   11.07 367-0.78452 0.64557-0.37171 0.57847 0.34029-0.27032
   1  -3  -1  183.73    6.15  73 0.38999-0.25220 0.24736-0.45912-0.89893 0.87371
   1  -3  -1  182.43    6.16 316 0.56837-0.43059-0.05462-0.15714 0.78863-0.81386
   1  -3  -1  189.47    6.94 378-0.67185 0.80964-0.53195 0.32018 0.33072-0.35595
   1  -3  -1  193.18    7.49 435 0.85587-0.71808 0.30016-0.51192-0.17342 0.14819
   1  -3  -1  183.84    6.84 451-0.67776 0.81554-0.53063 0.31887 0.31284-0.33806
  -1   3   1  183.26    6.16 136-0.56846 0.43067 0.05456 0.15720-0.78856 0.81378
  -1   3   1  190.77    6.84 364-0.81459 0.67680-0.31910 0.53086 0.34103-0.31580
   1  -3   0    2.90    0.41  37 0.80554-0.66892 0.23756-0.45433-0.47466 0.49418
   1  -3   0    1.54    0.41 267-0.18045 0.31707-0.22512 0.00835 0.97532-0.95581
   1  -3   0    2.70    0.83 374-0.71511 0.85172-0.47601 0.25923 0.33542-0.31590
   1  -3   0    2.29    1.04 433 0.87256-0.73595 0.26901-0.48579-0.16447 0.18398
   1  -3   0    0.62    0.73 447-0.72288 0.85950-0.47965 0.26288 0.29410-0.27458
  -1   3   0    2.36    0.41  87 0.18038-0.31699 0.22508-0.00831-0.97534 0.95583
   1  -3   1   88.41    3.54  23 0.88796-0.75251 0.20862-0.43040-0.25400 0.31826
   1  -3   1   90.25    3.75 371-0.75078 0.88624-0.42498 0.20320 0.33840-0.27414
   1  -3   1   89.41    3.65 431 0.89062-0.75517 0.23273-0.45451-0.15392 0.21818
   1  -3   1   88.59    3.75 444-0.75470 0.89015-0.44032 0.21854 0.27933-0.21507
   1  -3   2  168.51    5.85  17 0.90945-0.77516 0.19082-0.41761-0.14467 0.25367
   1  -3   2  165.79    5.80 225-0.73884 0.87312-0.24800 0.02121 0.58744-0.47844
   1  -3   2  161.49    6.36 368-0.77943 0.91371-0.38012 0.15333 0.34007-0.23107
   1  -3   2  165.70    6.37 429 0.90918-0.77489 0.19195-0.41874-0.14192 0.25092
   1  -3   2  167.22    6.37 442-0.77647 0.91075-0.41151 0.18472 0.26835-0.15935
  -1   3  -2  167.76    5.90  45 0.73882-0.87311 0.24797-0.02119-0.58748 0.47848
  -1   3  -2  166.32    5.85 197-0.90944 0.77516-0.19084 0.41763 0.14462-0.25363
   1  -3   3  201.54    7.64  13 0.91706-0.78394 0.17855-0.41035-0.07576 0.22951
   1  -3   3  209.28    7.28 218-0.79811 0.93123-0.23909 0.00730 0.48898-0.33523
   1  -3   3  198.19    7.74 366-0.80169 0.93481-0.34234 0.11055 0.34083-0.18709
   1  -3   3  207.04    7.43 426 0.92748-0.79436 0.14723-0.37902-0.12858 0.28232
   1  -3   3  206.34    8.16 441-0.79055 0.92366-0.39196 0.16017 0.26084-0.10709
  -1   3  -3  195.86    7.39  38 0.79811-0.93123 0.23907-0.00728-0.48900 0.33526
  -1   3  -3  202.38    7.22 193-0.91705 0.78394-0.17857 0.41037 0.07573-0.22947
   1  -3   4  117.41    4.82  10 0.91983-0.78788 0.16895-0.40575-0.02472 0.22320
   1  -3   4  106.10    4.49 214-0.82601 0.95796-0.23279-0.00401 0.43197-0.23348
   1  -3   4  111.88    4.61 423 0.94484-0.81289 0.09906-0.33586-0.11401 0.31250
   1  -3   4  102.36    4.71 440-0.79859 0.93054-0.38045 0.14364 0.25638-0.05789
  -1   3  -4  110.48    4.28  34 0.82601-0.95796 0.23277 0.00403-0.43199 0.23351
  -1   3  -4  108.51    4.40 190-0.91982 0.78787-0.16897 0.40577 0.02469-0.22318
   1  -3   5  108.02    4.71   8 0.92029-0.78951 0.16077-0.40258 0.01705 0.22618
   1  -3   5  113.99    4.61 212-0.84021 0.97100-0.22882-0.01299 0.39906-0.15583
   1  -3   5  109.92    5.14 420 0.96067-0.82988 0.04789-0.28970-0.09831 0.34154
   1  -3   5   96.57    4.30 440-0.80174 0.93253-0.37585 0.13404 0.25460-0.01137
  -1   3  -5  105.51    4.51 188-0.92028 0.78950-0.16079 0.40260-0.01707-0.22616
   1  -3   6   22.42    1.78   6 0.91938-0.78976 0.15341-0.40023 0.05342 0.23455
   1  -3   6   25.17    1.89 211-0.84746 0.97708-0.22653-0.02029 0.38097-0.09299
   1  -3   6   23.72    1.78 417 0.97443-0.84481-0.00587-0.24095-0.08157 0.36954
   1  -3   6   24.53    1.68 440-0.80081 0.93043-0.37721 0.13039 0.25512 0.03285
  -1   3  -6   23.18    1.89  31 0.84746-0.97708 0.22651 0.02031-0.38098 0.09301
  -1   3  -6   25.98    2.09 186-0.91937 0.78975-0.15343 0.40025-0.05344-0.23453
   1  -3   7  390.46   13.40   4 0.91749-0.78904 0.14655-0.39838 0.08639 0.24632
   1  -3   7  349.14   13.44 211-0.85071 0.97916-0.22544-0.02639 0.37251-0.03980
   1  -3   7  375.39   15.00 414 0.98564-0.85719-0.06185-0.18997-0.06387 0.39658
   1  -3   7  367.04   13.94 440-0.79634 0.92479-0.38370 0.13187 0.25764 0.07508
  -1   3  -7  334.54   13.55  31 0.85072-0.97917 0.22542 0.02641-0.37253 0.03981
  -1   3  -7  378.20   13.61 184-0.91748 0.78903-0.14658 0.39840-0.08641-0.24631
   1  -3   8    4.40    1.26   2 0.91481-0.78753 0.14001-0.39684 0.11709 0.26037
   1  -3   8    3.99    1.58 210-0.85142 0.97870-0.22520-0.03164 0.37065 0.00681
   1  -3   8    5.13    1.36 362 0.91481-0.78753 0.14001-0.39684 0.11709 0.26037
   1  -3   8    6.28    1.47 410 0.99387-0.86659-0.11975-0.13709-0.04527 0.42273
   1  -3   8    6.38    1.15 441-0.78865 0.91594-0.39464 0.13780 0.26187 0.11559
  -1   3  -8    5.36    1.68  30 0.85142-0.97871 0.22517 0.03166-0.37066-0.00680
  -1   3  -8    7.22    1.47 182-0.91480 0.78752-0.14003 0.39686-0.11710-0.26036
   1  -3   9   75.29    3.99 211-0.85035 0.97647-0.22556-0.03628 0.37347 0.04873
   1  -3   9   69.43    3.66 360 0.91145-0.78533 0.13365-0.39549 0.14618 0.27602
   1  -3   9   69.43    3.87 407 0.99871-0.87259-0.17925-0.08259-0.02585 0.44805
   1  -3   9   71.27    3.76 442-0.77798 0.90410-0.40945 0.14761 0.26756 0.15464
  -1   3  -9   69.73    4.31  31 0.85036-0.97647 0.22554 0.03630-0.37348-0.04872
  -1   3  -9   78.32    4.29 180-0.91144 0.78532-0.13367 0.39551-0.14619-0.27601
   1  -3  10    5.04    1.47 211-0.84794 0.97289-0.22637-0.04048 0.37973 0.08722
   1  -3  10    8.15    1.99 359 0.90746-0.78251 0.12741-0.39426 0.17411 0.29284
   1  -3  10    5.63    1.36 403 0.99975-0.87479-0.24012-0.02673-0.00565 0.47260
   1  -3  10    5.11    1.57 443-0.76443 0.88938-0.42765 0.16080 0.27452 0.19243
  -1   3 -10    5.88    1.57  31 0.84795-0.97290 0.22635 0.04050-0.37974-0.08720
  -1   3 -10    7.21    1.99 179-0.90745 0.78250-0.12744 0.39429-0.17412-0.29282
   1  -3  11   60.16    4.09 212-0.84445 0.96824-0.22750-0.04435 0.38859 0.12310
   1  -3  11   58.89    3.86 357 0.90287-0.77909 0.12124-0.39310 0.20117 0.31052
   1  -3  11   56.59    3.24 365-0.80842 0.93221-0.33035 0.05849 0.34096 0.17073
   1  -3  11   65.24    3.64 400 0.99656-0.87278-0.30210 0.03024 0.01529 0.49640
   1  -3  11   56.06    3.54 445-0.74801 0.87179-0.44884 0.17699 0.28255 0.22914
  -1   3 -11   55.86    4.19  32 0.84446-0.96824 0.22748 0.04438-0.38860-0.12309
  -1   3 -11   57.22    4.39 177-0.90286 0.77908-0.12127 0.39312-0.20118-0.31051
   1  -3  12   -0.52    1.99 212-0.84005 0.96266-0.22887-0.04800 0.39946 0.15697
   1  -3  12    2.50    2.19 355 0.89770-0.77508 0.11510-0.39197 0.22755 0.32888
   1  -3  12    2.30    1.15 367-0.78777 0.91039-0.36628 0.08942 0.34042 0.21602
   1  -3  12    2.50    1.66 446-0.72869 0.85130-0.47270 0.19584 0.29150 0.26493
  -1   3 -12    6.26    2.30 175-0.89769 0.77507-0.11513 0.39199-0.22756-0.32887
   1  -3  13  119.57    6.80 213-0.83482 0.95627-0.23040-0.05147 0.41192 0.18926
   1  -3  13  121.55    7.92 354 0.89196-0.77050 0.10896-0.39084 0.25341 0.34776
   1  -3  13  120.22    6.15 370-0.75948 0.88094-0.41176 0.12989 0.33898 0.26220
   1  -3  13  119.24    6.23 448-0.70634 0.82780-0.49894 0.21707 0.30124 0.29993
  -1   3 -13  125.43    6.80  33 0.83483-0.95628 0.23038 0.05150-0.41193-0.18925
  -1   3 -13  119.05    7.71 174-0.89194 0.77049-0.10899 0.39086-0.25342-0.34775
   1  -3  14   23.10    2.93 214-0.82884 0.94913-0.23205-0.05483 0.42564 0.22028
   1  -3  14   24.11    1.77 373-0.72071 0.84100-0.46830 0.18142 0.33595 0.30997
   1  -3  14   22.40    2.59 450-0.68081 0.80110-0.52734 0.24047 0.31164 0.33428
  -1   3 -14   25.29    2.82  34 0.82885-0.94914 0.23202 0.05485-0.42565-0.22027
  -1   3 -14   20.73    3.44 172-0.88562 0.76534-0.10283 0.38971-0.27886-0.36706
   1  -3  15    7.20    2.30 215-0.82215 0.94127-0.23377-0.05811 0.44040 0.25026
   1  -3  15   10.26    1.24 378-0.66611 0.78523-0.53895 0.24706 0.33002 0.36064
   1  -3  15    7.66    1.97 453-0.65183 0.77095-0.55772 0.26583 0.32259 0.36807
  -1   3 -15   10.23    2.61  35 0.82216-0.94128 0.23375 0.05814-0.44041-0.25025
  -1   3 -15    7.70    2.39 171-0.87872 0.75960-0.09663 0.38852-0.30396-0.38670
   1  -3  16   19.71    3.23 216-0.81477 0.93272-0.23554-0.06135 0.45601 0.27940
   1  -3  16   24.05    1.65 385-0.58304 0.70099-0.63091 0.33402 0.31815 0.41725
   1  -3  16   23.67    2.58 455-0.61908 0.73703-0.58991 0.29301 0.33399 0.40142
  -1   3 -16   19.92    3.76  36 0.81478-0.93273 0.23552 0.06137-0.45602-0.27939
   1  -3  17    2.81    2.19 217-0.80671 0.92350-0.23733-0.06457 0.47233 0.30782
   1  -3  17    5.88    1.96 458-0.58210 0.69888-0.62379 0.32189 0.34573 0.43442
  -1   3 -17    8.23    2.71  37 0.80672-0.92351 0.23731 0.06459-0.47233-0.30782
   1  -3  18   17.39    3.64 218-0.79798 0.91359-0.23912-0.06779 0.48924 0.33565
   1  -3  18   24.53    3.09 461-0.54027 0.65588-0.65928 0.35237 0.35771 0.46718
  -1   3 -18   19.99    3.96  38 0.79798-0.91360 0.23910 0.06781-0.48925-0.33565
   1  -3  19    6.34    3.22 219-0.78856 0.90301-0.24089-0.07103 0.50666 0.36298
  -1   3 -19    1.66    2.39  39 0.78857-0.90302 0.24086 0.07105-0.50666-0.36297
   1  -2 -20   -2.18    3.42  32 0.83997-0.69494 0.22887-0.28023-0.39966-0.48299
   1  -2 -19   15.67    4.05  31 0.85023-0.70637 0.22558-0.28195-0.37381-0.46410
  -1   2  19   22.00    4.15 211-0.85022 0.70635-0.22561 0.28198 0.37381 0.46409
   1  -2 -18    0.52    2.08  29 0.85983-0.71713 0.22211-0.28349-0.34761-0.44555
  -1   2  18   -1.45    2.08 209-0.85982 0.71712-0.22214 0.28352 0.34762 0.44555
   1  -2 -17    5.72    2.81  27 0.86879-0.72725 0.21845-0.28483-0.32101-0.42741
  -1   2  17    6.76    2.91 207-0.86877 0.72724-0.21847 0.28486 0.32101 0.42741
  -1   2  17    3.44    2.29 340 0.81118-0.95272 0.05017 0.01621 0.47782 0.27060
   1  -2 -16   -2.19    1.66  26 0.87711-0.73675 0.21458-0.28597-0.29392-0.40976
  -1   2  16   -0.21    1.56 206-0.87710 0.73673-0.21460 0.28599 0.29392 0.40975
  -1   2  16    1.88    1.88 341 0.81866-0.95902 0.05454 0.01685 0.46246 0.24121
  -1   2  16    0.41    0.72 369-0.77215 0.63178-0.39189 0.46328 0.33971 0.36396
   1  -2 -15    1.56    1.67  24 0.88481-0.74561 0.21047-0.28687-0.26624-0.39269
  -1   2  15    1.87    1.77 204-0.88480 0.74560-0.21050 0.28690 0.26625 0.39269
  -1   2  15    0.94    1.78 342 0.82541-0.96461 0.05860 0.01780 0.44801 0.21093
  -1   2  15    2.07    1.14 373-0.72652 0.58732-0.46021 0.53661 0.33647 0.32246
   1  -2 -14   31.69    3.13  22 0.89189-0.75385 0.20612-0.28753-0.23784-0.37635
   1  -2 -14   24.27    3.03 163-0.83140 0.96943-0.06234-0.01906-0.43464-0.17955
  -1   2  14   27.20    3.44 202-0.89187 0.75384-0.20615 0.28755 0.23785 0.37634
  -1   2  14   28.25    3.35 343 0.83141-0.96944 0.06232 0.01909 0.43465 0.17954
  -1   2  14   29.92    1.96 377-0.68575 0.54772-0.51461 0.59601 0.33235 0.28184
   1  -2 -13  237.40   10.89 164-0.83660 0.97346-0.06564-0.02077-0.42263-0.14682
  -1   2  13  263.93   10.85 201-0.89832 0.76145-0.20150 0.28792 0.20856 0.36089
  -1   2  13  245.17   11.31 344 0.83660-0.97347 0.06562 0.02080 0.42264 0.14681
  -1   2  13  243.78    9.59 379-0.64970 0.51283-0.55846 0.64488 0.32792 0.24152
   1  -2 -12   22.45    2.30  19 0.90412-0.76842 0.19649-0.28792-0.17814-0.34656
   1  -2 -12   20.23    2.52 164-0.84091 0.97661-0.06846-0.02297-0.41231-0.11239
  -1   2  12   22.76    2.40 199-0.90411 0.76841-0.19652 0.28794 0.17815 0.34655
  -1   2  12   20.76    2.31 344 0.84092-0.97662 0.06843 0.02299 0.41232 0.11238
  -1   2  12   20.39    1.75 382-0.61844 0.48275-0.59371 0.68514 0.32358 0.20113
  -1   2  12   22.80    1.03 464-0.49467 0.35897-0.69487 0.78630 0.36935 0.15536
   1  -2 -11   24.87    2.30  17 0.90921-0.77468 0.19110-0.28753-0.14629-0.33367
   1  -2 -11   21.83    2.83 165-0.84423 0.97877-0.07066-0.02577-0.40417-0.07580
  -1   2  11   22.47    2.19 197-0.90920 0.77467-0.19113 0.28756 0.14630 0.33366
  -1   2  11   26.55    1.85 384-0.59221 0.45767-0.62154 0.71797 0.31960 0.16036
  -1   2  11   23.80    1.13 469-0.41666 0.28212-0.74909 0.84552 0.38619 0.09377
   1  -2 -10   62.13    3.87  15 0.91355-0.78019 0.18520-0.28664-0.11255-0.32267
   1  -2 -10   69.24    3.57 165-0.84636 0.97972-0.07209-0.02935-0.39884-0.03638
  -1   2  10   64.85    3.45 195-0.91354 0.78018-0.18523 0.28667 0.11256 0.32266
  -1   2  10   64.51    3.47 345 0.84636-0.97973 0.07206 0.02937 0.39885 0.03637
  -1   2  10   62.45    2.98 386-0.57132 0.43795-0.64263 0.74407 0.31625 0.11897
  -1   2  10   62.67    2.36 471-0.38165 0.24829-0.77091 0.87235 0.39261 0.04261
   1  -2  -9    3.04    1.15  13 0.91702-0.78482 0.17864-0.28509-0.07626-0.31421
   1  -2  -9    6.31    1.37 165-0.84697 0.97917-0.07251-0.03394-0.39729 0.00681
  -1   2   9    4.92    1.26 193-0.91701 0.78481-0.17867 0.28512 0.07627 0.31420
  -1   2   9    3.36    1.05 345 0.84698-0.97918 0.07248 0.03397 0.39730-0.00682
  -1   2   9    7.20    1.13 387-0.55623 0.42403-0.65733 0.76377 0.31372 0.07676
  -1   2   9    4.62    0.62 471-0.37267 0.24047-0.77628 0.88272 0.39415-0.00367
   1  -2  -8    5.15    1.05 165-0.84553 0.97656-0.07153-0.03992-0.40092 0.05519
  -1   2   8    5.97    1.47 191-0.91940 0.78836-0.17122 0.28268 0.03647 0.30926
  -1   2   8    3.78    1.05 345 0.84554-0.97657 0.07150 0.03995 0.40094-0.05520
  -1   2   8    3.50    1.03 387-0.54745 0.41642-0.66566 0.77712 0.31221 0.03352
  -1   2   8    4.62    0.62 471-0.38341 0.25238-0.76985 0.88130 0.39230-0.04657
   1  -2  -7  393.15   13.84   8 0.92033-0.79046 0.16248-0.27894 0.00843-0.30942
   1  -2  -7  392.83   14.05 164-0.84107 0.97094-0.06856-0.04790-0.41194 0.11095
  -1   2   7  381.82   13.73 188-0.92032 0.79045-0.16251 0.27897-0.00842 0.30941
  -1   2   7  385.39   15.21 344 0.84107-0.97094 0.06853 0.04793 0.41195-0.11096
  -1   2   7  381.87   13.98 387-0.54560 0.41573-0.66741 0.78387 0.31189-0.01090
  -1   2   7  371.14   12.72 469-0.41003 0.28016-0.75333 0.86979 0.38746-0.08647
   1  -2  -6    5.13    0.94   5 0.91904-0.79034 0.15185-0.27332 0.06100-0.31725
   1  -2  -6    3.45    1.05 163-0.83173 0.96043-0.06255-0.05892-0.43388 0.17763
  -1   2   6    4.40    0.84 185-0.91903 0.79033-0.15188 0.27335-0.06098 0.31723
  -1   2   6    4.50    0.94 343 0.83174-0.96044 0.06252 0.05895 0.43390-0.17765
  -1   2   6    3.39    0.82 387-0.55129 0.42259-0.66203 0.78350 0.31288-0.05663
  -1   2   6    3.80    0.62 467-0.44920 0.32050-0.72744 0.84891 0.37961-0.12336
   1  -2  -5    0.94    0.94   1 0.91388-0.78635 0.13810-0.26458 0.12588-0.33738
   1  -2  -5    1.36    0.84 160-0.81364 0.94117-0.05162-0.07486-0.47283 0.26133
   1  -2  -5   -0.42    0.94 361 0.91388-0.78635 0.13810-0.26458 0.12588-0.33738
   1  -2  -5    0.92    0.72 499 0.09954 0.02799-0.94244 0.81596 0.42186-0.63337
  -1   2   5    2.51    0.94 181-0.91387 0.78634-0.13813 0.26460-0.12586 0.33736
  -1   2   5   -0.84    0.73 340 0.81364-0.94117 0.05159 0.07489 0.47285-0.26134
  -1   2   5    0.10    0.62 386-0.56513 0.43760-0.64871 0.77519 0.31522-0.10372
  -1   2   5    1.75    0.51 463-0.49754 0.37000-0.69273 0.81920 0.36866-0.15715
   1  -2  -4  241.21    8.32 156-0.77771 0.90408-0.03200-0.09948-0.53962 0.37286
   1  -2  -4  246.66    8.77 356 0.90082-0.77446 0.11872-0.25021 0.21206-0.37882
   1  -2  -4  245.45    8.19 486-0.12546 0.25183-0.89014 0.75865 0.42098-0.58774
  -1   2   4  248.43    9.09 176-0.90082 0.77445-0.11875 0.25024-0.21204 0.37880
  -1   2   4  252.33    8.32 336 0.77771-0.90408 0.03197 0.09951 0.53964-0.37288
  -1   2   4  235.92    9.16 384-0.58758 0.46121-0.62630 0.75778 0.31887-0.15211
  -1   2   4  246.93    8.22 460-0.55160 0.42523-0.64995 0.78143 0.35459-0.18783
   1  -2  -3  423.36   14.16 148-0.69971 0.82491 0.00442-0.14091-0.65339 0.53137
   1  -2  -3  437.77   14.56 349 0.86813-0.74293 0.08789-0.22438 0.33849-0.46050
   1  -2  -3  420.53   15.11 396-0.42326 0.54846-0.76945 0.63296 0.28827-0.41029
   1  -2  -3  425.97   14.36 475-0.31250 0.43770-0.80986 0.67337 0.40337-0.52539
  -1   2   3  446.30   14.56 169-0.86813 0.74293-0.08792 0.22441-0.33846 0.46047
  -1   2   3  440.10   14.58 328 0.69970-0.82490-0.00445 0.14094 0.65341-0.53139
  -1   2   3  423.98   14.83 382-0.61879 0.49359-0.59334 0.72983 0.32363-0.20161
  -1   2   3  436.11   15.13 456-0.60814 0.48294-0.60019 0.73668 0.33758-0.21557
   1  -2  -2  134.19    4.73 132-0.50759 0.63162 0.07472-0.21622-0.83556 0.75828
   1  -2  -2  134.45    4.75 335 0.77434-0.65030 0.03024-0.17174 0.54534-0.62261
   1  -2  -2  129.92    4.84 390-0.50432 0.62835-0.70460 0.56310 0.30443-0.38170
   1  -2  -2  130.98    4.93 466-0.45728 0.58132-0.72185 0.58035 0.37788-0.45515
  -1   2   2  131.66    4.86 155-0.77435 0.65032-0.03028 0.17178-0.54530 0.62257
  -1   2   2  139.74    4.83 312 0.50756-0.63159-0.07476 0.21625 0.83558-0.75831
  -1   2   2  127.48    4.74 379-0.65843 0.53439-0.54817 0.68967 0.32906-0.25178
  -1   2   2  132.15    5.05 452-0.66441 0.54037-0.54477 0.68627 0.31795-0.24067
   1  -2  -1  461.00   14.95 101-0.04248 0.16535 0.18933-0.33584-0.99559 0.96305
   1  -2  -1  472.52   14.88 309 0.46983-0.34696-0.08648-0.06002 0.86085-0.89338
   1  -2  -1  459.82   15.78 385-0.57702 0.69989-0.63696 0.49046 0.31718-0.34971
   1  -2  -1  457.93   15.88 459-0.56406 0.68692-0.63945 0.49294 0.35106-0.38359
  -1   2   1  469.03   14.67 129-0.46987 0.34701 0.08644 0.06007-0.86082 0.89335
  -1   2   1  448.59   15.07 375-0.70539 0.58252-0.48910 0.63560 0.33446-0.30193
  -1   2   1  453.96   16.01 447-0.71832 0.59545-0.48505 0.63155 0.29610-0.26357
   1  -2   0   13.21    0.72 269-0.14423 0.26593-0.22011 0.06860 0.98267-0.97046
   1  -2   0   12.93    1.03 380-0.64032 0.76202-0.56930 0.41778 0.32667-0.31445
   1  -2   0   12.41    1.24 453-0.64031 0.76201-0.56929 0.41778 0.32672-0.31450
  -1   2   0   12.39    0.72  89 0.14419-0.26589 0.22008-0.06856-0.98268 0.97047
  -1   2   0   12.72    0.93 370-0.75759 0.63589-0.41466 0.56618 0.33886-0.35107
  -1   2   0   11.90    0.93 443-0.76845 0.64675-0.42231 0.57382 0.27248-0.28469
   1  -2   1  758.12   24.69  40 0.78181-0.66127 0.24204-0.39856-0.51869 0.57565
   1  -2   1  774.48   24.68 241-0.56001 0.68054-0.25530 0.09877 0.78561-0.72866
   1  -2   1  775.71   26.03 376-0.69367 0.81420-0.50447 0.34795 0.33323-0.27627
   1  -2   1  755.70   26.24 449-0.69347 0.81401-0.51346 0.35694 0.30658-0.24962
  -1   2  -1  765.74   24.99  61 0.55998-0.68052 0.25527-0.09875-0.78564 0.72869
  -1   2  -1  762.66   24.48 220-0.78182 0.66128-0.24206 0.39858 0.51865-0.57561
  -1   2  -1  756.99   25.90 364-0.81186 0.69133-0.32410 0.48063 0.34100-0.39796
  -1   2  -1  753.96   25.21 439-0.81396 0.69343-0.35764 0.51416 0.24750-0.30446
   1  -2   2  388.40   13.19  28 0.86400-0.74463 0.22047-0.38200-0.33552 0.43722
   1  -2   2  384.23   13.14 226-0.72376 0.84313-0.24956 0.08803 0.60895-0.50725
   1  -2   2  376.65   13.10 372-0.73709 0.85646-0.44515 0.28362 0.33736-0.23566
   1  -2   2  398.87   13.21 436 0.84676-0.72739 0.31632-0.47785-0.17803 0.27972
   1  -2   2  383.58   14.67 446-0.72960 0.84896-0.47160 0.31007 0.29109-0.18939
  -1   2  -2  376.98   13.04  46 0.72375-0.84312 0.24954-0.08801-0.60897 0.50727
  -1   2  -2  358.48   12.67 208-0.86400 0.74463-0.22049 0.38202 0.33549-0.43719
   1  -2   3    7.30    0.94  21 0.89577-0.77757 0.20341-0.36995-0.22065 0.36709
   1  -2   3    5.93    0.73 219-0.79100 0.90921-0.24044 0.07391 0.50221-0.35577
   1  -2   3    5.11    0.83 369-0.77108 0.88928-0.39360 0.22706 0.33966-0.19321
   1  -2   3    3.34    0.94 433 0.88000-0.76180 0.25443-0.42097-0.16025 0.30669
   1  -2   3    7.61    1.15 444-0.75317 0.87137-0.44228 0.27574 0.28007-0.13363
  -1   2  -3    6.66    0.83  39 0.79100-0.90920 0.24042-0.07388-0.50223 0.35579
  -1   2  -3    7.82    0.94 201-0.89577 0.77757-0.20343 0.36997 0.22063-0.36707
   1  -2   4   52.87    2.51  17 0.91006-0.79302 0.19008-0.36162-0.14034 0.33153
   1  -2   4   46.57    2.40 215-0.82239 0.93943-0.23371 0.06217 0.43988-0.24870
   1  -2   4   48.69    2.40 366-0.79647 0.91350-0.35146 0.17992 0.34070-0.14952
   1  -2   4   54.33    2.40 429 0.91035-0.79332 0.18923-0.36078-0.14111 0.33230
   1  -2   4   46.35    2.51 443-0.76736 0.88439-0.42377 0.25222 0.27304-0.08185
  -1   2  -4   56.18    2.71  35 0.82240-0.93943 0.23369-0.06215-0.43990 0.24871
   1  -2   5   16.74    1.36  13 0.91682-0.80096 0.17910-0.35565-0.07875 0.31467
   1  -2   5   16.54    1.68 213-0.83830 0.95417-0.22939 0.05284 0.40367-0.16774
   1  -2   5   18.95    1.36 364-0.81420 0.93007-0.31981 0.14326 0.34102-0.10510
   1  -2   5   17.28    1.47 425 0.93711-0.82124 0.12134-0.29789-0.12077 0.35670
   1  -2   5   19.96    1.67 443-0.77434 0.89020-0.41441 0.23786 0.26946-0.03354
  -1   2  -5   17.59    1.68  33 0.83831-0.95417 0.22937-0.05281-0.40369 0.16776
  -1   2  -5   17.68    1.36 193-0.91681 0.80095-0.17912 0.35567 0.07873-0.31466
   1  -2   6    1.47    1.26 211-0.84648 0.96118-0.22685 0.04529 0.38347-0.10280
   1  -2   6    2.73    1.05 421 0.95969-0.84499 0.05131-0.23287-0.09937 0.38004
   1  -2   6    0.94    1.15 442-0.77556 0.89026-0.41275 0.23119 0.26883 0.01184
  -1   2  -6    2.51    1.26 190-0.91971 0.80501-0.16963 0.35120 0.02816-0.30883
   1  -2   7   -0.52    1.26   8 0.92031-0.80677 0.16110-0.34766 0.01542 0.30999
   1  -2   7    0.63    1.37 211-0.85029 0.96382-0.22559 0.03902 0.37363-0.04822
   1  -2   7    0.00    0.94 416 0.97764-0.86410-0.02036-0.16621-0.07701 0.40242
   1  -2   7   -0.31    1.15 443-0.77200 0.88554-0.41756 0.23099 0.27067 0.05475
  -1   2  -7    0.95    1.37  31 0.85029-0.96383 0.22556-0.03899-0.37364 0.04823
  -1   2  -7   -1.15    0.84 188-0.92030 0.80676-0.16112 0.34769-0.01543-0.30998
   1  -2   8   74.68    3.88   6 0.91934-0.80697 0.15322-0.34480 0.05434 0.31581
   1  -2   8   74.77    4.21 210-0.85136 0.96373-0.22522 0.03364 0.37081-0.00065
   1  -2   8   66.36    3.67 412 0.99054-0.87817-0.09328-0.09830-0.05381 0.42397
   1  -2   8   78.30    3.45 443-0.76429 0.87666-0.42783 0.23625 0.27458 0.09557
  -1   2  -8   58.26    3.58  30 0.85137-0.96373 0.22519-0.03362-0.37082 0.00066
  -1   2  -8   74.99    4.08 186-0.91933 0.80696-0.15325 0.34482-0.05435-0.31580
   1  -2   9    2.72    1.57   3 0.91722-0.80602 0.14579-0.34238 0.09000 0.32490
   1  -2   9    0.63    1.58 211-0.85055 0.96175-0.22550 0.02891 0.37295 0.04195
   1  -2   9    2.51    1.15 408 0.99803-0.88682-0.16709-0.02950-0.02985 0.44475
   1  -2   9   -1.25    1.15 444-0.75281 0.86402-0.44273 0.24615 0.28024 0.13466
  -1   2  -9    0.63    1.58  31 0.85056-0.96176 0.22547-0.02889-0.37295-0.04195
  -1   2  -9    0.73    1.57 183-0.91721 0.80601-0.14582 0.34240-0.09001-0.32489
   1  -2  10    0.10    1.67   2 0.91416-0.80413 0.13867-0.34026 0.12327 0.33637
   1  -2  10    0.21    1.05 211-0.84834 0.95837-0.22624 0.02465 0.37871 0.08094
   1  -2  10   -0.10    1.67 362 0.91416-0.80413 0.13867-0.34026 0.12327 0.33637
   1  -2  10   -1.15    0.52 365-0.80956 0.91959-0.32829 0.12670 0.34098 0.11867
   1  -2  10   -0.31    1.04 403 0.99972-0.88969-0.24150 0.03990-0.00519 0.46483
   1  -2  10   -0.10    1.15 446-0.73778 0.84782-0.46161 0.26002 0.28735 0.17229
  -1   2 -10   -0.73    1.05  31 0.84834-0.95838 0.22622-0.02463-0.37872-0.08093
  -1   2 -10    1.67    1.67 182-0.91415 0.80412-0.13869 0.34028-0.12328-0.33636
   1  -2  11  102.02    5.87 212-0.84501 0.95388-0.22733 0.02073 0.38719 0.11720
   1  -2  11  114.78    5.85 360 0.91030-0.80143 0.13175-0.33835 0.15477 0.34962
   1  -2  11  106.86    4.80 367-0.78905 0.89791-0.36414 0.15754 0.34046 0.16392
   1  -2  11  116.35    5.09 399 0.99521-0.88634-0.31626 0.10966 0.02012 0.48427
   1  -2  11  114.39    4.78 447-0.71928 0.82815-0.48391 0.27732 0.29568 0.20871
  -1   2 -11  107.05    5.87  32 0.84502-0.95389 0.22730-0.02070-0.38720-0.11719
   1  -2  12   -0.84    1.36 212-0.84074 0.94844-0.22866 0.01705 0.39777 0.15136
   1  -2  12   -0.84    1.36 358 0.90572-0.79801 0.12497-0.33657 0.18491 0.36422
   1  -2  12    0.73    0.73 370-0.75870 0.86640-0.41296 0.20135 0.33893 0.21020
   1  -2  12    0.10    0.73 449-0.69728 0.80498-0.50922 0.29761 0.30502 0.24411
  -1   2 -12   -1.57    1.47  32 0.84075-0.94845 0.22863-0.01703-0.39777-0.15136
  -1   2 -12    1.04    1.46 178-0.90570 0.79800-0.12499 0.33660-0.18491-0.36422
   1  -2  13  197.96    9.42 213-0.83564 0.94218-0.23016 0.01355 0.40999 0.18388
   1  -2  13  182.13   10.02 356 0.90045-0.79391 0.11828-0.33489 0.21398 0.37990
   1  -2  13  195.09    7.58 374-0.71411 0.82065-0.47736 0.26075 0.33533 0.25855
   1  -2  13  199.74    9.64 451-0.67164 0.77818-0.53716 0.32054 0.31520 0.27867
  -1   2 -13  207.70    9.52  33 0.83565-0.94219 0.23014-0.01353-0.40999-0.18388
  -1   2 -13  197.89   10.75 176-0.90044 0.79390-0.11830 0.33492-0.21398-0.37989
   1  -2  14   10.14    2.09 214-0.82978 0.93515-0.23180 0.01017 0.42352 0.21509
   1  -2  14    6.88    2.82 355 0.89453-0.78916 0.11164-0.33326 0.24219 0.39642
   1  -2  14    7.14    0.83 380-0.64531 0.75068-0.56356 0.34194 0.32734 0.31128
   1  -2  14    6.52    1.55 453-0.64215 0.74752-0.56746 0.34584 0.32607 0.31255
  -1   2 -14    9.51    2.40  34 0.82979-0.93516 0.23177-0.01015-0.42353-0.21509
  -1   2 -14   10.22    2.82 175-0.89452 0.78915-0.11167 0.33329-0.24220-0.39642
   1  -2  15    6.68    2.40 215-0.82321 0.92741-0.23351 0.00688 0.43812 0.24524
   1  -2  15    7.62    0.72 389-0.51722 0.62142-0.69330 0.46667 0.30682 0.37654
   1  -2  15    4.44    1.65 456-0.60847 0.71267-0.59989 0.37326 0.33748 0.34588
  -1   2 -15    6.06    2.19  35 0.82321-0.92742 0.23349-0.00686-0.43812-0.24523
  -1   2 -15    5.00    1.98 173-0.88797 0.78377-0.10505 0.33168-0.26973-0.41363
   1  -2  16    3.55    2.09 216-0.81594 0.91897-0.23527 0.00364 0.45359 0.27451
   1  -2  16    1.55    1.44 459-0.57010 0.67313-0.63427 0.40263 0.34930 0.37880
  -1   2 -16   -0.94    1.67  36 0.81595-0.91898 0.23525-0.00361-0.45359-0.27451
   1  -2  17    2.81    2.08 217-0.80799 0.90986-0.23706 0.00041 0.46979 0.30306
   1  -2  17    3.81    1.55 461-0.52637 0.62823-0.67046 0.43382 0.36141 0.41144
  -1   2 -17   -2.29    1.88  37 0.80800-0.90987 0.23704-0.00039-0.46979-0.30305
   1  -2  18    2.29    2.29 218-0.79937 0.90007-0.23885-0.00281 0.48659 0.33099
   1  -2  18    1.13    1.54 465-0.47629 0.57699-0.70838 0.46672 0.37365 0.44394
  -1   2 -18    1.87    2.50  38 0.79938-0.90008 0.23882 0.00283-0.48660-0.33099
   1  -2  19    4.06    2.60 219-0.79007 0.88961-0.24061-0.00605 0.50392 0.35842
  -1   2 -19    0.83    2.29  39 0.79008-0.88961 0.24059 0.00607-0.50392-0.35841
   1  -1 -20    7.47    3.01  31 0.84759-0.71748 0.22647-0.21257-0.38065-0.50930
  -1   1  20    3.53    2.80 211-0.84758 0.71747-0.22649 0.21259 0.38065 0.50930
   1  -1 -19   14.64    3.84  29 0.85768-0.72873 0.22293-0.21404-0.35366-0.49155
  -1   1  19   14.75    3.84 209-0.85767 0.72872-0.22295 0.21406 0.35366 0.49155
   1  -1 -18   11.02    2.81  28 0.86709-0.73931 0.21918-0.21530-0.32622-0.47425
  -1   1  18   11.43    2.91 208-0.86708 0.73930-0.21920 0.21532 0.32622 0.47425
   1  -1 -17    1.87    1.98  26 0.87584-0.74922 0.21520-0.21633-0.29824-0.45749
  -1   1  17   -0.52    1.66 206-0.87582 0.74921-0.21523 0.21635 0.29824 0.45748
  -1   1  17    0.72    0.83 373-0.72902 0.60241-0.45668 0.45781 0.33669 0.41904
   1  -1 -16    2.08    2.39  24 0.88391-0.75846 0.21098-0.21712-0.26962-0.44136
  -1   1  16   -2.60    2.29 204-0.88390 0.75845-0.21101 0.21714 0.26963 0.44135
  -1   1  16    0.94    2.09 341 0.81800-0.94344 0.05415-0.04801 0.46385 0.24713
  -1   1  16    1.13    0.93 379-0.65908 0.53364-0.54739 0.55353 0.32914 0.38184
  -1   1  16    0.62    0.41 458-0.57935 0.45391-0.62621 0.63234 0.34656 0.36443
  -1   1  16    0.61    0.41 481-0.21129 0.08584-0.85763 0.86377 0.41488 0.29610
   1  -1 -15    1.88    2.19  23 0.89132-0.76704 0.20649-0.21763-0.24024-0.42600
  -1   1  15    2.08    2.40 203-0.89131 0.76703-0.20652 0.21766 0.24024 0.42599
  -1   1  15    2.51    1.67 342 0.82477-0.94905 0.05821-0.04707 0.44940 0.21684
  -1   1  15    1.44    0.93 384-0.59712 0.47284-0.61644 0.62758 0.32037 0.34587
  -1   1  15    1.97    0.62 445-0.74395 0.61967-0.45395 0.46509 0.28447 0.38177
  -1   1  15    1.64    0.61 490-0.05288-0.07141-0.91215 0.92329 0.42362 0.24262
   1  -1 -14   34.42    3.44  21 0.89805-0.77493 0.20170-0.21785-0.20992-0.41157
   1  -1 -14   28.89    3.87 163-0.83080 0.95391-0.06196 0.04582-0.43600-0.18549
  -1   1  14   35.78    3.23 201-0.89803 0.77492-0.20172 0.21787 0.20993 0.41157
  -1   1  14   30.25    3.56 343 0.83080-0.95392 0.06194-0.04579 0.43601 0.18549
  -1   1  14   33.73    2.16 388-0.54139 0.41828-0.67134 0.68749 0.31116 0.31034
  -1   1  14   35.60    1.74 496 0.04015-0.16326-0.93320 0.94935 0.42372 0.19777
   1  -1 -13  315.02   14.20  19 0.90406-0.78211 0.19655-0.21770-0.17846-0.39829
   1  -1 -13  302.69   14.67 163-0.83605 0.95800-0.06529 0.04414-0.42391-0.15284
  -1   1  13  305.94   12.95 199-0.90405 0.78210-0.19657 0.21773 0.17846 0.39829
  -1   1  13  319.14   14.04 343 0.83606-0.95801 0.06527-0.04411 0.42392 0.15284
  -1   1  13  301.35   11.61 391-0.49115 0.36920-0.71585 0.73701 0.30193 0.27482
  -1   1  13  293.69   10.02 499 0.10513-0.22708-0.94314 0.96429 0.42161 0.15514
   1  -1 -12   28.64    2.72  17 0.90932-0.78854 0.19098-0.21714-0.14555-0.38646
   1  -1 -12   23.60    2.83 164-0.84045 0.96123-0.06815 0.04198-0.41345-0.11856
   1  -1 -12   29.33    1.15 431 0.89112-0.77034 0.23168-0.25785-0.15361-0.37839
  -1   1  12   24.46    2.40 197-0.90931 0.78853-0.19100 0.21717 0.14556 0.38645
  -1   1  12   29.79    2.73 344 0.84045-0.96124 0.06812-0.04196 0.41345 0.11856
  -1   1  12   29.77    1.85 394-0.44613 0.32534-0.75219 0.77835 0.29302 0.23899
   1  -1 -11   12.24    1.88  15 0.91375-0.79413 0.18490-0.21607-0.11082-0.37644
   1  -1 -11   11.23    2.31 165-0.84388 0.96350-0.07042 0.03925-0.40504-0.08223
   1  -1 -11   14.16    0.84 414 0.98471-0.86509-0.05650 0.02533-0.06557-0.42169
  -1   1  11   15.38    1.78 195-0.91374 0.79412-0.18492 0.21609 0.11083 0.37644
  -1   1  11   11.65    2.31 345 0.84389-0.96350 0.07040-0.03922 0.40504 0.08222
  -1   1  11   11.39    1.23 397-0.40635 0.28673-0.78174 0.81291 0.28467 0.20260
   1  -1 -10    0.63    1.15  13 0.91722-0.79877 0.17818-0.21436-0.07372-0.36880
   1  -1 -10    0.00    1.05 165-0.84618 0.96463-0.07197 0.03579-0.39930-0.04322
   1  -1 -10    0.83    0.42 400 0.99757-0.87912-0.28943 0.25325 0.01098-0.45350
  -1   1  10   -0.10    1.05 193-0.91721 0.79876-0.17820 0.21438 0.07373 0.36879
  -1   1  10    0.42    0.84 345 0.84618-0.96463 0.07194-0.03576 0.39931 0.04322
   1  -1  -9   27.13    2.20  11 0.91953-0.80224 0.17063-0.21182-0.03348-0.36430
   1  -1  -9   32.19    2.31 165-0.84705 0.96433-0.07256 0.03137-0.39709-0.00069
  -1   1   9   26.71    2.30 191-0.91952 0.80223-0.17065 0.21184 0.03349 0.36429
  -1   1   9   28.61    2.31 345 0.84706-0.96434 0.07254-0.03135 0.39709 0.00069
   1  -1  -8    0.31    1.05   8 0.92033-0.80421 0.16196-0.20816 0.01105-0.36408
   1  -1  -8    2.10    0.95 165-0.84603 0.96215-0.07187 0.02568-0.39966 0.04663
  -1   1   8   -0.52    0.94 188-0.92032 0.80420-0.16199 0.20819-0.01104 0.36407
  -1   1   8    0.95    0.95 345 0.84604-0.96216 0.07184-0.02565 0.39967-0.04663
   1  -1  -7  506.49   18.02   5 0.91901-0.80406 0.15173-0.20293 0.06161-0.36990
   1  -1  -7  515.98   18.78 164-0.84230 0.95725-0.06937 0.01817-0.40894 0.10065
  -1   1   7  507.65   18.44 185-0.91900 0.80405-0.15175 0.20296-0.06160 0.36989
  -1   1   7  518.92   18.36 344 0.84230-0.95725 0.06934-0.01814 0.40895-0.10066
   1  -1  -6    5.23    1.26   2 0.91441-0.80062 0.13916-0.19537 0.12101-0.38456
   1  -1  -6    3.98    0.94 163-0.83431 0.94809-0.06418 0.00797-0.42797 0.16443
   1  -1  -6    5.76    1.26 362 0.91441-0.80062 0.13916-0.19537 0.12101-0.38456
  -1   1   6    2.62    1.15 182-0.91440 0.80061-0.13918 0.19539-0.12100 0.38455
  -1   1   6    3.25    0.84 343 0.83431-0.94809 0.06415-0.00794 0.42798-0.16443
  -1   1   6    2.35    0.72 499 0.10106-0.21484-0.94263 0.99884 0.42180-0.15825
   1  -1  -5  521.88   17.55 161-0.81897 0.93159-0.05476-0.00646-0.46179 0.24298
   1  -1  -5  507.67   18.07 357 0.90416-0.79154 0.12290-0.18411 0.19398-0.41279
  -1   1   5  514.98   17.76 177-0.90415 0.79154-0.12292 0.18414-0.19397 0.41278
  -1   1   5  522.50   17.13 341 0.81898-0.93159 0.05473 0.00649 0.46180-0.24299
  -1   1   5  492.00   16.37 495 0.02680-0.13941-0.93067 0.99189 0.42393-0.20513
   1  -1  -4   53.97    2.40 352 0.88295-0.77150 0.10033-0.16656 0.28893-0.46299
  -1   1   4   54.70    2.50 172-0.88294 0.77149-0.10036 0.16659-0.28891 0.46298
  -1   1   4   55.60    2.39 337 0.78948-0.90093 0.03814 0.02808 0.51905-0.34498
  -1   1   4   56.60    2.15 489-0.06905-0.04240-0.90767 0.97390 0.42323-0.24916
   1  -1  -3  590.13   19.47 151-0.72903 0.83932-0.00850-0.06273-0.61453 0.48521
   1  -1  -3  618.36   20.23 344 0.83722-0.72693 0.06601-0.13725 0.42118-0.55051
   1  -1  -3  583.31   19.54 500 0.11886-0.00858-0.94473 0.87350 0.42093-0.55025
  -1   1   3  621.48   19.92 164-0.83721 0.72693-0.06604 0.13728-0.42117 0.55049
  -1   1   3  593.66   20.30 331 0.72903-0.83931 0.00847 0.06276 0.61455-0.48523
  -1   1   3  583.78   19.45 483-0.18270 0.07241-0.86925 0.94049 0.41728-0.28796
   1  -1  -2    2.89    0.62 330 0.72826-0.61915 0.00812-0.08436 0.61562-0.70020
   1  -1  -2    3.17    0.61 487-0.10350 0.21262-0.89732 0.82108 0.42201-0.50659
  -1   1   2    3.61    0.62 150-0.72827 0.61915-0.00815 0.08439-0.61560 0.70018
  -1   1   2    4.22    0.62 318 0.59226-0.70137-0.04625 0.12249 0.76784-0.68326
  -1   1   2    1.85    0.51 397-0.40314 0.29402-0.78402 0.86026 0.28398-0.19940
  -1   1   2    3.59    0.61 475-0.30660 0.19748-0.81294 0.88918 0.40418-0.31960
   1  -1  -1  646.10   21.22 115-0.27261 0.38056 0.14006-0.22131-0.95398 0.91415
   1  -1  -1  655.53   21.23 308 0.45193-0.34398-0.09186 0.01061 0.87190-0.91173
   1  -1  -1  649.61   21.84 476-0.29235 0.40030-0.82022 0.73898 0.40605-0.44589
  -1   1   1  645.48   20.92 128-0.45195 0.34400 0.09183-0.01058-0.87189 0.91172
  -1   1   1  651.95   21.01 295 0.27259-0.38054-0.14009 0.22134 0.95399-0.91416
  -1   1   1  649.67   21.15 393-0.46904 0.36109-0.73409 0.81534 0.29763-0.25779
  -1   1   1  654.43   21.13 468-0.43120 0.32325-0.73958 0.82083 0.38333-0.34349
   1  -1   0    8.30    0.61  82 0.25011-0.14333 0.23380-0.32006-0.95655 0.96146
   1  -1   0    7.48    0.61 274-0.06361 0.17039-0.20784 0.12158 0.99332-0.98841
   1  -1   0    9.46    0.72 394-0.44881 0.55559-0.75011 0.66385 0.29356-0.28866
   1  -1   0    9.45    0.92 467-0.43807 0.54486-0.73499 0.64874 0.38193-0.37702
  -1   1   0   10.35    0.72  94 0.06359-0.17037 0.20781-0.12155-0.99332 0.98841
  -1   1   0   11.88    0.72 262-0.25013 0.14335-0.23383 0.32009 0.95654-0.96145
  -1   1   0    6.68    0.62 387-0.55309 0.44630-0.66032 0.74658 0.31318-0.31809
  -1   1   0    8.02    0.72 460-0.54790 0.44111-0.65302 0.73928 0.35562-0.36053
   1  -1   1  301.68   10.07  55 0.62959-0.52397 0.25492-0.34618-0.72108 0.77073
   1  -1   1  303.80   10.48 246-0.49097 0.59659-0.25340 0.16214 0.83829-0.78864
   1  -1   1  303.44   10.51 388-0.53485 0.64047-0.67739 0.58612 0.31000-0.26035
   1  -1   1  309.62   10.61 460-0.54316 0.64878-0.65692 0.56565 0.35692-0.30727
  -1   1  -1  310.37   10.37  66 0.49096-0.59658 0.25338-0.16211-0.83830 0.78865
  -1   1  -1  308.27   10.18 235-0.62960 0.52398-0.25494 0.34620 0.72106-0.77071
  -1   1  -1  301.07   10.51 379-0.65198 0.54636-0.55579 0.64706 0.32822-0.37787
  -1   1  -1  310.03   10.51 453-0.65119 0.54557-0.55837 0.64964 0.32283-0.37248
   1  -1   2    4.34    0.52  39 0.79148-0.68703 0.24033-0.33661-0.50136 0.59575
   1  -1   2    5.27    0.72 230-0.68688 0.79133-0.25248 0.15621 0.65695-0.56256
   1  -1   2    3.51    0.62 383-0.60988 0.71433-0.60296 0.50669 0.32231-0.22792
   1  -1   2    3.72    0.83 455-0.61552 0.71997-0.59328 0.49700 0.33517-0.24077
  -1   1  -2    3.61    0.62  50 0.68688-0.79133 0.25246-0.15618-0.65697 0.56257
  -1   1  -2    4.24    0.52 219-0.79148 0.68703-0.24036 0.33663 0.50134-0.59574
  -1   1  -2    3.62    0.52 370-0.75731 0.65286-0.41509 0.51136 0.33884-0.43323
  -1   1  -2    5.17    0.83 446-0.73882 0.63437-0.46033 0.55660 0.28687-0.38127
   1  -1   3  148.27    5.40  29 0.85893-0.75564 0.22246-0.32374-0.35017 0.48931
   1  -1   3  152.51    5.50 221-0.77037 0.87365-0.24388 0.14260 0.53821-0.39907
   1  -1   3  144.30    5.39 378-0.67184 0.77513-0.53196 0.43068 0.33072-0.19158
   1  -1   3  146.84    5.49 452-0.66348 0.76676-0.54574 0.44446 0.31830-0.17916
  -1   1  -3  142.02    5.71  41 0.77037-0.87365 0.24386-0.14258-0.53822 0.39908
  -1   1  -3  149.21    5.40 209-0.85892 0.75564-0.22248 0.32376 0.35015-0.48929
  -1   1  -3  145.21    5.29 439-0.81089 0.70761-0.36228 0.46356 0.24932-0.38845
   1  -1   4  627.04   21.46  23 0.89042-0.78830 0.20708-0.31337-0.24402 0.42790
   1  -1   4  629.97   22.51 217-0.80951 0.91163-0.23673 0.13044 0.46674-0.28285
   1  -1   4  613.15   20.78 374-0.71988 0.82200-0.46945 0.36317 0.33587-0.15199
   1  -1   4  654.95   21.32 437 0.84447-0.74235 0.32029-0.42658-0.17916 0.36304
   1  -1   4  619.95   21.69 449-0.69371 0.79582-0.51320 0.40691 0.30648-0.12260
  -1   1  -4  549.70   20.12  37 0.80952-0.91164 0.23671-0.13042-0.46675 0.28287
  -1   1  -4  632.46   20.00 203-0.89041 0.78829-0.20710 0.31339 0.24401-0.42789
   1  -1   5    4.07    0.84  18 0.90645-0.80550 0.19417-0.30547-0.16431 0.39294
   1  -1   5    2.93    0.84 214-0.82946 0.93042-0.23188 0.12059 0.42424-0.19562
   1  -1   5    4.17    0.62 370-0.75435 0.85530-0.41960 0.30830 0.33864-0.11002
   1  -1   5    3.55    0.83 431 0.89508-0.79413 0.22328-0.33458-0.15115 0.37978
   1  -1   5    1.87    0.62 448-0.71100 0.81196-0.49358 0.38229 0.29926-0.07064
  -1   1  -5    2.40    0.84  34 0.82947-0.93042 0.23186-0.12056-0.42425 0.19563
  -1   1  -5    2.61    0.84 198-0.90644 0.80549-0.19420 0.30549 0.16430-0.39293
   1  -1   6    7.22    1.36  14 0.91483-0.81504 0.18308-0.29938-0.10066 0.37403
   1  -1   6    5.86    1.26 212-0.83995 0.93974-0.22890 0.11259 0.39969-0.12632
   1  -1   6    9.18    0.73 368-0.77632 0.87611-0.38517 0.26887 0.33992-0.06656
   1  -1   6    8.17    0.94 425 0.93575-0.83597 0.12510-0.24141-0.12191 0.39528
   1  -1   6    8.63    1.04 447-0.71861 0.81839-0.48471 0.36841 0.29598-0.02261
  -1   1  -6    8.47    1.26 194-0.91482 0.81503-0.18310 0.29940 0.10065-0.37402
   1  -1   7  388.33   14.13  11 0.91890-0.82029 0.17325-0.29456-0.04728 0.36539
   1  -1   7  320.50   13.63 211-0.84520 0.94382-0.22727 0.10595 0.38671-0.06860
   1  -1   7  371.68   12.12 367-0.78697 0.88558-0.36764 0.24633 0.34039-0.02228
   1  -1   7  372.34   12.91 419 0.96644-0.86782 0.02672-0.14803-0.09175 0.40986
   1  -1   7  356.31   12.48 447-0.71864 0.81726-0.48467 0.36336 0.29596 0.02215
  -1   1  -7  302.98   12.59  31 0.84521-0.94382 0.22724-0.10593-0.38672 0.06861
  -1   1  -7  386.54   12.56 191-0.91890 0.82028-0.17327 0.29458 0.04727-0.36538
   1  -1   8   13.41    1.89   9 0.92029-0.82284 0.16430-0.29062-0.00079 0.36365
   1  -1   8   17.00    1.57 211-0.84722 0.94467-0.22661 0.10029 0.38157-0.01872
   1  -1   8   15.15    1.04 367-0.78694 0.88439-0.36768 0.24136 0.34038 0.02247
   1  -1   8   15.95    1.26 413 0.98720-0.88975-0.07117-0.05515-0.06089 0.42375
   1  -1   8   13.20    1.35 448-0.71248 0.80993-0.49187 0.36556 0.29863 0.06422
  -1   1  -8   13.54    1.57  31 0.84723-0.94468 0.22659-0.10027-0.38158 0.01873
  -1   1  -8   17.29    1.89 189-0.92028 0.82283-0.16432 0.29064 0.00079-0.36364
   1  -1   9   58.87    3.35   6 0.91984-0.82355 0.15598-0.28731 0.04085 0.36674
   1  -1   9   58.36    3.04 211-0.84708 0.94336-0.22666 0.09533 0.38194 0.02566
   1  -1   9   55.43    2.19 368-0.77590 0.87219-0.38585 0.25453 0.33990 0.06769
   1  -1   9   58.12    2.72 408 0.99809-0.90180-0.16809 0.03677-0.02952 0.43711
   1  -1   9   51.72    3.01 449-0.70097 0.79726-0.50505 0.37373 0.30349 0.10410
  -1   1  -9   59.10    3.46  31 0.84709-0.94337 0.22663-0.09531-0.38195-0.02565
  -1   1  -9   54.68    3.56 186-0.91983 0.82354-0.15600 0.28733-0.04086-0.36674
   1  -1  10   67.65    3.77   4 0.91800-0.82288 0.14811-0.28444 0.07899 0.37335
   1  -1  10   60.95    3.99 211-0.84536 0.94048-0.22721 0.09088 0.38631 0.06603
   1  -1  10   64.49    2.81 371-0.75178 0.84690-0.42349 0.28715 0.33847 0.11387
   1  -1  10   66.98    3.33 402 0.99905-0.90393-0.26374 0.12741 0.00228 0.45005
   1  -1  10   61.41    3.22 450-0.68462 0.77974-0.52320 0.38687 0.31014 0.14220
  -1   1 -10   60.54    4.09  31 0.84537-0.94049 0.22719-0.09086-0.38631-0.06603
  -1   1 -10   67.33    3.87 184-0.91799 0.82287-0.14813 0.28447-0.07900-0.37334
   1  -1  11    1.88    1.26   2 0.91507-0.82112 0.14056-0.28190 0.11451 0.38257
   1  -1  11    3.77    1.36 212-0.84241 0.93636-0.22814 0.08680 0.39367 0.10341
   1  -1  11    3.66    1.36 362 0.91507-0.82112 0.14056-0.28190 0.11451 0.38257
   1  -1  11    4.99    0.62 374-0.70906 0.80301-0.48419 0.34285 0.33483 0.16225
   1  -1  11    4.46    1.14 452-0.66367 0.75762-0.54554 0.40420 0.31822 0.17886
  -1   1 -11    1.99    1.47  32 0.84242-0.93637 0.22812-0.08678-0.39368-0.10341
  -1   1 -11    2.83    1.47 182-0.91506 0.82111-0.14058 0.28193-0.11452-0.38256
   1  -1  12    7.54    1.99 213-0.83845 0.93123-0.22935 0.08300 0.40333 0.13850
   1  -1  12    7.42    1.78 360 0.91121-0.81842 0.13324-0.27959 0.14803 0.39380
   1  -1  12    7.86    0.62 381-0.63185 0.72464-0.57888 0.43254 0.32550 0.21633
   1  -1  12    7.55    1.24 454-0.63814 0.73093-0.57144 0.42509 0.32748 0.21435
  -1   1 -12    7.54    2.41  33 0.83845-0.93124 0.22932-0.08297-0.40333-0.13849
  -1   1 -12    4.71    1.67 180-0.91120 0.81841-0.13327 0.27962-0.14803-0.39379
   1  -1  13  107.21    5.54 213-0.83360 0.92521-0.23075 0.07939 0.41478 0.17179
   1  -1  13   97.90    5.85 358 0.90653-0.81491 0.12609-0.27744 0.17998 0.40659
   1  -1  13  101.78    5.68 456-0.60790 0.69952-0.60041 0.44906 0.33766 0.24891
  -1   1 -13  103.13    5.75  33 0.83360-0.92522 0.23072-0.07937-0.41478-0.17179
  -1   1 -13   95.49    6.48 178-0.90652 0.81490-0.12611 0.27747-0.17998-0.40658
   1  -1  14    3.13    1.57 214-0.82795 0.91840-0.23229 0.07592 0.42766 0.20365
   1  -1  14    3.76    2.40 356 0.90109-0.81064 0.11904-0.27541 0.21068 0.42063
   1  -1  14    4.33    1.24 458-0.57261 0.66306-0.63209 0.47573 0.34856 0.28275
  -1   1 -14    0.00    1.57  34 0.82796-0.91841 0.23226-0.07590-0.42766-0.20365
  -1   1 -14    4.91    2.30 176-0.90108 0.81063-0.11907 0.27543-0.21069-0.42062
   1  -1  15   13.36    2.61 215-0.82155 0.91084-0.23392 0.07255 0.44169 0.23436
   1  -1  15    9.39    2.82 355 0.89494-0.80565 0.11207-0.27344 0.24038 0.43567
   1  -1  15   15.04    1.65 461-0.53174 0.62102-0.66618 0.50480 0.35999 0.31606
  -1   1 -15   13.88    2.61  35 0.82156-0.91085 0.23390-0.07253-0.44170-0.23436
  -1   1 -15   10.01    3.02 175-0.89493 0.80564-0.11210 0.27347-0.24038-0.43567
   1  -1  16   95.22    7.20 216-0.81445 0.90257-0.23562 0.06924 0.45667 0.26412
   1  -1  16   93.04    4.73 464-0.48444 0.57255-0.70245 0.53607 0.37177 0.34903
  -1   1 -16   97.72    6.78  36 0.81446-0.90258 0.23559-0.06921-0.45668-0.26412
   1  -1  17   -0.63    1.88 217-0.80666 0.89361-0.23735 0.06596 0.47244 0.29310
   1  -1  17    2.98    1.13 468-0.42942 0.51637-0.74076 0.56937 0.38369 0.38186
  -1   1 -17    5.31    2.29  37 0.80667-0.89362 0.23732-0.06593-0.47244-0.29310
   1  -1  18    2.91    2.50 218-0.79818 0.88396-0.23908 0.06269 0.48885 0.32143
   1  -1  18    7.29    1.75 472-0.36462 0.45040-0.78101 0.60461 0.39549 0.41479
  -1   1 -18    0.52    2.29  38 0.79819-0.88397 0.23906-0.06266-0.48886-0.32143
   1  -1  19    3.12    2.18 219-0.78902 0.87364-0.24080 0.05940 0.50583 0.34920
  -1   1 -19    0.62    2.08  39 0.78903-0.87365 0.24078-0.05938-0.50583-0.34920
   1  -1  20    0.10    3.53 220-0.77917 0.86262-0.24250 0.05609 0.52327 0.37650
  -1   1 -20   -6.86    3.53  40 0.77917-0.86263 0.24247-0.05606-0.52327-0.37650
   1   0 -20   -1.45    2.49  30 0.85280-0.73761 0.22469-0.14554-0.36699-0.53026
  -1   0  20    4.57    2.49 210-0.85279 0.73759-0.22472 0.14556 0.36699 0.53026
   1   0 -19    2.91    3.01  29 0.86275-0.74872 0.22097-0.14682-0.33919-0.51333
  -1   0  19    9.35    3.74 209-0.86274 0.74871-0.22099 0.14685 0.33919 0.51333
   1   0 -18   19.97    3.33  27 0.87200-0.75913 0.21701-0.14788-0.31086-0.49691
  -1   0  18    6.86    2.70 207-0.87199 0.75912-0.21704 0.14790 0.31086 0.49691
   1   0 -17    2.50    1.98  25 0.88055-0.76885 0.21281-0.14868-0.28191-0.48112
  -1   0  17    5.93    2.29 205-0.88054 0.76884-0.21284 0.14871 0.28191 0.48112
  -1   0  17    1.96    0.93 385-0.58194 0.47024-0.63202 0.56789 0.31797 0.44505
  -1   0  17    3.41    0.93 449-0.70062 0.58892-0.50546 0.44133 0.30364 0.45939
   1   0 -16   87.52    6.46  23 0.88840-0.77787 0.20834-0.14922-0.25223-0.46606
  -1   0  16   83.56    6.15 203-0.88839 0.77786-0.20837 0.14925 0.25223 0.46605
  -1   0  16   83.62    6.79 340 0.81465-0.92518 0.05218-0.11130 0.47078 0.24751
  -1   0  16   76.85    4.11 391-0.49514 0.38461-0.71247 0.65335 0.30270 0.41559
  -1   0  16   80.49    3.94 442-0.78090 0.67037-0.40544 0.34631 0.26602 0.45226
   1   0 -15   13.66    3.02  22 0.89555-0.78618 0.20358-0.14946-0.22167-0.45187
   1   0 -15    8.25    2.82 161-0.82138 0.93075-0.05619 0.11031-0.45669-0.21685
  -1   0  15    8.97    2.71 202-0.89554 0.78617-0.20360 0.14948 0.22167 0.45187
  -1   0  15    5.12    2.72 341 0.82139-0.93075 0.05617-0.11028 0.45669 0.21685
  -1   0  15    6.77    1.23 396-0.41767 0.30830-0.77356 0.71945 0.28709 0.38646
   1   0 -14   51.88    4.38  20 0.90196-0.79376 0.19846-0.14936-0.19005-0.43874
   1   0 -14   45.39    4.08 162-0.82737 0.93557-0.05984 0.10895-0.44367-0.18512
  -1   0  14   50.10    3.97 200-0.90195 0.79375-0.19849 0.14938 0.19006 0.43874
  -1   0  14   42.36    3.66 342 0.82738-0.93558 0.05981-0.10892 0.44367 0.18512
   1   0 -13    3.45    1.67 163-0.83257 0.93960-0.06308 0.10718-0.43197-0.15208
   1   0 -13    0.00    0.52 433 0.87700-0.76997 0.26037-0.21627-0.16197-0.42209
  -1   0  13    2.40    2.09 198-0.90758 0.80055-0.19298 0.14888 0.15714 0.42692
  -1   0  13   -0.63    1.36 343 0.83258-0.93961 0.06305-0.10715 0.43198 0.15208
   1   0 -12    7.44    2.31 164-0.83690 0.94277-0.06584 0.10494-0.42191-0.11740
   1   0 -12    5.13    0.73 424 0.94061-0.83474 0.11144-0.07235-0.11777-0.42154
  -1   0  12    3.87    1.99 196-0.91236 0.80650-0.18701 0.14791 0.12261 0.41671
  -1   0  12    0.42    1.78 344 0.83691-0.94278 0.06582-0.10491 0.42191 0.11740
   1   0 -11  101.31    5.44  14 0.91621-0.81151 0.18043-0.14635-0.08604-0.40853
   1   0 -11   99.75    5.45 164-0.84026 0.94496-0.06803 0.10211-0.41390-0.08067
   1   0 -11   98.67    4.20 416 0.97948-0.87478-0.02918 0.06327-0.07423-0.42034
  -1   0  11   99.11    4.92 194-0.91620 0.81150-0.18046 0.14637 0.08604 0.40853
  -1   0  11   95.56    5.14 344 0.84027-0.94497 0.06800-0.10209 0.41390 0.08067
   1   0 -10  132.50    6.49  11 0.91893-0.81539 0.17317-0.14409-0.04687-0.40296
   1   0 -10  136.35    6.09 164-0.84247 0.94600-0.06948 0.09856-0.40852-0.04131
   1   0 -10  135.27    5.12 408 0.99787-0.89433-0.16461 0.19369-0.03066-0.41917
  -1   0  10  135.54    6.39 191-0.91892 0.81538-0.17319 0.14412 0.04687 0.40296
  -1   0  10  141.71    6.30 344 0.84248-0.94601 0.06946-0.09854 0.40852 0.04131
   1   0  -9    3.98    1.15   9 0.92026-0.81789 0.16498-0.14091-0.00428-0.40081
   1   0  -9    5.36    1.58 165-0.84325 0.94562-0.07000 0.09407-0.40659 0.00151
   1   0  -9    5.93    0.94 400 0.99706-0.89470-0.29611 0.32018 0.01325-0.41833
  -1   0   9    5.35    1.36 189-0.92025 0.81788-0.16501 0.14094 0.00428 0.40081
  -1   0   9    4.41    1.68 345 0.84326-0.94563 0.06998-0.09405 0.40659-0.00151
   1   0  -8    1.78    1.15   6 0.91977-0.81857 0.15556-0.13650 0.04290-0.40324
   1   0  -8    3.04    1.36 164-0.84215 0.94335-0.06927 0.08834-0.40930 0.04896
  -1   0   8    3.04    1.15 186-0.91976 0.81856-0.15559 0.13653-0.04290 0.40324
  -1   0   8    1.57    1.36 344 0.84216-0.94336 0.06925-0.08831 0.40930-0.04896
   1   0  -7  623.86   21.68   3 0.91671-0.81668 0.14443-0.13038 0.09642-0.41201
   1   0  -7  611.90   21.07 164-0.83839 0.93842-0.06680 0.08086-0.41838 0.10279
   1   0  -7  620.93   20.95 363 0.91671-0.81668 0.14443-0.13038 0.09642-0.41201
  -1   0   7  634.83   22.20 183-0.91670 0.81667-0.14446 0.13040-0.09641 0.41201
  -1   0   7  611.90   21.81 344 0.83840-0.93843 0.06678-0.08083 0.41838-0.10279
   1   0  -6    6.07    1.26 163-0.83055 0.92942-0.06181 0.07086-0.43656 0.16571
   1   0  -6    2.41    1.25 359 0.90972-0.81085 0.13081-0.12177 0.15896-0.42982
  -1   0   6    3.87    1.15 179-0.90971 0.81084-0.13084 0.12179-0.15896 0.42981
  -1   0   6    3.14    1.26 343 0.83056-0.92943 0.06179-0.07083 0.43656-0.16571
   1   0  -5  142.43    5.12 161-0.81591 0.91361-0.05295 0.05699-0.46816 0.24205
   1   0  -5  136.82    5.22 355 0.89614-0.79844 0.11338-0.10934 0.23488-0.46099
  -1   0   5  135.67    5.64 175-0.89613 0.79844-0.11340 0.10936-0.23488 0.46099
  -1   0   5  134.71    5.22 341 0.81592-0.91362 0.05292-0.05696 0.46817-0.24206
   1   0  -4  365.89   12.18 157-0.78876 0.88529-0.03779 0.03682-0.52033 0.33896
   1   0  -4  355.81   13.01 349 0.87043-0.77390 0.08971-0.09068 0.33134-0.51270
  -1   0   4  366.01   12.59 169-0.87042 0.77389-0.08974 0.09071-0.33133 0.51270
  -1   0   4  366.41   12.28 337 0.78877-0.88530 0.03776-0.03679 0.52033-0.33897
   1   0  -3  881.60   29.12 341 0.81978-0.72441 0.05520-0.06118 0.46011-0.59673
  -1   0   3  913.10   29.84 161-0.81977 0.72440-0.05523 0.06121-0.46011 0.59673
  -1   0   3  895.76   29.74 331 0.73601-0.83138 0.01167-0.00569 0.60468-0.46805
   1   0  -2    0.72    0.41 141-0.62546 0.71966 0.03408-0.04506-0.73640 0.64452
   1   0  -2    0.72    0.52 329 0.71241-0.61821 0.00105-0.01203 0.63707-0.72895
  -1   0   2    1.13    0.52 149-0.71240 0.61820-0.00108 0.01206-0.63706 0.72894
  -1   0   2    1.03    0.52 321 0.62547-0.71967-0.03411 0.04509 0.73640-0.64452
   1   0  -1  196.57    6.67 123-0.38451 0.47755 0.11111-0.12710-0.90857 0.86143
   1   0  -1  204.07    6.77 309 0.47550-0.38247-0.08475 0.06876 0.85723-0.90436
  -1   0   1  196.88    6.36 129-0.47550 0.38247 0.08473-0.06874-0.85722 0.90436
  -1   0   1  169.69    6.67 303 0.38452-0.47755-0.11114 0.12713 0.90857-0.86143
   1   0   2   49.44    2.06  48 0.70495-0.61542 0.25117-0.28219-0.63420 0.72129
   1   0   2   52.74    2.16 236-0.62234 0.71188-0.25510 0.22409 0.72840-0.64131
   1   0   2   52.00    2.15 475-0.30653 0.39606-0.81298 0.78197 0.40419-0.31709
  -1   0  -2   52.53    2.16  56 0.62235-0.71188 0.25508-0.22406-0.72841 0.64132
  -1   0  -2   50.78    2.06 228-0.70494 0.61541-0.25120 0.28221 0.63420-0.72129
  -1   0  -2   48.23    1.95 466-0.45562 0.36609-0.72301 0.75402 0.37824-0.46533
   1   0   3 2487.46   75.65  36 0.81279-0.72442 0.23598-0.27200-0.46012 0.59195
   1   0   3 2079.76   75.87 225-0.73210 0.82046-0.24873 0.21270 0.59720-0.46537
   1   0   3 2481.01   73.56 468-0.42221 0.51057-0.74549 0.70947 0.38511-0.25328
  -1   0  -3 2087.31   74.94  45 0.73210-0.82047 0.24870-0.21268-0.59721 0.46538
  -1   0  -3 2472.14   74.92 216-0.81278 0.72441-0.23600 0.27202 0.46011-0.59195
  -1   0  -3 2421.63   73.08 382-0.61187 0.52350-0.60083 0.63685 0.32261-0.45444
  -1   0  -3 2404.63   74.45 455-0.62540 0.53703-0.58386 0.61989 0.33187-0.46370
   1   0   4   47.59    2.18  28 0.86477-0.77757 0.22015-0.26118-0.33322 0.50980
   1   0   4   44.80    2.18 220-0.78475 0.87195-0.24156 0.20053 0.51348-0.33691
   1   0   4   41.68    1.96 463-0.50097 0.58818-0.69013 0.64910 0.36782-0.19124
  -1   0  -4   45.84    2.39  40 0.78476-0.87196 0.24153-0.20050-0.51349 0.33691
  -1   0  -4   42.81    2.08 208-0.86476 0.77756-0.22017 0.26120 0.33322-0.50979
  -1   0  -4   43.34    1.97 444-0.75730 0.67010-0.43696 0.47799 0.27805-0.45463
   1   0   5  365.56   13.86  22 0.89187-0.80584 0.20613-0.25217-0.23791 0.45923
   1   0   5  405.60   13.97 216-0.81197 0.89801-0.23618 0.19014 0.46176-0.24044
   1   0   5  397.05   13.61 460-0.55125 0.63728-0.65024 0.60420 0.35469-0.13337
  -1   0  -5  412.80   14.39  36 0.81198-0.89802 0.23616-0.19012-0.46176 0.24044
  -1   0  -5  335.34   12.92 202-0.89186 0.80583-0.20616 0.25219 0.23791-0.45923
   1   0   6    0.63    0.84  18 0.90671-0.82184 0.19391-0.24495-0.16272 0.42879
   1   0   6    0.21    0.84 214-0.82670 0.91156-0.23262 0.18157 0.43045-0.16439
   1   0   6    1.36    0.52 432 0.88715-0.80228 0.23995-0.29099-0.15603 0.42209
   1   0   6    1.44    0.72 458-0.58052 0.66538-0.62518 0.57414 0.34621-0.08014
  -1   0  -6    2.30    0.84  34 0.82670-0.91157 0.23259-0.18155-0.43045 0.16439
  -1   0  -6    1.67    0.84 198-0.90670 0.82183-0.19393 0.24498 0.16272-0.42878
   1   0   7  502.50   18.72  14 0.91483-0.83113 0.18308-0.23913-0.10065 0.41146
   1   0   7  499.06   17.47 213-0.83458 0.91828-0.23047 0.17441 0.41247-0.10167
   1   0   7  519.23   16.98 423 0.94858-0.86487 0.08773-0.14378-0.11055 0.42136
   1   0   7  490.34   17.04 457-0.59427 0.67798-0.61291 0.55685 0.34199-0.03118
  -1   0  -7  511.62   18.62  33 0.83459-0.91829 0.23044-0.17439-0.41248 0.10167
  -1   0  -7  491.83   18.30 194-0.91482 0.83112-0.18310 0.23915 0.10065-0.41146
   1   0   8    3.87    1.47  11 0.91889-0.83636 0.17328-0.23434-0.04747 0.40302
   1   0   8    1.89    1.36 213-0.83836 0.92089-0.22937 0.16831 0.40353-0.04798
   1   0   8    2.83    0.73 414 0.98529-0.90276-0.05983-0.00123-0.06451 0.42006
   1   0   8    4.13    0.83 457-0.59621 0.67874-0.61115 0.55009 0.34138 0.01417
  -1   0  -8    4.40    1.57  33 0.83837-0.92090 0.22935-0.16829-0.40353 0.04799
  -1   0  -8    4.61    1.47 191-0.91888 0.83635-0.17331 0.23437 0.04747-0.40302
   1   0   9   14.15    1.89   9 0.92030-0.83893 0.16425-0.23032-0.00052 0.40082
   1   0   9   16.35    1.99 212-0.83944 0.92081-0.22905 0.16298 0.40093-0.00064
   1   0   9   13.88    1.04 406 0.99955-0.91818-0.20121 0.13514-0.01860 0.41890
   1   0   9   12.49    1.14 457-0.58867 0.67004-0.61795 0.55188 0.34372 0.05657
  -1   0  -9   16.87    2.10  32 0.83945-0.92082 0.22903-0.16296-0.40093 0.00064
  -1   0  -9   14.04    1.99 189-0.92029 0.83892-0.16427 0.23034 0.00052-0.40081
   1   0  10   64.33    3.56   6 0.91980-0.83960 0.15577-0.22684 0.04190 0.40314
   1   0  10   62.64    3.88 213-0.83861 0.91881-0.22930 0.15822 0.40294 0.04210
   1   0  10   62.84    2.79 458-0.57309 0.65329-0.63167 0.56060 0.34842 0.09662
  -1   0 -10   65.47    3.98  33 0.83862-0.91882 0.22927-0.15820-0.40294-0.04210
  -1   0 -10   69.15    3.77 186-0.91979 0.83959-0.15579 0.22687-0.04190-0.40314
   1   0  11   76.56    4.29   4 0.91787-0.83884 0.14770-0.22379 0.08094 0.40884
   1   0  11   92.04    4.71 213-0.83633 0.91536-0.22997 0.15388 0.40837 0.08141
   1   0  11   74.44    3.92 460-0.55024 0.62927-0.65108 0.57500 0.35497 0.13481
  -1   0 -11   78.01    4.40  33 0.83634-0.91537 0.22994-0.15386-0.40837-0.08141
  -1   0 -11   71.85    4.40 184-0.91786 0.83883-0.14773 0.22381-0.08094-0.40884
   1   0  12   24.39    2.30   2 0.91478-0.83691 0.13994-0.22103 0.11740 0.41712
   1   0  12   19.36    2.62 213-0.83288 0.91075-0.23095 0.14985 0.41643 0.11809
   1   0  12   27.00    2.51 362 0.91478-0.83691 0.13994-0.22103 0.11740 0.41712
   1   0  12   23.69    1.85 462-0.52037 0.59824-0.67519 0.59410 0.36296 0.17156
  -1   0 -12   31.29    3.03  33 0.83289-0.91076 0.23092-0.14983-0.41643-0.11809
  -1   0 -12   25.96    2.72 182-0.91477 0.83690-0.13996 0.22105-0.11740-0.41712
   1   0  13  131.61    6.59 214-0.82845 0.90515-0.23215 0.14605 0.42653 0.15273
   1   0  13  134.90    7.01 360 0.91070-0.83400 0.13239-0.21849 0.15185 0.42741
   1   0  13  132.76    5.66 464-0.48333 0.56003-0.70326 0.61716 0.37203 0.20724
  -1   0 -13  142.27    7.32  34 0.82846-0.90516 0.23213-0.14603-0.42654-0.15273
  -1   0 -13  142.43    8.37 180-0.91069 0.83399-0.13242 0.21852-0.15186-0.42741
   1   0  14  139.11    6.89 215-0.82314 0.89867-0.23353 0.14242 0.43826 0.18575
   1   0  14  118.59    7.10 358 0.90575-0.83021 0.12501-0.21612 0.18471 0.43930
   1   0  14  132.85    5.96 467-0.43847 0.51401-0.73472 0.64362 0.38185 0.24216
  -1   0 -14  123.34    7.62  35 0.82315-0.89868 0.23350-0.14240-0.43826-0.18574
  -1   0 -14  122.77    7.31 178-0.90574 0.83020-0.12504 0.21614-0.18471-0.43930
   1   0  15   -0.52    2.19 216-0.81703 0.89140-0.23502 0.13890 0.45130 0.21745
   1   0  15    2.19    1.77 356 0.90000-0.82563 0.11774-0.21386 0.21627 0.45248
   1   0  15    2.47    0.82 471-0.38455 0.45892-0.76916 0.67305 0.39210 0.27665
  -1   0 -15    0.52    2.30  36 0.81704-0.89141 0.23499-0.13888-0.45130-0.21745
  -1   0 -15    3.65    2.09 176-0.89999 0.82562-0.11777 0.21388-0.21627-0.45248
   1   0  16   12.61    3.13 216-0.81017 0.88337-0.23658 0.13546 0.46541 0.24808
   1   0  16    9.34    1.33 475-0.31930 0.39251-0.80627 0.70514 0.40242 0.31108
  -1   0 -16   10.32    2.71  36 0.81018-0.88338 0.23656-0.13544-0.46541-0.24808
   1   0  17    6.25    3.02 217-0.80259 0.87462-0.23820 0.13207 0.48040 0.27783
   1   0  17    2.87    0.92 479-0.23844 0.31048-0.84585 0.73972 0.41227 0.34597
  -1   0 -17   -1.04    2.50  37 0.80260-0.87463 0.23817-0.13204-0.48040-0.27783
   1   0  18    9.88    3.33 219-0.79430 0.86517-0.23983 0.12869 0.49614 0.30684
  -1   0 -18   13.21    3.64  39 0.79431-0.86518 0.23981-0.12867-0.49614-0.30684
   1   0  19   12.37    3.53 220-0.78531 0.85501-0.24146 0.12532 0.51249 0.33523
  -1   0 -19   11.02    4.05  40 0.78532-0.85502 0.24144-0.12529-0.51249-0.33523
   1   0  20    0.31    2.70 221-0.77561 0.84415-0.24307 0.12192 0.52938 0.36309
  -1   0 -20   -1.45    2.28  41 0.77562-0.84416 0.24305-0.12189-0.52938-0.36309
   1   1 -20   -0.83    2.28  30 0.85593-0.75565 0.22358-0.07916-0.35852-0.54604
  -1  -1  20    4.78    2.70 210-0.85592 0.75564-0.22360 0.07919 0.35852 0.54604
   1   1 -19    3.22    2.70  28 0.86578-0.76667 0.21973-0.08033-0.33019-0.52963
  -1  -1  19    5.20    2.81 208-0.86577 0.76666-0.21975 0.08035 0.33019 0.52963
   1   1 -18    3.85    2.60  26 0.87492-0.77697 0.21564-0.08125-0.30130-0.51378
  -1  -1  18    5.93    2.70 206-0.87491 0.77696-0.21567 0.08127 0.30129 0.51378
  -1  -1  18    1.86    1.03 448-0.71536 0.61742-0.48851 0.35412 0.29739 0.51769
   1   1 -17    5.41    3.02  24 0.88334-0.78656 0.21130-0.08191-0.27174-0.49859
  -1  -1  17    3.02    2.92 204-0.88333 0.78655-0.21133 0.08194 0.27174 0.49859
  -1  -1  17    0.93    1.14 442-0.77816 0.68138-0.40920 0.27981 0.26747 0.50286
   1   1 -16   34.50    4.27  23 0.89104-0.79543 0.20668-0.08229-0.24141-0.48417
  -1  -1  16   34.60    4.17 203-0.89103 0.79542-0.20670 0.08232 0.24141 0.48417
   1   1 -15    1.67    1.67  21 0.89800-0.80355 0.20173-0.08236-0.21016-0.47069
   1   1 -15    3.97    2.51 161-0.81531 0.90976-0.05260 0.17197-0.46940-0.21144
  -1  -1  15    1.56    1.77 201-0.89799 0.80354-0.20176 0.08238 0.21016 0.47069
  -1  -1  15    4.70    2.61 341 0.81532-0.90977 0.05257-0.17194 0.46940 0.21144
   1   1 -14    4.28    1.78  19 0.90418-0.81090 0.19643-0.08207-0.17778-0.45832
   1   1 -14    0.84    2.09 161-0.82118 0.91446-0.05607 0.17044-0.45712-0.17898
   1   1 -14    2.39    0.83 435 0.85472-0.76144 0.30223-0.18786-0.17401-0.46209
  -1  -1  14    1.04    1.67 199-0.90417 0.81089-0.19646 0.08209 0.17778 0.45832
  -1  -1  14    0.31    2.19 341 0.82119-0.91447 0.05605-0.17041 0.45712 0.17898
   1   1 -13  274.25   12.12  17 0.90954-0.81742 0.19071-0.08136-0.14404-0.44732
   1   1 -13  261.96   13.91 162-0.82622 0.91833-0.05913 0.16849-0.44621-0.14514
  -1  -1  13  285.55   13.07 197-0.90953 0.81741-0.19074 0.08138 0.14404 0.44732
  -1  -1  13  272.64   14.01 342 0.82623-0.91834 0.05910-0.16846 0.44621 0.14515
   1   1 -12    0.52    1.36  15 0.91399-0.82304 0.18450-0.08015-0.10862-0.43799
   1   1 -12   -1.26    1.88 163-0.83036 0.92130-0.06169 0.16604-0.43700-0.10961
   1   1 -12    0.31    0.63 423 0.94510-0.85415 0.09829 0.00606-0.11378-0.43284
  -1  -1  12    1.05    1.46 195-0.91398 0.82303-0.18453 0.08018 0.10862 0.43800
  -1  -1  12   -1.05    1.88 343 0.83037-0.92131 0.06166-0.16601 0.43700 0.10961
   1   1 -11   99.05    5.24  13 0.91741-0.82763 0.17769-0.07835-0.07110-0.43077
   1   1 -11   95.11    5.45 163-0.83347 0.92325-0.06365 0.16299-0.42991-0.07196
   1   1 -11  101.73    4.41 418 0.97256-0.88278 0.00216 0.09719-0.08408-0.41779
  -1  -1  11   95.38    5.44 193-0.91740 0.82762-0.17772 0.07837 0.07110 0.43077
  -1  -1  11   96.88    5.03 343 0.83348-0.92326 0.06362-0.16296 0.42991 0.07196
   1   1 -10   -0.63    1.57  10 0.91962-0.83101 0.17014-0.07580-0.03091-0.42622
   1   1 -10    0.42    1.47 163-0.83536 0.92398-0.06485 0.15919-0.42552-0.03161
   1   1 -10    0.31    0.73 412 0.99023-0.90161-0.09109 0.18543-0.05451-0.40262
  -1  -1  10   -1.89    1.47 190-0.91961 0.83100-0.17016 0.07583 0.03091 0.42622
  -1  -1  10   -0.31    1.57 343 0.83537-0.92399 0.06483-0.15916 0.42552 0.03161
   1   1  -9   15.93    1.78   8 0.92032-0.83287 0.16163-0.07230 0.01274-0.42513
   1   1  -9   13.73    1.99 163-0.83575 0.92320-0.06510 0.15443-0.42462 0.01223
   1   1  -9   15.14    1.25 407 0.99884-0.91139-0.18183 0.27115-0.02500-0.38738
  -1  -1   9   14.88    1.78 188-0.92031 0.83286-0.16165 0.07232-0.01274 0.42513
  -1  -1   9   10.69    1.78 343 0.83576-0.92321 0.06508-0.15440 0.42462-0.01223
   1   1  -8    1.47    1.05   5 0.91904-0.83275 0.15186-0.06754 0.06098-0.42862
   1   1  -8    0.63    1.05 163-0.83414 0.92043-0.06408 0.14840-0.42835 0.06070
   1   1  -8   -0.52    0.73 401 0.99875-0.91246-0.27025 0.35457 0.00448-0.37212
  -1  -1   8    0.63    1.15 185-0.91903 0.83275-0.15188 0.06756-0.06098 0.42862
  -1  -1   8   -0.63    0.94 343 0.83415-0.92044 0.06405-0.14837 0.42834-0.06070
   1   1  -7   78.84    3.66   2 0.91498-0.82986 0.14036-0.06105 0.11543-0.43833
   1   1  -7   86.17    4.08 163-0.82976 0.91487-0.06131 0.14063-0.43835 0.11545
   1   1  -7   78.00    3.46 362 0.91498-0.82986 0.14036-0.06105 0.11543-0.43833
  -1  -1   7   77.79    3.66 182-0.91497 0.82985-0.14039 0.06108-0.11543 0.43833
  -1  -1   7   81.46    3.87 343 0.82977-0.91488 0.06129-0.14060 0.43835-0.11545
   1   1  -6   27.17    1.99 161-0.82118 0.90513-0.05607 0.13038-0.45711 0.17896
   1   1  -6   23.83    1.88 358 0.90676-0.82281 0.12641-0.05211 0.17855-0.45671
  -1  -1   6   21.11    1.88 178-0.90675 0.82280-0.12644 0.05213-0.17855 0.45671
  -1  -1   6   26.97    1.88 341 0.82119-0.90514 0.05605-0.13035 0.45711-0.17895
   1   1  -5   40.78    2.29 159-0.80581 0.88859-0.04713 0.11643-0.48846 0.25504
   1   1  -5   43.08    2.19 354 0.89179-0.80900 0.10879-0.03949 0.25413-0.48754
  -1  -1   5   43.08    2.40 174-0.89178 0.80899-0.10882 0.03952-0.25413 0.48755
  -1  -1   5   42.97    2.19 339 0.80582-0.88860 0.04711-0.11640 0.48845-0.25504
   1   1  -4   95.25    3.95 156-0.77844 0.86006-0.03238 0.09666-0.53838 0.34971
   1   1  -4  103.70    4.16 348 0.86494-0.78332 0.08541-0.02112 0.34811-0.53679
  -1  -1   4  100.79    4.26 168-0.86493 0.78331-0.08544 0.02115-0.34812 0.53679
  -1  -1   4   94.21    3.74 336 0.77845-0.86007 0.03235-0.09664 0.53838-0.34971
   1   1  -3 1392.05   46.09 150-0.72796 0.80841-0.00802 0.06730-0.61602 0.47209
   1   1  -3 1457.72   46.72 341 0.81523-0.73479 0.05252 0.00676 0.46958-0.61351
  -1  -1   3 1407.07   45.58 161-0.81522 0.73477-0.05255-0.00674-0.46958 0.61351
  -1  -1   3 1401.89   46.40 330 0.72798-0.80843 0.00799-0.06727 0.61602-0.47209
   1   1  -2  336.48   11.55 141-0.62940 0.70869 0.03260 0.02168-0.73246 0.63327
   1   1  -2  321.48   11.44 329 0.71802-0.63874 0.00353 0.05075 0.62962-0.72880
  -1  -1   2  333.44   11.44 149-0.71801 0.63872-0.00355-0.05072-0.62962 0.72881
  -1  -1   2  339.05   11.34 321 0.62942-0.70870-0.03262-0.02165 0.73245-0.63327
   1   1  -1    9.75    0.72 126-0.43058 0.50870 0.09810-0.04884-0.88434 0.82989
   1   1  -1   10.88    0.92 313 0.52169-0.44358-0.07022 0.11948 0.82539-0.87983
  -1  -1   1    9.65    0.72 306 0.43060-0.50871-0.09813 0.04886 0.88433-0.82989
   1   1   1    5.94    0.61  77 0.33771-0.26192 0.24294-0.20369-0.92377 0.95881
   1   1   1    5.84    0.51 263-0.24144 0.31722-0.23281 0.27206 0.95922-0.92418
  -1  -1  -1    5.84    0.51  83 0.24146-0.31724 0.23279-0.27204-0.95922 0.92418
  -1  -1  -1    5.64    0.61 257-0.33769 0.26191-0.24297 0.20372 0.92377-0.95882
   1   1   2  316.67   10.59  56 0.61945-0.54483 0.25513-0.22089-0.73131 0.81109
   1   1   2  310.71   10.99 243-0.52405 0.59867-0.25456 0.28880 0.81431-0.73452
  -1  -1  -2  302.70   10.79  63 0.52407-0.59868 0.25454-0.28878-0.81431 0.73452
  -1  -1  -2  312.87   10.28 236-0.61944 0.54482-0.25516 0.22091 0.73131-0.81110
   1   1   3  257.67    9.08  42 0.76458-0.69113 0.24471-0.21548-0.54774 0.67227
   1   1   3  252.86    8.98 231-0.67043 0.74388-0.25342 0.28266 0.67655-0.55202
  -1  -1  -3  240.49    9.29  51 0.67044-0.74389 0.25340-0.28263-0.67655 0.55202
  -1  -1  -3  268.40    8.77 222-0.76457 0.69112-0.24473 0.21550 0.54775-0.67228
  -1  -1  -3  259.16    8.70 486-0.11998 0.04653-0.89197 0.86273 0.42125-0.54578
   1   1   4  183.39    6.63  33 0.83736-0.76508 0.22964-0.20542-0.40595 0.57522
   1   1   4  170.50    6.32 224-0.74404 0.81633-0.24740 0.27163 0.57973-0.41046
   1   1   4  171.41    5.83 496 0.04843 0.02385-0.93469 0.95891 0.42355-0.25428
  -1  -1  -4  172.27    6.22  44 0.74406-0.81634 0.24738-0.27160-0.57973 0.41046
  -1  -1  -4  166.60    5.91 213-0.83735 0.76506-0.22967 0.20544 0.40595-0.57522
  -1  -1  -4  168.77    5.85 468-0.43105 0.35877-0.73968 0.71545 0.38336-0.55263
   1   1   5  207.54    8.43  26 0.87590-0.80478 0.21517-0.19595-0.29803 0.51205
   1   1   5  217.50    7.69 220-0.78304 0.85416-0.24185 0.26107 0.51651-0.30249
   1   1   5  208.87    7.37 488-0.08501 0.15612-0.90301 0.92223 0.42273-0.20871
  -1  -1  -5  216.67    7.69  40 0.78305-0.85417 0.24183-0.26105-0.51651 0.30249
  -1  -1  -5  210.14    7.80 206-0.87589 0.80477-0.21520 0.19598 0.29804-0.51205
  -1  -1  -5  210.02    7.12 450-0.68625 0.61513-0.52143 0.50221 0.30949-0.52351
   1   1   6    0.10    0.73  21 0.89737-0.82742 0.20222-0.18800-0.21316 0.47192
   1   1   6    0.62    0.83 217-0.80472 0.87467-0.23775 0.25197 0.47625-0.21749
   1   1   6    1.13    0.51 483-0.18387 0.25382-0.86879 0.88300 0.41719-0.15843
  -1  -1  -6   -0.62    0.73  37 0.80473-0.87468 0.23773-0.25194-0.47624 0.21749
  -1  -1  -6    1.56    0.83 201-0.89736 0.82741-0.20224 0.18803 0.21316-0.47192
   1   1   7  753.64   24.56  17 0.90958-0.84080 0.19066-0.18146-0.14372 0.44722
   1   1   7  677.40   24.41 216-0.81698 0.88577-0.23503 0.24423 0.45140-0.14790
   1   1   7  728.01   22.99 429 0.90522-0.83643 0.20100-0.19180-0.14460 0.44810
   1   1   7  708.86   22.96 479-0.24927 0.31805-0.84094 0.85015 0.41113-0.10763
  -1  -1  -7  732.80   25.77  36 0.81700-0.88578 0.23500-0.24421-0.45140 0.14790
  -1  -1  -7  736.39   24.87 197-0.90957 0.84079-0.19069 0.18148 0.14372-0.44723
   1   1   8    2.93    1.47  14 0.91631-0.84870 0.18021-0.17602-0.08485 0.43309
   1   1   8    1.88    1.57 215-0.82366 0.89128-0.23340 0.23759 0.43713-0.08888
   1   1   8    3.35    0.42 412 0.99036-0.92274-0.09200 0.09619-0.05422 0.40247
   1   1   8    4.00    0.62 477-0.28653 0.35415-0.82313 0.82733 0.40679-0.05854
  -1  -1  -8    6.58    1.67  35 0.82367-0.89129 0.23337-0.23757-0.43713 0.08888
  -1  -1  -8    2.41    1.36 194-0.91630 0.84869-0.18024 0.17604 0.08485-0.43309
   1   1   9  100.25    4.92  11 0.91953-0.85308 0.17062-0.17143-0.03342 0.42641
   1   1   9  100.76    4.60 214-0.82676 0.89321-0.23260 0.23179 0.43031-0.03733
   1   1   9   99.92    3.59 476-0.30114 0.36759-0.81576 0.81495 0.40491-0.01192
  -1  -1  -9   93.87    4.49  34 0.82677-0.89322 0.23258-0.23176-0.43031 0.03732
  -1  -1  -9  102.04    4.82 191-0.91952 0.85307-0.17064 0.17145 0.03342-0.42641
   1   1  10   29.14    2.31   8 0.92032-0.85504 0.16165-0.16747 0.01261 0.42513
   1   1  10   25.83    2.40 214-0.82738 0.89267-0.23244 0.22662 0.42892 0.00881
   1   1  10   28.72    1.44 476-0.29715 0.36244-0.81779 0.81198 0.40543 0.03230
  -1  -1 -10   27.71    2.30  34 0.82739-0.89268 0.23241-0.22659-0.42892-0.00881
  -1  -1 -10   32.49    2.41 188-0.92031 0.85503-0.16168 0.16750-0.01260-0.42513
   1   1  11    7.86    1.99   6 0.91933-0.85521 0.15317-0.16400 0.05460 0.42788
   1   1  11    9.72    1.99 214-0.82619 0.89031-0.23275 0.22192 0.43158 0.05090
   1   1  11    7.28    0.82 477-0.27697 0.34109-0.82784 0.81702 0.40797 0.07451
  -1  -1 -11   10.45    2.20  34 0.82620-0.89032 0.23272-0.22190-0.43157-0.05090
  -1  -1 -11    7.33    1.89 186-0.91932 0.85520-0.15320 0.16402-0.05459-0.42788
   1   1  12    7.12    2.09   3 0.91695-0.85400 0.14505-0.16088 0.09351 0.43371
   1   1  12    5.33    2.19 215-0.82357 0.88653-0.23342 0.21758 0.43732 0.08990
   1   1  12    5.97    1.47 363 0.91695-0.85400 0.14505-0.16088 0.09351 0.43371
   1   1  12    5.13    0.72 479-0.24131 0.30427-0.84456 0.82872 0.41197 0.11525
  -1  -1 -12    7.52    2.09  35 0.82359-0.88654 0.23339-0.21756-0.43732-0.08990
  -1  -1 -12    5.97    1.68 183-0.91694 0.85399-0.14507 0.16091-0.09351-0.43371
   1   1  13  387.21   18.63   1 0.91341-0.85163 0.13720-0.15804 0.13003 0.44193
   1   1  13  408.43   16.40 215-0.81980 0.88158-0.23435 0.21351 0.44546 0.12650
   1   1  13  396.73   17.27 361 0.91342-0.85163 0.13720-0.15804 0.13003 0.44193
   1   1  13  389.19   13.01 482-0.18898 0.25076-0.86677 0.84593 0.41678 0.15518
  -1  -1 -13  397.46   17.34  35 0.81981-0.88159 0.23433-0.21349-0.44546-0.12650
  -1  -1 -13  399.34   17.89 181-0.91341 0.85162-0.13722 0.15806-0.13003-0.44193
   1   1  14    0.31    1.46 216-0.81501 0.87563-0.23549 0.20964 0.45551 0.16119
   1   1  14    3.76    1.78 359 0.90889-0.84828 0.12954-0.15539 0.16466 0.45205
   1   1  14    0.00    0.61 487-0.11553 0.17615-0.89344 0.86759 0.42147 0.19523
  -1  -1 -14    1.46    1.67  36 0.81502-0.87564 0.23546-0.20962-0.45551-0.16119
  -1  -1 -14    2.40    1.78 179-0.90889 0.84827-0.12957 0.15541-0.16466-0.45205
   1   1  15   -0.94    2.19 217-0.80933 0.86879-0.23677 0.20591 0.46710 0.19435
   1   1  15    0.84    1.57 357 0.90349-0.84404 0.12203-0.15289 0.19776 0.46369
   1   1  15   -1.33    0.51 493-0.00770 0.06716-0.92337 0.89252 0.42413 0.23732
  -1  -1 -15   -1.67    2.09  37 0.80935-0.86880 0.23674-0.20589-0.46710-0.19435
  -1  -1 -15   -0.21    1.57 177-0.90348 0.84403-0.12205 0.15291-0.19776-0.46369
   1   1  16    8.54    2.92 217-0.80283 0.86112-0.23815 0.20228 0.47993 0.22626
   1   1  16    1.04    2.71 355 0.89727-0.83899 0.11462-0.15048 0.22961 0.47658
  -1  -1 -16    2.40    2.71  37 0.80284-0.86113 0.23812-0.20226-0.47993-0.22626
   1   1  17    2.19    2.71 218-0.79555 0.85267-0.23959 0.19872 0.49380 0.25713
  -1  -1 -17    1.77    2.60  38 0.79556-0.85268 0.23957-0.19869-0.49380-0.25713
   1   1  18    2.81    2.91 219-0.78752 0.84347-0.24107 0.19519 0.50853 0.28714
  -1  -1 -18    6.34    3.02  39 0.78753-0.84348 0.24105-0.19517-0.50853-0.28714
   1   1  19    9.66    3.64 220-0.77875 0.83353-0.24257 0.19168 0.52399 0.31643
  -1  -1 -19   13.20    3.84  40 0.77876-0.83355 0.24254-0.19165-0.52399-0.31643
   1   1  20    8.20    3.84 221-0.76925 0.82287-0.24405 0.18815 0.54006 0.34510
  -1  -1 -20    7.16    3.84  41 0.76926-0.82288 0.24403-0.18813-0.54006-0.34510
   1   2 -20   -0.21    3.32  30 0.85718-0.77181 0.22312-0.01345-0.35506-0.55680
  -1  -2  20   -4.26    3.95 210-0.85717 0.77180-0.22314 0.01347 0.35506 0.55680
   1   2 -19    2.39    2.60  28 0.86701-0.78281 0.21921-0.01455-0.32647-0.54065
  -1  -2  19    5.82    2.91 208-0.86700 0.78280-0.21924 0.01458 0.32647 0.54065
   1   2 -18   -2.60    2.29  26 0.87611-0.79308 0.21507-0.01541-0.29731-0.52506
  -1  -2  18    2.19    2.19 206-0.87610 0.79307-0.21509 0.01544 0.29731 0.52507
  -1  -2  18    3.52    1.66 444-0.76261 0.67958-0.43003 0.23038 0.27542 0.54695
   1   2 -17    2.29    2.08  24 0.88448-0.80262 0.21066-0.01602-0.26749-0.51015
  -1  -2  17    1.25    1.98 204-0.88447 0.80261-0.21069 0.01604 0.26749 0.51015
  -1  -2  17    0.62    1.45 439-0.80944 0.72758-0.36445 0.16981 0.25016 0.52747
   1   2 -16   15.95    3.44  22 0.89211-0.81141 0.20597-0.01633-0.23688-0.49601
  -1  -2  16   12.93    3.23 202-0.89210 0.81140-0.20599 0.01636 0.23688 0.49602
   1   2 -15   20.35    3.13  21 0.89898-0.81945 0.20096-0.01633-0.20534-0.48281
   1   2 -15   12.62    3.44 159-0.80650 0.88603-0.04752 0.23215-0.48711-0.20104
  -1  -2  15   18.57    3.23 201-0.89897 0.81944-0.20098 0.01635 0.20533 0.48281
   1   2 -14   21.10    3.03  19 0.90506-0.82670 0.19558-0.01596-0.17268-0.47073
   1   2 -14   18.78    2.92 160-0.81215 0.89052-0.05076 0.23038-0.47585-0.16756
   1   2 -14   20.96    1.88 433 0.87540-0.79704 0.26350-0.08388-0.16288-0.48053
  -1  -2  14   21.93    3.13 199-0.90505 0.82669-0.19560 0.01598 0.17267 0.47073
  -1  -2  14   17.95    2.71 340 0.81216-0.89053 0.05073-0.23036 0.47584 0.16756
   1   2 -13  197.91    9.10  17 0.91029-0.83309 0.18979-0.01517-0.13866-0.46000
   1   2 -13  166.47    9.71 161-0.81693 0.89413-0.05355 0.22816-0.46606-0.13260
   1   2 -13  181.40    7.32 428 0.91255-0.83535 0.18408-0.00947-0.13959-0.45908
  -1  -2  13  177.51    9.20 197-0.91028 0.83308-0.18981 0.01519 0.13866 0.46000
  -1  -2  13  175.86    9.40 341 0.81694-0.89414 0.05352-0.22814 0.46605 0.13261
   1   2 -12   13.39    2.41  15 0.91459-0.83856 0.18350-0.01389-0.10299-0.45093
   1   2 -12    9.30    1.78 161-0.82073 0.89676-0.05580 0.22541-0.45807-0.09585
   1   2 -12   11.00    1.36 424 0.94183-0.86580 0.10791 0.06170-0.11670-0.43722
  -1  -2  12    9.94    2.51 195-0.91458 0.83855-0.18352 0.01391 0.10298 0.45094
  -1  -2  12   10.24    2.09 341 0.82074-0.89677 0.05578-0.22539 0.45807 0.09585
   1   2 -11   86.60    4.82  12 0.91783-0.84296 0.17661-0.01201-0.06525-0.44393
   1   2 -11   87.94    5.33 162-0.82341 0.89828-0.05742 0.22202-0.45232-0.05686
   1   2 -11   88.67    4.30 420 0.96433-0.88946 0.03466 0.12994-0.09421-0.41496
  -1  -2  11   91.21    5.13 192-0.91782 0.84295-0.17663 0.01203 0.06524 0.44393
  -1  -2  11   83.97    5.02 342 0.82343-0.89829 0.05740-0.22200 0.45232 0.05686
   1   2 -10   21.06    1.99  10 0.91982-0.84612 0.16899-0.00939-0.02491-0.43953
   1   2 -10   17.58    2.09 162-0.82477 0.89847-0.05824 0.21783-0.44939-0.01504
   1   2 -10   18.77    1.68 415 0.98083-0.90713-0.03583 0.19542-0.07213-0.39231
  -1  -2  10   18.34    2.10 190-0.91981 0.84611-0.16901 0.00942 0.02490 0.43953
  -1  -2  10   17.79    1.99 342 0.82478-0.89848 0.05822-0.21781 0.44939 0.01505
   1   2  -9   71.90    3.98   8 0.92028-0.84775 0.16043-0.00584 0.01877-0.43846
   1   2  -9   77.42    4.39 162-0.82445 0.89699-0.05805 0.21264-0.45007 0.03038
   1   2  -9   79.57    3.66 411 0.99193-0.91940-0.10365 0.25824-0.05047-0.36922
  -1  -2   9   84.58    4.51 188-0.92027 0.84774-0.16045 0.00587-0.01878 0.43847
  -1  -2   9   76.27    3.77 342 0.82446-0.89700 0.05803-0.21261 0.45007-0.03038
   1   2  -8  139.26    6.08   5 0.91873-0.84737 0.15065-0.00107 0.06682-0.44177
   1   2  -8  147.57    6.48 161-0.82195 0.89332-0.05654 0.20611-0.45547 0.08052
   1   2  -8  142.78    5.74 408 0.99813-0.92677-0.16881 0.31839-0.02928-0.34567
  -1  -2   8  136.74    5.76 185-0.91873 0.84736-0.15067 0.00109-0.06683 0.44178
  -1  -2   8  138.37    6.48 341 0.82196-0.89333 0.05651-0.20609 0.45546-0.08052
   1   2  -7   76.42    3.56   2 0.91444-0.84424 0.13922 0.00535 0.12071-0.45092
   1   2  -7   69.38    3.66 161-0.81640 0.88659-0.05323 0.19780-0.46716 0.13696
   1   2  -7   62.08    3.56 362 0.91444-0.84424 0.13922 0.00535 0.12071-0.45092
   1   2  -7   70.66    3.13 404 0.99985-0.92965-0.23125 0.37582-0.00861-0.32159
  -1  -2   7   65.31    3.34 341 0.81641-0.88661 0.05321-0.19778 0.46716-0.13695
   1   2  -6   27.02    2.09 159-0.80632 0.87536-0.04742 0.18699-0.48745 0.20199
   1   2  -6   24.14    1.78 358 0.90610-0.83706 0.12549 0.01407 0.18261-0.46807
   1   2  -6   21.63    1.56 400 0.99747-0.92843-0.29086 0.43042 0.01146-0.29692
  -1  -2   6   23.41    1.78 178-0.90609 0.83705-0.12551-0.01405-0.18262 0.46808
  -1  -2   6   21.18    1.88 339 0.80634-0.87537 0.04740-0.18696 0.48744-0.20198
   1   2  -5   48.93    2.39 157-0.78910 0.85696-0.03797 0.17252-0.51973 0.27901
   1   2  -5   45.48    2.29 354 0.89140-0.82354 0.10840 0.02615 0.25575-0.49647
  -1  -2   5   48.09    2.50 174-0.89139 0.82353-0.10843-0.02613-0.25576 0.49647
  -1  -2   5   48.82    2.50 337 0.78911-0.85698 0.03794-0.17250 0.51972-0.27900
   1   2  -4  362.71   12.46 154-0.75972 0.82642-0.02297 0.15252-0.56906 0.37308
   1   2  -4  358.68   12.48 348 0.86597-0.79927 0.08621 0.04334 0.34503-0.54100
  -1  -2   4  349.13   12.48 168-0.86596 0.79926-0.08623-0.04332-0.34504 0.54101
  -1  -2   4  356.27   11.63 334 0.75974-0.82644 0.02295-0.15249 0.56905-0.37308
   1   2  -3 1454.28   50.17 148-0.70820 0.77373 0.00076 0.12378-0.64255 0.49131
   1   2  -3 1540.34   48.29 341 0.82095-0.75541 0.05590 0.06864 0.45763-0.60886
  -1  -2   3 1558.27   48.92 161-0.82093 0.75540-0.05593-0.06861-0.45764 0.60887
  -1  -2   3 1444.86   48.31 328 0.70822-0.77375-0.00078-0.12376 0.64254-0.49130
   1   2  -2  113.33    4.12 140-0.61389 0.67826 0.03838 0.08115-0.74770 0.64121
   1   2  -2  107.52    4.44 331 0.73777-0.67340 0.01248 0.10705 0.60215-0.70864
  -1  -2   2  112.57    4.64 151-0.73775 0.67338-0.01250-0.10703-0.60216 0.70865
  -1  -2   2  114.16    4.12 320 0.61391-0.67828-0.03840-0.08113 0.74769-0.64120
   1   2  -1  385.15   13.14 127-0.43739 0.50059 0.09612 0.01840-0.88046 0.81871
   1   2  -1  386.53   13.46 317 0.57953-0.51633-0.05074 0.16527 0.77910-0.84084
  -1  -2   1  395.67   12.53 137-0.57951 0.51631 0.05072-0.16525-0.77911 0.84085
  -1  -2   1  348.40   12.22 307 0.43741-0.50061-0.09614-0.01838 0.88044-0.81870
   1   2   0   23.16    1.23 107-0.13441 0.19644 0.17120-0.06168-0.98678 0.96978
   1   2   0   21.93    1.13 297 0.29869-0.23666-0.13365 0.24317 0.94500-0.96200
  -1  -2   0   22.03    1.02 117-0.29866 0.23663 0.13363-0.24315-0.94501 0.96201
  -1  -2   0   20.70    1.13 287 0.13444-0.19647-0.17122 0.06170 0.98678-0.96978
   1   2   1  342.86   11.06  83 0.24634-0.18547 0.23336-0.12886-0.95773 0.98547
   1   2   1  311.17   11.27 274-0.07421 0.13507-0.20954 0.31405 0.99236-0.96462
  -1  -2  -1  338.82   11.68  94 0.07424-0.13510 0.20952-0.31402-0.99236 0.96462
  -1  -2  -1  332.82   11.78 263-0.24631 0.18544-0.23339 0.12888 0.95773-0.98547
   1   2   2   79.57    2.98  62 0.54819-0.48849 0.25509-0.15559-0.79538 0.86786
   1   2   2   82.56    2.97 253-0.38897 0.44867-0.24730 0.34680 0.89945-0.82697
  -1  -2  -2   81.64    3.18  73 0.38899-0.44869 0.24728-0.34678-0.89945 0.82696
  -1  -2  -2   85.31    3.18 242-0.54816 0.48846-0.25512 0.15562 0.79539-0.86787
   1   2   3   17.83    1.24  47 0.72151-0.66298 0.24975-0.15526-0.61206 0.72929
   1   2   3   18.00    1.13 239-0.57901 0.63754-0.25545 0.34994 0.76924-0.65201
  -1  -2  -3   20.47    1.23  59 0.57903-0.63757 0.25542-0.34992-0.76923 0.65200
  -1  -2  -3   15.36    1.13 227-0.72149 0.66296-0.24978 0.15528 0.61207-0.72930
   1   2   4  284.01    9.63  36 0.81244-0.75507 0.23606-0.14657-0.46083 0.62280
   1   2   4  280.10    9.70 230-0.68208 0.73945-0.25278 0.34226 0.66278-0.50081
  -1  -2  -4  276.70   10.32  50 0.68210-0.73946 0.25275-0.34224-0.66278 0.50081
  -1  -2  -4  285.36    9.73 216-0.81242 0.75505-0.23608 0.14660 0.46084-0.62281
   1   2   5  116.99    4.99  29 0.86130-0.80510 0.22154-0.13707-0.34340 0.55011
   1   2   5  118.97    4.56 225-0.73874 0.79494-0.24801 0.33249 0.58758-0.38087
  -1  -2  -5  113.38    4.66  45 0.73876-0.79496 0.24798-0.33246-0.58757 0.38086
  -1  -2  -5  116.15    4.57 209-0.86129 0.80509-0.22157 0.13709 0.34341-0.55012
  -1  -2  -5  115.35    3.99 488-0.08701 0.03081-0.90241 0.81793 0.42266-0.62937
   1   2   6    9.79    1.15  23 0.88875-0.83371 0.20813-0.12866-0.25086 0.50231
   1   2   6    9.65    1.14 221-0.77117 0.82621-0.24376 0.32323 0.53687-0.28541
  -1  -2  -6    9.13    1.45  41 0.77119-0.82622 0.24374-0.32321-0.53686 0.28540
  -1  -2  -6    8.96    1.15 203-0.88873 0.83370-0.20816 0.12869 0.25086-0.50232
  -1  -2  -6    9.90    0.72 377-0.68066 0.62562-0.52103 0.44156 0.33177-0.58322
  -1  -2  -6   10.59    0.51 458-0.57156 0.51653-0.63300 0.55353 0.34887-0.60033
   1   2   7  239.56    9.50  19 0.90458-0.85071 0.19605-0.12159-0.17551 0.47171
   1   2   7  249.04    8.94 219-0.79026 0.84413-0.24058 0.31504 0.50356-0.20736
  -1  -2  -7  240.00    9.57  39 0.79028-0.84414 0.24055-0.31502-0.50356 0.20736
  -1  -2  -7  249.58    8.98 199-0.90456 0.85070-0.19608 0.12162 0.17552-0.47172
   1   2   8    1.26    0.94  15 0.91361-0.86091 0.18512-0.11566-0.11208 0.45302
   1   2   8    1.87    1.46 218-0.80149 0.85419-0.23842 0.30788 0.48253-0.14159
  -1  -2  -8    3.75    1.56  38 0.80150-0.85420 0.23840-0.30785-0.48253 0.14159
  -1  -2  -8    5.33    1.15 195-0.91360 0.86090-0.18515 0.11569 0.11209-0.45303
   1   2   9    7.85    1.26  12 0.91835-0.86682 0.17509-0.11064-0.05709 0.44278
   1   2   9   10.01    1.46 217-0.80774 0.85927-0.23711 0.30156 0.47029-0.08460
  -1  -2  -9    8.76    1.46  37 0.80775-0.85929 0.23709-0.30154-0.47028 0.08460
  -1  -2  -9    6.60    1.26 192-0.91834 0.86681-0.17512 0.11067 0.05710-0.44278
   1   2  10   78.19    4.30   9 0.92021-0.86984 0.16576-0.10632-0.00823 0.43866
   1   2  10   80.10    4.07 216-0.81063 0.86100-0.23648 0.29592 0.46448-0.03405
  -1  -2 -10   73.11    4.48  36 0.81065-0.86102 0.23646-0.29590-0.46447 0.03404
  -1  -2 -10   78.29    4.19 189-0.92020 0.86983-0.16578 0.10634 0.00824-0.43867
   1   2  11   72.21    4.19   7 0.91997-0.87077 0.15695-0.10252 0.03606 0.43912
   1   2  11   62.18    3.65 216-0.81113 0.86033-0.23637 0.29080 0.46348 0.01169
  -1  -2 -11   62.59    3.86  36 0.81114-0.86034 0.23635-0.29078-0.46347-0.01170
  -1  -2 -11   73.57    4.61 187-0.91996 0.87076-0.15698 0.10255-0.03605-0.43912
   1   2  12   11.84    1.99   4 0.91814-0.87011 0.14855-0.09913 0.07687 0.44305
   1   2  12   11.99    2.29 217-0.80980 0.85783-0.23667 0.28609 0.46616 0.05375
  -1  -2 -12   10.53    2.40  37 0.80981-0.85785 0.23664-0.28606-0.46616-0.05376
  -1  -2 -12   12.26    2.10 184-0.91813 0.87010-0.14858 0.09916-0.07686-0.44305
   1   2  13   65.96    4.50   2 0.91502-0.86816 0.14046-0.09604 0.11498 0.44968
   1   2  13   69.76    4.48 217-0.80702 0.85389-0.23727 0.28168 0.47171 0.09295
   1   2  13   74.76    4.82 362 0.91502-0.86816 0.14046-0.09604 0.11498 0.44968
  -1  -2 -13   76.54    4.80  37 0.80703-0.85390 0.23724-0.28166-0.47171-0.09295
  -1  -2 -13   63.66    4.29 182-0.91501 0.86815-0.14049 0.09607-0.11497-0.44968
   1   2  14   96.18    5.42 217-0.80303 0.84874-0.23810 0.27751 0.47954 0.12986
   1   2  14   93.20    5.86 360 0.91082-0.86512 0.13260-0.09319 0.15095 0.45845
  -1  -2 -14  104.21    5.73  37 0.80305-0.84875 0.23808-0.27749-0.47954-0.12986
  -1  -2 -14   87.24    6.17 180-0.91081 0.86511-0.13262 0.09321-0.15095-0.45845
   1   2  15    7.81    2.08 218-0.79800 0.84253-0.23912 0.27352 0.48920 0.16495
   1   2  15    5.64    2.19 358 0.90566-0.86113 0.12490-0.09050 0.18521 0.46894
  -1  -2 -15    4.89    1.87  38 0.79801-0.84255 0.23909-0.27349-0.48919-0.16495
  -1  -2 -15    8.36    2.19 178-0.90566 0.86112-0.12493 0.09052-0.18520-0.46894
   1   2  16    8.85    2.39 219-0.79202 0.83539-0.24026 0.26965 0.50034 0.19854
   1   2  16   -1.57    1.67 356 0.89964-0.85627 0.11733-0.08793 0.21807 0.48082
  -1  -2 -16    5.41    1.98  39 0.79203-0.83540 0.24023-0.26962-0.50034-0.19855
   1   2  17    1.04    2.50 220-0.78518 0.82738-0.24148 0.26587 0.51272 0.23091
   1   2  17    1.56    1.88 354 0.89281-0.85060 0.10983-0.08545 0.24978 0.49385
  -1  -2 -17    2.70    2.70  40 0.78519-0.82739 0.24146-0.26584-0.51272-0.23091
   1   2  18    5.61    3.12 221-0.77751 0.81855-0.24277 0.26214 0.52613 0.26225
  -1  -2 -18    3.84    2.91  41 0.77752-0.81856 0.24274-0.26212-0.52612-0.26225
   1   2  19   13.50    3.94 221-0.76905 0.80892-0.24408 0.25845 0.54039 0.29272
  -1  -2 -19   11.63    3.53  41 0.76906-0.80893 0.24406-0.25843-0.54039-0.29272
   1   2  20   11.31    4.25 223-0.75981 0.79852-0.24540 0.25476 0.55539 0.32247
  -1  -2 -20    1.04    3.53  43 0.75983-0.79853 0.24537-0.25474-0.55539-0.32247
   1   3 -19   -3.74    2.18  28 0.86655-0.79727 0.21941 0.05051-0.32787-0.54656
  -1  -3  19    2.60    2.70 208-0.86654 0.79726-0.21943-0.05049 0.32786 0.54656
   1   3 -18   23.31    4.27  26 0.87570-0.80758 0.21527 0.04964-0.29871-0.53098
  -1  -3  18   18.42    3.85 206-0.87569 0.80757-0.21530-0.04962 0.29870 0.53098
  -1  -3  18   32.43    3.63 442-0.78452 0.71640-0.40043 0.13552 0.26410 0.56558
   1   3 -17    9.27    3.23  24 0.88410-0.81716 0.21088 0.04903-0.26890-0.51603
  -1  -3  17   13.95    3.44 204-0.88410 0.81715-0.21090-0.04900 0.26890 0.51604
   1   3 -16   17.41    3.34  22 0.89177-0.82599 0.20620 0.04870-0.23835-0.50185
  -1  -3  16   13.24    3.23 202-0.89176 0.82598-0.20622-0.04867 0.23834 0.50185
   1   3 -15    1.25    2.61  21 0.89867-0.83405 0.20121 0.04868-0.20689-0.48856
   1   3 -15   -0.42    2.08 158-0.79480 0.85941-0.04103 0.29092-0.50936-0.18610
   1   3 -15    0.83    1.25 437 0.84398-0.77937 0.32114-0.07125-0.17939-0.51606
  -1  -3  15    1.77    2.82 201-0.89866 0.83404-0.20123-0.04866 0.20689 0.48857
   1   3 -14    8.67    2.09  19 0.90477-0.84132 0.19586 0.04902-0.17437-0.47634
   1   3 -14    6.25    2.81 159-0.80014 0.86359-0.04396 0.28885-0.49936-0.15135
   1   3 -14   10.64    1.56 432 0.88052-0.81707 0.25340-0.00852-0.15994-0.49076
  -1  -3  14    7.73    2.19 199-0.90476 0.84131-0.19589-0.04899 0.17436 0.47635
   1   3 -13   21.22    2.72  17 0.91003-0.84775 0.19011 0.04976-0.14055-0.46541
   1   3 -13   23.46    2.92 159-0.80452 0.86680-0.04641 0.28628-0.49096-0.11501
   1   3 -13   24.15    2.09 429 0.91059-0.84831 0.18868 0.05120-0.14095-0.46502
  -1  -3  13   21.85    2.93 197-0.91002 0.84774-0.19014-0.04974 0.14055 0.46542
  -1  -3  13   26.38    3.44 339 0.80454-0.86682 0.04639-0.28626 0.49095 0.11502
   1   3 -12    6.28    2.30  15 0.91436-0.85325 0.18389 0.05098-0.10516-0.45606
   1   3 -12    9.08    2.30 160-0.80783 0.86895-0.04828 0.28314-0.48448-0.07674
   1   3 -12    5.55    1.26 425 0.93514-0.87402 0.12680 0.10807-0.12242-0.43880
  -1  -3  12    7.11    2.30 195-0.91435 0.85324-0.18391-0.05096 0.10516 0.45607
  -1  -3  12    3.76    2.19 340 0.80784-0.86896 0.04826-0.28312 0.48448 0.07675
   1   3 -11   53.61    3.77  13 0.91765-0.85770 0.17709 0.05277-0.06783-0.44865
   1   3 -11   52.71    3.86 160-0.80989 0.86984-0.04946 0.27931-0.48039-0.03609
   1   3 -11   48.64    3.15 421 0.95487-0.89492 0.06767 0.16219-0.10440-0.41208
  -1  -3  11   43.14    3.56 193-0.91764 0.85769-0.17711-0.05275 0.06782 0.44866
  -1  -3  11   43.84    3.55 340 0.80990-0.86985 0.04943-0.27929 0.48039 0.03609
   1   3 -10    1.78    1.26  10 0.91972-0.86094 0.16959 0.05526-0.02805-0.44368
   1   3 -10   -0.31    1.25 160-0.81045 0.86923-0.04978 0.27463-0.47928 0.00754
   1   3 -10    0.00    1.15 418 0.97036-0.91158 0.01126 0.21359-0.08693-0.38481
  -1  -3  10   -1.99    1.57 190-0.91971 0.86093-0.16961-0.05524 0.02804 0.44369
  -1  -3  10    0.52    1.25 340 0.81046-0.86924 0.04975-0.27460 0.47927-0.00753
   1   3  -9   17.51    1.89   8 0.92031-0.86270 0.16121 0.05863 0.01482-0.44182
   1   3  -9   18.13    1.57 415 0.98210-0.92448-0.04237 0.26221-0.07006-0.35694
  -1  -3   9   22.54    2.10 188-0.92030 0.86269-0.16124-0.05861-0.01483 0.44183
  -1  -3   9   19.10    2.19 340 0.80913-0.86675 0.04899-0.26883 0.48192-0.05492
   1   3  -8   11.42    1.47   5 0.91900-0.86255 0.15171 0.06313 0.06172-0.44397
   1   3  -8    7.51    1.57 159-0.80531 0.86176-0.04685 0.26169-0.48943 0.10718
   1   3  -8   13.82    1.47 412 0.99052-0.93407-0.09315 0.30799-0.05385-0.32840
  -1  -3   8   12.37    1.57 185-0.91899 0.86254-0.15173-0.06311-0.06173 0.44398
  -1  -3   8   11.17    1.46 339 0.80532-0.86177 0.04683-0.26166 0.48942-0.10717
   1   3  -7  837.92   30.06   2 0.91513-0.85985 0.14069 0.06914 0.11392-0.45143
   1   3  -7  857.29   29.19 158-0.79806 0.85334-0.04282 0.25264-0.50329 0.16578
   1   3  -7  820.96   28.49 362 0.91513-0.85985 0.14069 0.06914 0.11392-0.45143
   1   3  -7  846.88   28.43 409 0.99602-0.94074-0.14094 0.35077-0.03839-0.29912
  -1  -3   7  842.71   29.11 182-0.91512 0.85984-0.14071-0.06912-0.11393 0.45144
  -1  -3   7  859.75   28.88 338 0.79807-0.85335 0.04279-0.25262 0.50328-0.16577
   1   3  -6   48.50    2.81 157-0.78578 0.83990-0.03621 0.24103-0.52563 0.23286
   1   3  -6   57.93    3.03 359 0.90759-0.85347 0.12760 0.07722 0.17330-0.46607
   1   3  -6   57.08    3.03 407 0.99900-0.94489-0.18555 0.39037-0.02378-0.26899
  -1  -3   6   49.46    2.82 179-0.90757 0.85346-0.12762-0.07720-0.17332 0.46608
  -1  -3   6   52.56    2.81 337 0.78580-0.83992 0.03619-0.24101 0.52561-0.23285
   1   3  -5  335.90   12.26 154-0.76574 0.81869-0.02594 0.22575-0.55946 0.31144
   1   3  -5  347.11   12.84 355 0.89444-0.84149 0.11155 0.08827 0.24260-0.49062
   1   3  -5  345.15   12.61 404 0.99987-0.94692-0.22672 0.42653-0.01013-0.23790
  -1  -3   5  351.69   12.63 175-0.89443 0.84148-0.11157-0.08824-0.24261 0.49063
  -1  -3   5  311.81   11.32 334 0.76576-0.81871 0.02592-0.22573 0.55945-0.31142
   1   3  -4  198.29    6.94 151-0.73298 0.78476-0.01030 0.20511-0.60898 0.40571
   1   3  -4  173.52    6.97 350 0.87216-0.82038 0.09110 0.10370 0.32586-0.52914
   1   3  -4  198.05    7.18 402 0.99903-0.94725-0.26412 0.45893 0.00241-0.20569
  -1  -3   4  208.91    7.60 170-0.87214 0.82036-0.09112-0.10368-0.32588 0.52915
  -1  -3   4  184.92    6.84 331 0.73300-0.78478 0.01028-0.20508 0.60897-0.40569
   1   3  -3   13.32    1.24 146-0.67816 0.72878 0.01343 0.17636-0.67954 0.52101
   1   3  -3   14.52    1.24 343 0.83391-0.78329 0.06389 0.12590 0.42892-0.58745
   1   3  -3   11.43    1.14 400 0.99696-0.94635-0.29734 0.48713 0.01366-0.17220
  -1  -3   3   13.28    1.14 163-0.83389 0.78327-0.06391-0.12588-0.42894 0.58747
  -1  -3   3   13.84    1.24 326 0.67818-0.72880-0.01345-0.17634 0.67953-0.52099
   1   3  -2  442.53   14.72 138-0.58353 0.63298 0.04931 0.13548-0.77559 0.66180
   1   3  -2  391.60   14.36 335 0.76603-0.71658 0.02606 0.15873 0.55900-0.67280
   1   3  -2  430.92   14.85 398 0.99416-0.94471-0.32581 0.51060 0.02340-0.13719
  -1  -3   2  437.46   15.39 155-0.76601 0.71656-0.02608-0.15871-0.55902 0.67282
  -1  -3   2  434.71   14.72 318 0.58356-0.63301-0.04933-0.13546 0.77558-0.66179
   1   3  -1  134.34    4.72 125-0.41819 0.46648 0.10167 0.07811-0.89119 0.82215
   1   3  -1  128.17    4.94 322 0.64211-0.59383-0.02778 0.20756 0.71943-0.78848
  -1  -3   1  132.59    5.04 142-0.64208 0.59380 0.02776-0.20754-0.71945 0.78850
   1   3   0    1.13    0.61 107-0.14866 0.19578 0.16820 0.00657-0.98451 0.96020
   1   3   0    1.44    0.62 306 0.42335-0.37623-0.10022 0.27499 0.88837-0.91268
  -1  -3   0    2.05    0.62 126-0.42331 0.37620 0.10020-0.27497-0.88839 0.91270
  -1  -3   0    1.13    0.61 287 0.14870-0.19582-0.16822-0.00655 0.98450-0.96019
   1   3   1  239.78    8.40 285 0.10430-0.05835-0.17738 0.34715 0.99078-0.97034
  -1  -3  -1  240.60    8.09 105-0.10426 0.05831 0.17736-0.34713-0.99078 0.97035
  -1  -3  -1  235.37    8.19 266-0.19742 0.15147-0.22735 0.05759 0.97132-0.99176
   1   3   2  578.40   18.67  65 0.49965-0.45487 0.25372-0.08896-0.83222 0.89740
   1   3   2  565.07   19.05 264-0.22008 0.26486-0.23022 0.39498 0.96540-0.90022
  -1  -3  -2  577.27   19.36  84 0.22012-0.26490 0.23020-0.39496-0.96540 0.90022
  -1  -3  -2  577.99   19.18 245-0.49961 0.45483-0.25375 0.08899 0.83223-0.89741
   1   3   3  704.96   24.71  50 0.68966-0.64604 0.25228-0.09253-0.65356 0.76348
   1   3   3  719.86   23.40 249-0.45291 0.49653-0.25155 0.41130 0.86324-0.75332
  -1  -3  -3  720.99   23.60  69 0.45295-0.49656 0.25153-0.41128-0.86323 0.75331
  -1  -3  -3  712.37   24.30 230-0.68963 0.64601-0.25230 0.09255 0.65358-0.76350
   1   3   4  121.38    4.65  39 0.79383-0.75138 0.23990-0.08515-0.49703 0.65169
   1   3   4  115.64    4.32 238-0.59295 0.63540-0.25544 0.41019 0.75665-0.60198
  -1  -3  -4  118.42    4.22  58 0.59298-0.63543 0.25542-0.41016-0.75664 0.60197
  -1  -3  -4  103.08    4.24 219-0.79381 0.75136-0.23992 0.08518 0.49705-0.65171
   1   3   5   50.76    2.49  31 0.85058-0.80930 0.22546-0.07573-0.37289 0.57230
   1   3   5   47.35    2.37 231-0.67420 0.71549-0.25322 0.40296 0.67215-0.47274
  -1  -3  -5   47.46    2.37  51 0.67423-0.71551 0.25320-0.40293-0.67213 0.47272
  -1  -3  -5   44.94    2.39 211-0.85056 0.80928-0.22549 0.07576 0.37291-0.57232
   1   3   6   39.77    2.19  25 0.88254-0.84242 0.21175-0.06702-0.27471 0.51886
   1   3   6   39.40    2.28 226-0.72229 0.76241-0.24970 0.39443 0.61097-0.36682
   1   3   6   41.96    1.77 406 0.99912-0.95900-0.18831 0.33303-0.02287 0.26702
  -1  -3  -6   39.09    2.38  46 0.72231-0.76243 0.24967-0.39440-0.61096 0.36681
  -1  -3  -6   41.65    2.39 205-0.88253 0.84241-0.21177 0.06705 0.27472-0.51888
  -1  -3  -6   37.61    1.87 365-0.80319 0.76307-0.33970 0.19497 0.34087-0.58502
   1   3   7   23.27    1.67  20 0.90102-0.86207 0.19928-0.05956-0.19502 0.48391
   1   3   7   19.69    1.97 223-0.75155 0.79050-0.24649 0.38621 0.56834-0.27944
   1   3   7   23.59    1.05 416 0.98030-0.94135-0.03319 0.17291-0.07296 0.36186
  -1  -3  -7   20.83    1.97  43 0.75157-0.79052 0.24646-0.38618-0.56833 0.27943
  -1  -3  -7   20.66    1.57 200-0.90100 0.86205-0.19931 0.05959 0.19503-0.48393
  -1  -3  -7   19.29    1.24 377-0.68022 0.64127-0.52158 0.38186 0.33171-0.62061
  -1  -3  -7   22.34    0.82 476-0.30590 0.26695-0.81330 0.67358 0.40427-0.69316
   1   3   8  158.51    6.59  16 0.91167-0.87388 0.18798-0.05327-0.12828 0.46192
   1   3   8  158.16    6.33 221-0.76960 0.80739-0.24400 0.37871 0.53948-0.20584
  -1  -3  -8  175.39    6.85  41 0.76962-0.80740 0.24397-0.37868-0.53947 0.20583
  -1  -3  -8  159.97    6.90 196-0.91165 0.87387-0.18800 0.05329 0.12830-0.46193
  -1  -3  -8  143.53    6.16 390-0.50894 0.47115-0.70059 0.56588 0.30529-0.63893
   1   3   9   22.65    1.77 220-0.78061 0.81723-0.24226 0.37196 0.52076-0.14238
  -1  -3  -9   22.96    1.97  40 0.78063-0.81725 0.24223-0.37194-0.52075 0.14237
  -1  -3  -9   21.57    1.99 193-0.91743 0.88081-0.17766 0.04795 0.07077-0.44915
   1   3  10    7.12    1.47  10 0.91996-0.88451 0.16803-0.04333-0.01993 0.44305
   1   3  10   12.69    1.98 219-0.78693 0.82239-0.24118 0.36587 0.50958-0.08646
  -1  -3 -10   10.81    1.77  39 0.78695-0.82240 0.24115-0.36585-0.50957 0.08645
  -1  -3 -10    8.38    1.47 190-0.91995 0.88450-0.16805 0.04336 0.01993-0.44306
   1   3  11   32.17    2.83   7 0.92018-0.88590 0.15899-0.03930 0.02594 0.44193
   1   3  11   27.88    2.39 219-0.78996 0.82425-0.24063 0.36032 0.50411-0.03624
  -1  -3 -11   34.96    2.91  39 0.78998-0.82426 0.24061-0.36030-0.50410 0.03623
  -1  -3 -11   35.42    2.83 187-0.92018 0.88589-0.15902 0.03933-0.02593-0.44194
   1   3  12    2.50    1.35 219-0.79056 0.82368-0.24052 0.35520 0.50301 0.00960
  -1  -3 -12   -1.98    1.04  39 0.79058-0.82370 0.24050-0.35518-0.50301-0.00960
  -1  -3 -12   -2.62    1.68 185-0.91866 0.88554-0.15042 0.03574-0.06801-0.44460
   1   3  13  149.61    7.96   2 0.91577-0.88382 0.14214-0.03246 0.10718 0.45017
   1   3  13  136.62    6.76 219-0.78928 0.82123-0.24076 0.35043 0.50535 0.05201
   1   3  13  143.85    7.33 362 0.91577-0.88382 0.14214-0.03246 0.10718 0.45017
  -1  -3 -13  143.70    7.60  39 0.78930-0.82125 0.24073-0.35041-0.50534-0.05201
  -1  -3 -13  140.19    7.22 182-0.91576 0.88381-0.14216 0.03249-0.10717-0.45018
   1   3  14   -1.35    1.98 219-0.78647 0.81726-0.24126 0.34592 0.51041 0.09169
   1   3  14   -0.52    2.20 360 0.91173-0.88094 0.13413-0.02946 0.14403 0.45807
  -1  -3 -14    1.98    2.08  39 0.78649-0.81727 0.24123-0.34590-0.51040-0.09170
  -1  -3 -14   -0.21    2.09 180-0.91172 0.88093-0.13415 0.02949-0.14402-0.45807
   1   3  15   -0.42    1.35 220-0.78239 0.81200-0.24196 0.34162 0.51766 0.12918
   1   3  15    3.34    2.51 358 0.90668-0.87706 0.12630-0.02664 0.17903 0.46781
  -1  -3 -15    2.08    1.56  40 0.78240-0.81202 0.24194-0.34159-0.51765-0.12919
   1   3  16   88.01    5.61 221-0.77718 0.80563-0.24282 0.33747 0.52669 0.16489
   1   3  16   70.47    5.95 356 0.90073-0.87228 0.11861-0.02396 0.21254 0.47905
  -1  -3 -16   79.18    5.72  41 0.77719-0.80564 0.24280-0.33745-0.52669-0.16489
   1   3  17   14.92    3.75 354 0.89394-0.86666 0.11102-0.02138 0.24480 0.49152
  -1  -3 -17   19.63    3.63  41 0.77098-0.79826 0.24377-0.33341-0.53720-0.19912
   1   3  18   14.63    3.22 222-0.76382 0.78994-0.24484 0.32948 0.54895 0.23211
  -1  -3 -18   16.19    3.11  42 0.76384-0.78995 0.24482-0.32945-0.54895-0.23212
   1   3  19    9.75    3.01 223-0.75580 0.78075-0.24594 0.32556 0.56173 0.26408
  -1  -3 -19   11.41    3.11  43 0.75581-0.78077 0.24591-0.32554-0.56173-0.26408
   1   3  20    5.18    2.69 224-0.74693 0.77071-0.24706 0.32168 0.57539 0.29516
  -1  -3 -20   -0.10    2.38  44 0.74694-0.77073 0.24703-0.32165-0.57539-0.29517
   1   4 -19   17.15    3.64  28 0.86444-0.81008 0.22029 0.11489-0.33421-0.54752
  -1  -4  19    3.85    3.01 208-0.86443 0.81007-0.22031-0.11487 0.33420 0.54753
   1   4 -18    5.72    3.22  26 0.87371-0.82051 0.21622 0.11395-0.30529-0.53169
  -1  -4  18   10.19    3.64 206-0.87370 0.82051-0.21624-0.11393 0.30528 0.53170
  -1  -4  18   10.37    2.59 441-0.79391 0.74072-0.38717 0.05700 0.25899 0.57800
   1   4 -16   21.78    3.44  23 0.89004-0.83918 0.20732 0.11283-0.24557-0.50193
  -1  -4  16   18.97    3.23 203-0.89003 0.83917-0.20734-0.11281 0.24556 0.50193
   1   4 -15   -2.71    1.67  21 0.89708-0.84738 0.20244 0.11271-0.21454-0.48822
   1   4 -15    2.29    1.87 156-0.77999 0.82968-0.03318 0.34832-0.53573-0.16702
   1   4 -15    3.33    1.67 436 0.84762-0.79792 0.31482 0.00033-0.17760-0.52516
  -1  -4  15   -0.73    1.88 201-0.89707 0.84738-0.20246-0.11269 0.21453 0.48823
   1   4 -14    2.92    1.77  19 0.90334-0.85481 0.19722 0.11292-0.18252-0.47549
   1   4 -14   -0.42    2.39 157-0.78490 0.83343-0.03574 0.34588-0.52719-0.13082
   1   4 -14    0.73    1.56 433 0.87852-0.82999 0.25736 0.05278-0.16110-0.49692
  -1  -4  14    2.09    1.88 199-0.90333 0.85480-0.19724-0.11290 0.18251 0.47550
   1   4 -13   21.53    2.93  17 0.90877-0.86141 0.19162 0.11351-0.14932-0.46395
   1   4 -13   18.53    2.81 157-0.78874 0.83610-0.03778 0.34291-0.52037-0.09290
   1   4 -13   20.48    2.40 429 0.90451-0.85714 0.20260 0.10254-0.14507-0.46820
  -1  -4  13   17.56    2.82 197-0.90876 0.86140-0.19165-0.11349 0.14931 0.46396
  -1  -4  13   14.05    2.50 337 0.78875-0.83612 0.03775-0.34288 0.52036 0.09291
   1   4 -12    9.20    2.20  15 0.91331-0.86711 0.18558 0.11454-0.11468-0.45385
   1   4 -12    6.77    2.50 157-0.79137 0.83757-0.03918 0.33931-0.51562-0.05290
   1   4 -12    3.56    1.57 426 0.92623-0.88003 0.15045 0.14967-0.12955-0.43898
  -1  -4  12    7.32    2.30 195-0.91330 0.86711-0.18560-0.11452 0.11467 0.45386
  -1  -4  12    5.00    2.29 337 0.79138-0.83758 0.03916-0.33928 0.51562 0.05291
   1   4 -11    0.10    1.36  13 0.91686-0.87183 0.17901 0.11610-0.07828-0.44551
   1   4 -11    1.25    1.77 158-0.79258 0.83761-0.03984 0.33495-0.51342-0.01036
   1   4 -11   -0.63    1.26 423 0.94421-0.89918 0.10093 0.19418-0.11458-0.40920
  -1  -4  11   -0.73    1.26 193-0.91685 0.87182-0.17904-0.11608 0.07826 0.44552
  -1  -4  11    6.35    2.08 338 0.79260-0.83763 0.03981-0.33493 0.51341 0.01037
   1   4 -10   63.26    3.98  11 0.91927-0.87540 0.17181 0.11830-0.03967-0.43937
   1   4 -10   65.63    3.96 158-0.79207 0.83593-0.03956 0.32967-0.51435 0.03531
   1   4 -10   59.32    3.67 421 0.95890-0.91503 0.05408 0.23603-0.10022-0.37882
  -1  -4  10   62.43    4.19 191-0.91926 0.87539-0.17183-0.11828 0.03966 0.43938
  -1  -4  10   63.97    4.38 338 0.79208-0.83595 0.03954-0.32964 0.51434-0.03530
   1   4  -9   24.32    2.52   9 0.92031-0.87761 0.16381 0.12129 0.00171-0.43601
   1   4  -9   17.81    2.60 157-0.78938 0.83208-0.03812 0.32322-0.51922 0.08492
   1   4  -9   22.13    1.99 418 0.97068-0.92798 0.00996 0.27514-0.08652-0.34778
  -1  -4   9   25.15    2.41 189-0.92030 0.87760-0.16383-0.12127-0.00173 0.43602
  -1  -4   9   19.68    2.08 337 0.78940-0.83209 0.03810-0.32320 0.51921-0.08491
   1   4  -8    2.72    1.15   6 0.91964-0.87811 0.15479 0.12530 0.04668-0.43623
   1   4  -8    3.85    1.56 157-0.78383 0.82536-0.03518 0.31527-0.52906 0.13951
   1   4  -8    4.40    1.47 416 0.97992-0.93838-0.03130 0.31139-0.07356-0.31599
  -1  -4   8    4.30    1.15 186-0.91963 0.87810-0.15482-0.12528-0.04669 0.43624
  -1  -4   8    4.48    1.56 337 0.78385-0.82538 0.03516-0.31525 0.52905-0.13949
   1   4  -7   18.75    1.68   3 0.91672-0.87635 0.14445 0.13063 0.09632-0.44113
   1   4  -7   19.03    2.08 155-0.77434 0.81471-0.03027 0.30536-0.54531 0.20050
   1   4  -7   17.07    1.68 363 0.91672-0.87635 0.14445 0.13063 0.09632-0.44113
   1   4  -7   18.96    1.89 413 0.98693-0.94656-0.06952 0.34461-0.06142-0.28339
  -1  -4   7   18.85    1.89 183-0.91671 0.87634-0.14447-0.13061-0.09634 0.44115
  -1  -4   7   22.25    2.08 335 0.77436-0.81472 0.03025-0.30534 0.54530-0.20049
   1   4  -6   46.43    2.61 360 0.91065-0.87145 0.13231 0.13777 0.15223-0.45230
   1   4  -6   56.39    3.03 411 0.99204-0.95284-0.10452 0.37460-0.05019-0.24988
  -1  -4   6   49.88    3.03 180-0.91064 0.87144-0.13233-0.13774-0.15225 0.45232
  -1  -4   6   48.17    2.91 334 0.75920-0.79840 0.02268-0.29276 0.56990-0.26983
   1   4  -5    1.04    1.14 151-0.73545 0.77348-0.01144 0.27651-0.60547 0.35014
   1   4  -5    3.55    0.94 356 0.89991-0.86188 0.11765 0.14742 0.21670-0.47202
   1   4  -5    3.24    1.46 410 0.99556-0.95753-0.13602 0.40108-0.03999-0.21533
  -1  -4   5    1.77    0.84 176-0.89990 0.86187-0.11767-0.14740-0.21672 0.47204
  -1  -4   5    4.97    0.93 331 0.73547-0.77350 0.01142-0.27649 0.60545-0.35012
   1   4  -4  109.07    4.76 148-0.69815 0.73501 0.00508 0.25498-0.65535 0.44477
   1   4  -4  108.95    4.48 352 0.88181-0.84494 0.09931 0.16075 0.29307-0.50365
   1   4  -4  107.24    4.80 408 0.99781-0.96094-0.16369 0.42375-0.03096-0.17962
  -1  -4   4  116.87    4.37 172-0.88179 0.84493-0.09933-0.16073-0.29309 0.50368
  -1  -4   4  104.72    4.45 328 0.69817-0.73503-0.00510-0.25496 0.65533-0.44475
   1   4  -3   56.61    2.58 142-0.63839 0.67409 0.02918 0.22587-0.72330 0.55746
   1   4  -3   52.45    2.60 346 0.85128-0.81558 0.07544 0.17961 0.38620-0.55204
   1   4  -3   59.48    3.03 406 0.99907-0.96337-0.18712 0.44218-0.02326-0.14258
  -1  -4   3   56.29    2.39 166-0.85126 0.81556-0.07546-0.17959-0.38622 0.55206
  -1  -4   3   53.42    2.58 322 0.63841-0.67411-0.02920-0.22585 0.72328-0.55744
   1   4  -2  390.66   13.06 134-0.54052 0.57506 0.06401 0.18603-0.81114 0.69005
   1   4  -2  391.47   13.14 338 0.79854-0.76401 0.04305 0.20700 0.50240-0.62349
   1   4  -2  400.97   14.18 405 0.99966-0.96512-0.20582 0.45586-0.01708-0.10402
  -1  -4   2  394.99   13.55 158-0.79852 0.76398-0.04307-0.20698-0.50243 0.62352
  -1  -4   2  390.45   12.96 314 0.54056-0.57509-0.06403-0.18602 0.81112-0.69003
   1   4  -1  145.97    5.64 123-0.37971 0.41307 0.11243 0.13261-0.91090 0.83455
   1   4  -1  144.58    5.94 405 0.99985-0.96648-0.21912 0.46416-0.01266-0.06370
  -1  -4   1  144.03    5.25 148-0.70481 0.67144 0.00223-0.24727-0.64692 0.72327
  -1  -4   1  153.67    5.54 303 0.37975-0.41311-0.11245-0.13259 0.91088-0.83453
   1   4   0    0.41    0.61 106-0.13121 0.16341 0.17186 0.06817-0.98726 0.95565
   1   4   0    1.88    0.83 404 0.99987-0.96767-0.22621 0.46624-0.01030-0.02131
  -1  -4   0    0.31    0.62 134-0.53974 0.50754 0.06427-0.30431-0.81175 0.84336
  -1  -4   0    1.84    0.61 286 0.13126-0.16346-0.17188-0.06815 0.98725-0.95564
   1   4   1  227.26    7.89  87 0.18556-0.15453 0.22577 0.00925-0.97416 0.98729
   1   4   1  221.46    7.58 296 0.28136-0.25033-0.13795 0.37297 0.95107-0.93794
   1   4   1  226.51    8.34 404 0.99987-0.96883-0.22602 0.46104-0.01036 0.02349
  -1  -4  -1  227.61    7.68 116-0.28131 0.25028 0.13793-0.37295-0.95109 0.93796
  -1  -4  -1  223.68    7.89 267-0.18551 0.15448-0.22579-0.00923 0.97417-0.98730
   1   4   2   36.16    1.74 277-0.02675 0.05662-0.20171 0.43173 0.99561-0.93773
   1   4   2   37.43    2.19 405 0.99983-0.96996-0.21713 0.44715-0.01332 0.07120
  -1  -4  -2   36.67    1.74  97 0.02680-0.05667 0.20170-0.43171-0.99561 0.93773
  -1  -4  -2   36.92    1.74 247-0.47725 0.44738-0.25279 0.02278 0.84760-0.90547
   1   4   3   19.24    1.23  51 0.67321-0.64451 0.25325-0.02824-0.67332 0.77594
   1   4   3   20.90    1.33 260-0.29097 0.31967-0.23835 0.46336 0.94257-0.83995
   1   4   3   22.33    1.46 406 0.99945-0.97075-0.19763 0.42264-0.01979 0.12241
  -1  -4  -3   24.49    1.33  80 0.29102-0.31972 0.23833-0.46334-0.94256 0.83994
   1   4   4  241.49    8.47  40 0.78455-0.75702 0.24157-0.02157-0.51386 0.66122
   1   4   4  232.68    8.72 247-0.47141 0.49894-0.25252 0.47252 0.85145-0.70409
   1   4   4  242.34    8.67 408 0.99788-0.97035-0.16487 0.38487-0.03057 0.17794
  -1  -4  -4  237.91    8.62  67 0.47145-0.49898 0.25249-0.47249-0.85144 0.70407
  -1  -4  -4  242.62    8.27 220-0.78452 0.75699-0.24160 0.02160 0.51388-0.66124
   1   4   5  204.56    8.09  31 0.84575-0.81938 0.22707-0.01207-0.38535 0.57745
   1   4   5  213.74    7.41 239-0.58401 0.61038-0.25546 0.47045 0.76478-0.57267
   1   4   5  214.26    7.64 411 0.99333-0.96696-0.11503 0.33002-0.04680 0.23890
  -1  -4  -5  210.99    7.78 211-0.84573 0.81936-0.22709 0.01210 0.38537-0.57748
   1   4   6   53.80    2.71  25 0.88010-0.85490 0.21305-0.00307-0.28350 0.52035
   1   4   6   54.94    2.58 233-0.65355 0.67875-0.25418 0.46417 0.69562-0.45877
   1   4   6   53.44    2.20 415 0.98210-0.95690-0.04237 0.25235-0.07006 0.30691
  -1  -4  -6   55.35    3.20  53 0.65358-0.67878 0.25416-0.46414-0.69560 0.45875
  -1  -4  -6   56.40    2.50 205-0.88009 0.85489-0.21308 0.00309 0.28353-0.52037
   1   4   7  589.64   19.93  20 0.89983-0.87580 0.20027 0.00471-0.20111 0.48270
   1   4   7  573.06   18.69 229-0.69723 0.72126-0.25178 0.45676 0.64408-0.36249
   1   4   7  587.15   20.02 421 0.95647-0.93244 0.06234 0.14264-0.10277 0.38436
  -1  -4  -7  583.59   19.62  49 0.69725-0.72129 0.25175-0.45673-0.64407 0.36248
  -1  -4  -7  599.45   20.86 200-0.89982 0.87578-0.20030-0.00468 0.20113-0.48272
  -1  -4  -7  573.78   19.96 370-0.75684 0.73280-0.41582 0.21084 0.33881-0.62040
   1   4   8    5.43    1.46  16 0.91113-0.88826 0.18870 0.01127-0.13244 0.45877
   1   4   8    5.07    1.03 226-0.72514 0.74801-0.24943 0.44940 0.60702-0.28068
   1   4   8    7.21    0.84 430 0.89856-0.87570 0.21576-0.01579-0.14895 0.47528
  -1  -4  -8    5.28    1.45  46 0.72517-0.74803 0.24940-0.44937-0.60700 0.28067
  -1  -4  -8    6.27    1.36 196-0.91112 0.88825-0.18873-0.01124 0.13246-0.45879
  -1  -4  -8    7.63    0.93 379-0.65933 0.63647-0.54710 0.34713 0.32917-0.65551
  -1  -4  -8    6.82    0.41 446-0.73562 0.71275-0.46427 0.26430 0.28835-0.61468
   1   4   9  178.74    8.06  13 0.91723-0.89553 0.17814 0.01682-0.07352 0.44460
   1   4   9  180.09    7.97 224-0.74308 0.76478-0.24751 0.44247 0.58117-0.21009
  -1  -4  -9  179.88    7.46  44 0.74310-0.76480 0.24749-0.44245-0.58116 0.21008
  -1  -4  -9  175.82    7.43 193-0.91722 0.89552-0.17817-0.01679 0.07354-0.44462
  -1  -4  -9  176.38    6.99 388-0.53468 0.51298-0.67754 0.48258 0.30997-0.68105
   1   4  10   13.30    1.68  10 0.91992-0.89938 0.16836 0.02159-0.02167 0.43749
   1   4  10   10.88    1.45 223-0.75441 0.77494-0.24612 0.43607 0.56391-0.14809
  -1  -4 -10   12.54    1.55  43 0.75443-0.77496 0.24609-0.43605-0.56390 0.14808
  -1  -4 -10   12.99    1.57 190-0.91991 0.89937-0.16839-0.02156 0.02169-0.43751
   1   4  11  146.24    7.33   7 0.92020-0.90083 0.15919 0.02575 0.02494 0.43562
   1   4  11  141.07    6.53 222-0.76115 0.78052-0.24522 0.43016 0.55326-0.09270
  -1  -4 -11  153.82    6.95  42 0.76117-0.78053 0.24519-0.43014-0.55325 0.09269
  -1  -4 -11  148.12    7.12 187-0.92019 0.90082-0.15922-0.02573-0.02493-0.43563
   1   4  12   13.51    2.09   5 0.91869-0.90049 0.15049 0.02945 0.06760 0.43771
   1   4  12   13.28    1.97 222-0.76457 0.78277-0.24474 0.42467 0.54775-0.04244
  -1  -4 -12    7.89    1.87  42 0.76458-0.78278 0.24471-0.42465-0.54774 0.04243
  -1  -4 -12   11.83    2.20 185-0.91868 0.90048-0.15051-0.02943-0.06759-0.43772
   1   4  13  300.18   13.08   2 0.91577-0.89874 0.14213 0.03280 0.10720 0.44285
   1   4  13  286.91   14.01 222-0.76546 0.78250-0.24461 0.41954 0.54629 0.00376
   1   4  13  305.94   12.66 362 0.91577-0.89874 0.14213 0.03280 0.10720 0.44285
  -1  -4 -13  290.02   13.18  42 0.76548-0.78251 0.24458-0.41951-0.54628-0.00377
  -1  -4 -13  292.75   13.50 182-0.91576 0.89873-0.14216-0.03277-0.10719-0.44286
   1   4  14    3.74    1.66 222-0.76437 0.78024-0.24476 0.41469 0.54806 0.04673
   1   4  14    2.09    2.09 360 0.91168-0.89581 0.13404 0.03588 0.14440 0.45039
  -1  -4 -14   -0.42    1.45  42 0.76439-0.78026 0.24474-0.41466-0.54805-0.04674
  -1  -4 -14    2.09    2.09 180-0.91167 0.89580-0.13407-0.03585-0.14439-0.45040
   1   4  15    2.80    2.28 222-0.76166 0.77636-0.24515 0.41006 0.55245 0.08709
   1   4  15    1.15    2.40 358 0.90657-0.89187 0.12615 0.03876 0.17969 0.45985
  -1  -4 -15    5.50    2.39  42 0.76167-0.77637 0.24512-0.41004-0.55244-0.08710
   1   4  16   31.74    3.42 223-0.75756 0.77110-0.24570 0.40561 0.55896 0.12531
   1   4  16   14.19    3.44 356 0.90056-0.88702 0.11841 0.04150 0.21342 0.47086
  -1  -4 -16   14.73    2.80  43 0.75758-0.77111 0.24568-0.40559-0.55896-0.12532
   1   4  17    1.14    2.38 223-0.75225 0.76462-0.24640 0.40130 0.56725 0.16177
   1   4  17    2.50    2.82 354 0.89370-0.88133 0.11076 0.04414 0.24589 0.48313
  -1  -4 -17   -3.21    2.28  43 0.75227-0.76464 0.24637-0.40127-0.56724-0.16178
   1   4  18   10.99    2.69 224-0.74586 0.75706-0.24719 0.39708 0.57701 0.19676
   1   4  18    7.50    3.54 352 0.88604-0.87484 0.10318 0.04671 0.27730 0.49646
  -1  -4 -18   11.40    2.80  44 0.74587-0.75708 0.24716-0.39705-0.57700-0.19677
   1   4  19   -1.24    2.07 225-0.73846 0.74849-0.24804 0.39292 0.58800 0.23051
  -1  -4 -19   -0.41    1.97  45 0.73847-0.74851 0.24801-0.39290-0.58799-0.23051
   1   4  20    4.14    3.62 226-0.73010 0.73897-0.24893 0.38881 0.60005 0.26320
  -1  -4 -20   -0.52    3.31  46 0.73012-0.73898 0.24891-0.38878-0.60004-0.26321
   1   5 -18   -1.56    2.29  27 0.87010-0.83181 0.21787 0.17755-0.31691-0.52738
  -1  -5  18   -0.21    2.08 207-0.87009 0.83181-0.21790-0.17753 0.31690 0.52739
  -1  -5  18    1.24    2.49 441-0.79585 0.75757-0.38440-0.01103 0.25791 0.58638
   1   5 -17   -1.35    2.91  25 0.87884-0.84173 0.21370 0.17672-0.28794-0.51161
  -1  -5  17    3.75    3.23 205-0.87883 0.84172-0.21373-0.17669 0.28793 0.51162
   1   5 -16    3.96    3.12  24 0.88686-0.85091 0.20928 0.17613-0.25835-0.49646
  -1  -5  16    0.73    2.81 204-0.88685 0.85090-0.20930-0.17611 0.25834 0.49647
   1   5 -15    9.38    2.40  22 0.89414-0.85936 0.20458 0.17582-0.22803-0.48203
   1   5 -15   14.32    3.01 154-0.76178 0.79656-0.02398 0.40438-0.56581-0.14425
   1   5 -15   10.61    2.19 437 0.84496-0.81018 0.31945 0.06095-0.17892-0.53114
  -1  -5  15    9.38    2.50 202-0.89413 0.85935-0.20460-0.17580 0.22802 0.48204
   1   5 -14   25.04    3.55  20 0.90066-0.86705 0.19958 0.17582-0.19685-0.46847
   1   5 -14   21.91    3.63 155-0.76612 0.79973-0.02613 0.40152-0.55886-0.10646
   1   5 -14   21.06    2.92 433 0.87233-0.83872 0.26946 0.10593-0.16460-0.50072
  -1  -5  14   22.64    3.23 200-0.90066 0.86704-0.19960-0.17580 0.19684 0.46848
   1   5 -13   58.68    4.80  18 0.90640-0.87395 0.19423 0.17616-0.16463-0.45595
   1   5 -13   58.39    4.78 155-0.76924 0.80169-0.02769 0.39808-0.55376-0.06681
   1   5 -13   63.99    3.97 431 0.89570-0.86325 0.22195 0.14844-0.15076-0.46981
  -1  -5  13   55.65    4.80 198-0.90639 0.87394-0.19425-0.17614 0.16461 0.45596
   1   5 -12   31.46    3.24  16 0.91130-0.88001 0.18848 0.17690-0.13115-0.44468
   1   5 -12   26.40    3.33 155-0.77099 0.80227-0.02857 0.39395-0.55089-0.02494
   1   5 -12   34.60    2.93 428 0.91557-0.88429 0.17691 0.18847-0.13745-0.43838
  -1  -5  12   26.96    2.93 196-0.91129 0.88001-0.18850-0.17688 0.13114 0.44469
  -1  -5  12   30.03    3.12 335 0.77100-0.80229 0.02855-0.39393 0.55088 0.02495
   1   5 -11   50.83    3.77  14 0.91528-0.88516 0.18226 0.17811-0.09614-0.43495
   1   5 -11   43.77    3.95 155-0.77110 0.80121-0.02863 0.38900-0.55072 0.01963
   1   5 -11   52.83    3.66 425 0.93235-0.90224 0.13436 0.22601-0.12471-0.40638
  -1  -5  11   47.17    3.87 194-0.91527 0.88515-0.18229-0.17809 0.09612 0.43496
  -1  -5  11   52.18    4.37 335 0.77111-0.80123 0.02860-0.38898 0.55070-0.01962
   1   5 -10    0.73    1.26  12 0.91822-0.88928 0.17549 0.17988-0.05922-0.42713
   1   5 -10    0.31    1.14 155-0.76920 0.79815-0.02767 0.38304-0.55383 0.06749
   1   5 -10    0.94    1.26 423 0.94640-0.91745 0.09437 0.26099-0.11258-0.37376
  -1  -5  10    2.62    1.47 192-0.91821 0.88927-0.17551-0.17986 0.05920 0.42714
  -1  -5  10    0.94    1.35 335 0.76922-0.79817 0.02765-0.38302 0.55382-0.06747
   1   5  -9   18.64    2.09  10 0.91997-0.89218 0.16802 0.18234-0.01990-0.42171
   1   5  -9   17.66    2.39 154-0.76478 0.79256-0.02546 0.37582-0.56102 0.11941
   1   5  -9   19.28    2.10 421 0.95803-0.93025 0.05704 0.29332-0.10113-0.34047
  -1  -5   9   17.28    1.99 190-0.91996 0.89217-0.16804-0.18232 0.01988 0.42172
  -1  -5   9   18.59    2.39 334 0.76480-0.79258 0.02544-0.37580 0.56100-0.11940
   1   5  -8    0.63    1.57   7 0.92024-0.89362 0.15968 0.18567 0.02249-0.41935
   1   5  -8   -0.31    1.35 154-0.75703 0.78364-0.02165 0.36700-0.57328 0.17642
   1   5  -8   -1.26    0.94 419 0.96754-0.94092 0.02249 0.32286-0.09043-0.30643
  -1  -5   8    1.05    1.36 187-0.92023 0.89361-0.15970-0.18565-0.02251 0.41937
  -1  -5   8   -0.42    1.45 334 0.75705-0.78366 0.02163-0.36698 0.57326-0.17641
   1   5  -7  125.77    5.76   5 0.91862-0.89317 0.15022 0.19012 0.06887-0.42099
   1   5  -7  128.59    6.43 152-0.74474 0.77019-0.01577 0.35611-0.59194 0.23983
   1   5  -7  125.35    5.97 417 0.97517-0.94972-0.00912 0.34947-0.08055-0.27157
  -1  -5   7  123.25    5.65 185-0.91861 0.89316-0.15024-0.19010-0.06889 0.42101
  -1  -5   7  124.23    5.39 332 0.74476-0.77021 0.01575-0.35609 0.59193-0.23981
   1   5  -6   30.24    2.30   2 0.91445-0.89017 0.13926 0.19608 0.12055-0.42793
   1   5  -6   29.93    2.38 150-0.72601 0.75029-0.00713 0.34246-0.61873 0.31136
   1   5  -6   32.43    2.30 362 0.91445-0.89017 0.13926 0.19608 0.12055-0.42793
   1   5  -6   32.47    2.72 415 0.98117-0.95689-0.03760 0.37294-0.07157-0.23580
  -1  -5   6   28.98    2.20 182-0.91444 0.89016-0.13928-0.19606-0.12058 0.42795
   1   5  -5    3.20    1.14 147-0.69776 0.72088 0.00525 0.32508-0.65583 0.39320
   1   5  -5    2.51    1.25 358 0.90662-0.88350 0.12621 0.20411 0.17942-0.44205
   1   5  -5   -0.21    1.05 414 0.98579-0.96267-0.06270 0.39303-0.06360-0.19903
  -1  -5   5    3.24    1.15 178-0.90660 0.88349-0.12623-0.20409-0.17945 0.44208
  -1  -5   5    2.48    1.24 327 0.69778-0.72090-0.00527-0.32506 0.65581-0.39318
   1   5  -4   44.98    2.48 144-0.65491 0.67686 0.02277 0.30255-0.70578 0.48789
   1   5  -4   47.00    2.93 413 0.98922-0.96727-0.08414 0.40945-0.05674-0.16114
  -1  -5   4   44.62    2.50 174-0.89314 0.87119-0.11022-0.21510-0.24827 0.46616
  -1  -5   4   43.54    2.37 324 0.65494-0.67689-0.02279-0.30253 0.70576-0.48787
   1   5  -3   -0.72    0.62 138-0.58892 0.60971 0.04741 0.27291-0.77082 0.59768
   1   5  -3    0.42    0.94 349 0.87052-0.84974 0.08978 0.23053 0.33105-0.50419
   1   5  -3    0.84    1.46 412 0.99166-0.97087-0.10155 0.42186-0.05115-0.12199
  -1  -5   3   -0.21    0.94 169-0.87051 0.84972-0.08980-0.23051-0.33108 0.50422
  -1  -5   3   -0.51    0.62 318 0.58895-0.60974-0.04742-0.27289 0.77080-0.59766
   1   5  -2  118.44    4.42 130-0.48581 0.50543 0.08155 0.23375-0.85048 0.72208
   1   5  -2  110.30    4.35 343 0.83194-0.81233 0.06265 0.25265 0.43342-0.56182
   1   5  -2  121.01    5.13 411 0.99327-0.97366-0.11452 0.42982-0.04696-0.08144
  -1  -5   2  113.31    4.31 310 0.48585-0.50546-0.08157-0.23373 0.85046-0.72206
   1   5  -1   19.21    1.24 334 0.76443-0.74599 0.02526 0.28503 0.56158-0.64524
   1   5  -1   25.20    2.09 410 0.99418-0.97573-0.12252 0.43281-0.04437-0.03928
  -1  -5   1   23.13    1.45 154-0.76440 0.74595-0.02528-0.28502-0.56162 0.64528
  -1  -5   1   24.61    1.33 299 0.32534-0.34379-0.12689-0.18341 0.93484-0.85118
   1   5   0   19.36    1.13 104-0.08956 0.10684 0.18029 0.12500-0.99234 0.95342
   1   5   0   18.92    1.13 323 0.64521-0.62793-0.02658 0.33187 0.71618-0.75509
   1   5   0   17.99    1.67 410 0.99444-0.97716-0.12491 0.43020-0.04360 0.00469
  -1  -5   0   18.00    1.23 143-0.64517 0.62789 0.02657-0.33186-0.71621 0.75513
  -1  -5   0   18.24    1.23 284 0.08962-0.10690-0.18031-0.12498 0.99233-0.95342
   1   5   1   41.89    1.74  85 0.20438-0.18826 0.22822 0.07206-0.96958 0.97541
   1   5   1   37.12    1.74 307 0.44763-0.43151-0.09314 0.39342 0.87447-0.86864
   1   5   1   39.85    2.61 410 0.99400-0.97789-0.12090 0.42118-0.04490 0.05073
  -1  -5  -1   35.48    1.64 127-0.44758 0.43146 0.09312-0.39341-0.87450 0.86867
  -1  -5  -1   34.21    1.64 265-0.20432 0.18820-0.22824-0.07204 0.96959-0.97542
   1   5   2  426.72   14.46  67 0.48115-0.46620 0.25295 0.04232-0.84499 0.89556
   1   5   2  423.66   13.82 289 0.17793-0.16298-0.16193 0.45720 0.97906-0.92848
   1   5   2  425.01   15.90 411 0.99267-0.97772-0.10949 0.40476-0.04859 0.09916
  -1  -5  -2  441.38   14.85 109-0.17787 0.16292 0.16192-0.45719-0.97907 0.92850
  -1  -5  -2  444.36   14.56 247-0.48110 0.46615-0.25297-0.04230 0.84502-0.89559
   1   5   3    7.51    0.82  51 0.67445-0.66066 0.25319 0.03708-0.67187 0.76719
   1   5   3    8.38    1.26 412 0.98999-0.97621-0.08941 0.37967-0.05505 0.15037
  -1  -5  -3    8.70    0.92  92 0.09729-0.11107 0.21313-0.50339-0.98982 0.89451
   1   5   4   38.43    1.96  39 0.78659-0.77397 0.24121 0.04404-0.51022 0.65028
   1   5   4   37.61    1.84 258-0.31435 0.32697-0.24074 0.52600 0.93355-0.79349
   1   5   4   36.87    1.99 414 0.98515-0.97254-0.05903 0.34429-0.06477 0.20482
  -1  -5  -4   37.30    1.95  78 0.31440-0.32702 0.24072-0.52598-0.93354 0.79348
  -1  -5  -4   36.37    1.86 219-0.78656 0.77394-0.24124-0.04402 0.51026-0.65032
   1   5   5   17.63    1.35  31 0.84816-0.83671 0.22628 0.05397-0.37919 0.56400
   1   5   5   21.55    1.44 248-0.46297 0.47442-0.25209 0.53234 0.85691-0.67211
   1   5   5   19.60    1.57 417 0.97674-0.96529-0.01622 0.29647-0.07832 0.26312
  -1  -5  -5   21.34    1.64  68 0.46301-0.47446 0.25207-0.53232-0.85689 0.67209
  -1  -5  -5   20.43    1.35 211-0.84814 0.83669-0.22631-0.05394 0.37923-0.56403
   1   5   6   43.29    2.39  25 0.88228-0.87200 0.21189 0.06336-0.27565 0.50519
   1   5   6   44.72    2.47 241-0.55991 0.57020-0.25530 0.53054 0.78569-0.55615
   1   5   6   40.14    2.41 420 0.96234-0.95206 0.04191 0.23333-0.09646 0.32600
  -1  -5  -6   42.76    2.36  61 0.55995-0.57023 0.25527-0.53051-0.78567 0.55613
  -1  -5  -6   46.62    2.29 205-0.88227 0.87198-0.21191-0.06333 0.27568-0.50522
   1   5   7   94.31    4.12 236-0.62302 0.63214-0.25509 0.52532 0.72773-0.45344
   1   5   7  104.75    4.29 425 0.93782-0.92870 0.11935 0.15088-0.12017 0.39446
  -1  -5  -7  108.42    4.53  56 0.62305-0.63216 0.25506-0.52530-0.72771 0.45342
  -1  -5  -7  103.48    4.69 200-0.90151 0.89240-0.19887-0.07137 0.19236-0.46665
  -1  -5  -7  106.65    4.45 368-0.78305 0.77393-0.37416 0.10392 0.34023-0.61452
   1   5   8    4.43    1.03 232-0.66459 0.67254-0.25371 0.51893 0.68326-0.36423
   1   5   8    6.58    0.83 431 0.89572-0.88777 0.22191 0.04332-0.15075 0.46978
  -1  -5  -8    4.85    1.03  52 0.66462-0.67257 0.25368-0.51891-0.68324 0.36421
  -1  -5  -8    7.73    1.36 196-0.91228 0.90433-0.18713-0.07810 0.12329-0.44233
  -1  -5  -8    4.85    0.93 374-0.71566 0.70771-0.47525 0.21002 0.33547-0.65450
   1   5   9   -0.52    1.05  12 0.91790-0.91111 0.17643 0.08379-0.06427 0.42805
   1   5   9   -2.79    1.14 229-0.69227 0.69906-0.25213 0.51234 0.65031-0.28653
  -1  -5  -9   -0.52    1.14  49 0.69230-0.69908 0.25210-0.51232-0.65029 0.28652
  -1  -5  -9    1.26    1.15 192-0.91788 0.91110-0.17646-0.08376 0.06429-0.42807
  -1  -5  -9    0.62    0.62 381-0.63139 0.62461-0.57940 0.31918 0.32543-0.68921
   1   5  10   -2.93    1.26   9 0.92013-0.91451 0.16659 0.08862-0.01252 0.42103
   1   5  10    0.52    1.45 228-0.71069 0.71631-0.25073 0.50594 0.62666-0.21814
  -1  -5 -10    0.41    1.45  48 0.71071-0.71633 0.25071-0.50592-0.62664 0.21813
  -1  -5 -10    1.15    1.47 189-0.92012 0.91450-0.16662-0.08859 0.01253-0.42105
  -1  -5 -10    1.54    0.93 389-0.52844 0.52282-0.68324 0.42803 0.30886-0.71737
   1   5  11   18.64    2.51   7 0.92002-0.91557 0.15739 0.09282 0.03391 0.41935
   1   5  11   21.20    2.28 226-0.72271 0.72716-0.24966 0.49986 0.61039-0.15713
  -1  -5 -11   19.45    2.38  46 0.72273-0.72718 0.24963-0.49984-0.61038 0.15712
  -1  -5 -11   19.79    2.30 187-0.92001 0.91556-0.15741-0.09279-0.03390-0.41936
   1   5  12   -0.21    1.57   4 0.91817-0.91489 0.14866 0.09653 0.07634 0.42166
   1   5  12    1.14    1.76 226-0.73014 0.73343-0.24893 0.49412 0.59999-0.10199
  -1  -5 -12    0.41    1.66  46 0.73016-0.73345 0.24890-0.49410-0.59998 0.10197
   1   5  13   36.41    3.45   2 0.91495-0.91283 0.14031 0.09988 0.11570 0.42705
   1   5  13   37.24    3.35 362 0.91495-0.91283 0.14031 0.09988 0.11570 0.42705
  -1  -5 -13   34.27    3.21  45 0.73416-0.73628 0.24848-0.48867-0.59425 0.05150
  -1  -5 -13   33.90    3.56 182-0.91494 0.91283-0.14033-0.09986-0.11568-0.42706
   1   5  14   40.59    3.31 225-0.73550 0.73645-0.24836 0.48354 0.59230-0.00481
   1   5  14   35.54    3.66 360 0.91059-0.90964 0.13222 0.10296 0.15265 0.43484
  -1  -5 -14   39.14    3.73  45 0.73552-0.73647 0.24834-0.48352-0.59229 0.00480
  -1  -5 -14   39.09    3.55 180-0.91059 0.90963-0.13225-0.10293-0.15264-0.43485
   1   5  15   27.44    2.80 225-0.73474 0.73452-0.24845 0.47862 0.59341 0.03882
   1   5  15   19.84    2.82 358 0.90525-0.90546 0.12433 0.10584 0.18770 0.44454
  -1  -5 -15   26.92    3.42  45 0.73475-0.73454 0.24842-0.47859-0.59340-0.03883
   1   5  16    1.66    2.28 225-0.73222 0.73083-0.24871 0.47388 0.59703 0.07994
   1   5  16    6.36    2.19 356 0.89901-0.90039 0.11659 0.10857 0.22121 0.45577
  -1  -5 -16    9.21    2.90  45 0.73223-0.73085 0.24869-0.47385-0.59702-0.07995
   1   5  17    1.24    1.76 226-0.72820 0.72565-0.24912 0.46928 0.60274 0.11898
   1   5  17    3.44    2.19 354 0.89194-0.89449 0.10895 0.11121 0.25346 0.46826
  -1  -5 -17   -2.38    1.66  46 0.72821-0.72566 0.24910-0.46926-0.60273-0.11899
   1   5  18    3.62    2.90 226-0.72285 0.71914-0.24965 0.46480 0.61020 0.15626
   1   5  18   -3.33    2.08 352 0.88409-0.88781 0.10138 0.11377 0.28469 0.48178
  -1  -5 -18    1.03    2.69  46 0.72287-0.71916 0.24962-0.46477-0.61019-0.15627
   1   5  19    5.28    2.38 227-0.71632 0.71144-0.25025 0.46039 0.61912 0.19208
  -1  -5 -19    6.62    2.69  47 0.71634-0.71146 0.25022-0.46036-0.61912-0.19209
   1   5  20   11.79    3.31 228-0.70869 0.70264-0.25090 0.45603 0.62930 0.22665
  -1  -5 -20    6.31    2.89  48 0.70871-0.70266 0.25087-0.45601-0.62929-0.22666
   1   6 -17    3.74    3.43  26 0.87373-0.85153 0.21621 0.23947-0.30522-0.50163
  -1  -6  17   -1.56    3.12 206-0.87372 0.85153-0.21623-0.23944 0.30521 0.50164
   1   6 -16   11.86    3.33  25 0.88205-0.86102 0.21201 0.23866-0.27650-0.48561
  -1  -6  16   10.09    3.02 205-0.88204 0.86101-0.21204-0.23863 0.27649 0.48562
   1   6 -15    6.98    2.29  23 0.88965-0.86979 0.20757 0.23809-0.24717-0.47019
   1   6 -15    6.03    2.29 437 0.83820-0.81834 0.33102 0.11465-0.18219-0.53517
  -1  -6  15    2.50    2.08 203-0.88965 0.86978-0.20759-0.23807 0.24716 0.47021
   1   6 -14    9.80    2.29  21 0.89653-0.87783 0.20285 0.23780-0.21712-0.45550
   1   6 -14    8.71    2.38 152-0.74342 0.76212-0.01515 0.45580-0.59390-0.07872
   1   6 -14   11.25    2.50 435 0.86320-0.84450 0.28674 0.15392-0.16957-0.50305
  -1  -6  14   10.01    3.02 201-0.89652 0.87783-0.20287-0.23778 0.21711 0.45551
   1   6 -13   24.51    3.44  19 0.90267-0.88514 0.19783 0.23781-0.18621-0.44166
   1   6 -13   30.18    4.15 152-0.74563 0.76317-0.01619 0.45184-0.59062-0.03726
   1   6 -13   25.13    2.82 432 0.88479-0.86726 0.24478 0.19087-0.15744-0.47044
  -1  -6  13   26.50    3.86 199-0.90266 0.88513-0.19785-0.23779 0.18620 0.44168
   1   6 -12   12.32    2.82  18 0.90803-0.89167 0.19247 0.23817-0.15427-0.42887
   1   6 -12   18.25    3.32 152-0.74625 0.76262-0.01648 0.44712-0.58969 0.00656
   1   6 -12   19.52    2.71 430 0.90337-0.88701 0.20515 0.22549-0.14582-0.43732
  -1  -6  12   16.18    3.03 198-0.90802 0.89166-0.19249-0.23815 0.15425 0.42888
   1   6 -11   32.29    3.55  16 0.91256-0.89736 0.18671 0.23892-0.12105-0.41734
   1   6 -11   35.15    3.73 152-0.74497 0.76017-0.01588 0.44151-0.59160 0.05321
   1   6 -11   28.11    2.93 427 0.91929-0.90409 0.16789 0.25774-0.13476-0.40363
  -1  -6  11   27.90    3.24 196-0.91256 0.89736-0.18673-0.23890 0.12103 0.41736
  -1  -6  11   28.52    3.32 332 0.74499-0.76019 0.01586-0.44149 0.59159-0.05320
   1   6 -10   27.61    2.82  14 0.91619-0.90216 0.18047 0.24015-0.08626-0.40738
   1   6 -10   22.81    2.90 152-0.74135 0.75538-0.01418 0.43480-0.59693 0.10328
   1   6 -10   24.05    2.93 425 0.93283-0.91880 0.13308 0.28754-0.12432-0.36933
  -1  -6  10   25.72    2.93 194-0.91618 0.90215-0.18049-0.24013 0.08625 0.40740
  -1  -6  10   27.68    2.90 332 0.74137-0.75540 0.01416-0.43478 0.59692-0.10327
   1   6  -9    0.73    1.67  11 0.91879-0.90592 0.17367 0.24195-0.04951-0.39940
   1   6  -9    0.21    1.24 151-0.73478 0.74764-0.01113 0.42674-0.60643 0.15752
   1   6  -9    0.21    1.67 423 0.94425-0.93139 0.10081 0.31481-0.11454-0.33436
  -1  -6   9    1.78    1.67 191-0.91878 0.90591-0.17369-0.24193 0.04949 0.39941
  -1  -6   9   -0.41    1.04 331 0.73480-0.74766 0.01111-0.42672 0.60641-0.15751
   1   6  -8   32.72    2.69 150-0.72434 0.73604-0.00638 0.41698-0.62103 0.21687
   1   6  -8   28.38    2.93 422 0.95379-0.94209 0.07120 0.33941-0.10549-0.29867
  -1  -6   8   25.76    2.72 189-0.92016 0.90847-0.16617-0.24444 0.01023 0.39393
  -1  -6   8   36.03    2.69 330 0.72436-0.73606 0.00636-0.41696 0.62102-0.21686
   1   6  -7  336.72   13.40   7 0.92006-0.90953 0.15772 0.24788 0.03226-0.39168
   1   6  -7  341.49   13.97 149-0.70866 0.71919 0.00056 0.40504-0.64195 0.28253
   1   6  -7  336.73   13.62 420 0.96165-0.95112 0.04439 0.36121-0.09723-0.26219
  -1  -6   7  329.28   14.55 187-0.92005 0.90952-0.15774-0.24786-0.03228 0.39170
  -1  -6   7  331.77   12.62 329 0.70868-0.71922-0.00058-0.40502 0.64193-0.28251
   1   6  -6   -1.05    0.84   4 0.91800-0.90863 0.14809 0.25250 0.07906-0.39374
   1   6  -6   -1.03    1.24 146-0.68567 0.69504 0.01033 0.39026-0.67064 0.35596
   1   6  -6   -0.31    1.57 419 0.96803-0.95867 0.02056 0.38004-0.08983-0.22485
  -1  -6   6   -0.21    0.94 184-0.91799 0.90862-0.14811-0.25248-0.07909 0.39376
  -1  -6   6    0.31    1.14 326 0.68569-0.69506-0.01035-0.39024 0.67062-0.35594
   1   6  -5   86.48    4.39   1 0.91323-0.90503 0.13684 0.25875 0.13168-0.40161
   1   6  -5  100.27    4.33 143-0.65210 0.66030 0.02387 0.37171-0.70882 0.43889
   1   6  -5   90.34    3.97 361 0.91323-0.90503 0.13684 0.25875 0.13168-0.40161
   1   6  -5   96.31    5.03 418 0.97309-0.96489-0.00008 0.39567-0.08338-0.18655
  -1  -6   5   90.65    4.60 181-0.91321 0.90501-0.13686-0.25873-0.13170 0.40164
  -1  -6   5   90.57    4.54 323 0.65213-0.66033-0.02389-0.37169 0.70880-0.43887
   1   6  -4  254.61    9.89 139-0.60278 0.60981 0.04244 0.34814-0.75820 0.53301
   1   6  -4  244.16    9.60 358 0.90445-0.89742 0.12328 0.26730 0.19232-0.41751
   1   6  -4  258.59   10.37 416 0.97697-0.96994-0.01729 0.40786-0.07798-0.14721
  -1  -6   4  254.18    9.29 178-0.90444 0.89740-0.12330-0.26728-0.19235 0.41754
  -1  -6   4  255.02    9.99 319 0.60281-0.60984-0.04246-0.34812 0.75818-0.53299
   1   6  -3   13.06    1.44 133-0.52947 0.53533 0.06766 0.31791-0.81959 0.63915
   1   6  -3   11.77    1.25 353 0.88934-0.88347 0.10634 0.27922 0.26429-0.44474
   1   6  -3   14.04    1.99 416 0.97981-0.97394-0.03076 0.41633-0.07373-0.10672
  -1  -6   3   12.08    1.35 173-0.88932 0.88345-0.10636-0.27921-0.26432 0.44477
  -1  -6   3   10.18    1.23 313 0.52951-0.53537-0.06767-0.31790 0.81957-0.63913
   1   6  -2    3.18    0.82 125-0.41957 0.42427 0.10127 0.27929-0.89044 0.75474
   1   6  -2    3.12    0.83 348 0.86347-0.85877 0.08430 0.29627 0.35244-0.48814
   1   6  -2    3.56    1.15 415 0.98167-0.97697-0.04016 0.42072-0.07076-0.06495
  -1  -6   2    3.74    0.73 168-0.86345 0.85875-0.08431-0.29625-0.35248 0.48818
  -1  -6   2    1.85    0.82 305 0.41962-0.42431-0.10129-0.27927 0.89042-0.75472
   1   6  -1   42.33    2.05 114-0.25643 0.25996 0.14395 0.23160-0.95910 0.86814
   1   6  -1   38.00    2.07 341 0.81830-0.81477 0.05433 0.32123 0.46321-0.55417
   1   6  -1   41.38    2.72 415 0.98261-0.97908-0.04507 0.42062-0.06920-0.02176
  -1  -6   1   39.66    2.15 294 0.25648-0.26001-0.14397-0.23159 0.95908-0.86812
   1   6   0    2.89    0.72 331 0.73773-0.73536 0.01246 0.35809 0.60221-0.64843
   1   6   0    5.66    1.36 415 0.98260-0.98023-0.04499 0.41554-0.06923 0.02301
  -1  -6   0    2.99    0.72 151-0.73768 0.73532-0.01247-0.35808-0.60226 0.64848
  -1  -6   0    4.41    0.72 280 0.02780-0.03017-0.19207-0.17847 0.99606-0.94984
   1   6   1   91.97    3.38  82 0.24920-0.24800 0.23370 0.13184-0.95684 0.95536
   1   6   1   89.26    3.29 319 0.59711-0.59591-0.04451 0.41005 0.76344-0.76491
   1   6   1   92.00    4.51 415 0.98152-0.98032-0.03935 0.40489-0.07101 0.06954
  -1  -6  -1   88.03    3.49 139-0.59705 0.59585 0.04450-0.41004-0.76348 0.76495
  -1  -6  -1   88.07    3.48 262-0.24913 0.24793-0.23372-0.13182 0.95685-0.95538
   1   6   2    0.92    0.51  65 0.50990-0.50987 0.25409 0.10644-0.82485 0.86812
   1   6   2    0.72    0.51 303 0.38071-0.38068-0.11218 0.47271 0.91042-0.86715
   1   6   2    0.42    1.05 416 0.97912-0.97909-0.02742 0.38795-0.07478 0.11805
  -1  -6  -2   -0.10    0.51 123-0.38064 0.38061 0.11217-0.47271-0.91045 0.86718
  -1  -6  -2    0.72    0.51 245-0.50984 0.50981-0.25412-0.10641 0.82488-0.86815
   1   6   3   14.00    1.03  49 0.69417-0.69531 0.25197 0.10355-0.64794 0.73596
   1   6   3   10.24    0.92 286 0.11941-0.12054-0.17432 0.52984 0.98891-0.90090
   1   6   3   12.37    1.36 417 0.97499-0.97613-0.00835 0.36387-0.08079 0.16880
  -1  -6  -3   11.88    0.92 106-0.11934 0.12047 0.17431-0.52983-0.98892 0.90091
  -1  -6  -3   11.73    0.93 229-0.69413 0.69526-0.25200-0.10352 0.64799-0.73600
   1   6   4  175.02    6.41  38 0.80088-0.80319 0.23852 0.11199-0.48371 0.61647
   1   6   4  175.31    6.14 271-0.12208 0.11978-0.21689 0.56741 0.98638-0.85362
   1   6   4  167.02    6.92 419 0.96844-0.97074 0.01893 0.33158-0.08932 0.22208
  -1  -6  -4  174.60    6.35  91 0.12214-0.11984 0.21688-0.56739-0.98637 0.85362
  -1  -6  -4  172.65    6.62 218-0.80085 0.80315-0.23855-0.11197 0.48376-0.61651
   1   6   5   21.18    1.45  29 0.85834-0.86181 0.22268 0.12283-0.35181 0.52931
   1   6   5   19.98    1.43 259-0.30696 0.30349-0.24000 0.58551 0.93649-0.75899
   1   6   5   22.21    2.10 421 0.95841-0.96188 0.05574 0.28977-0.10073 0.27823
  -1  -6  -5   22.54    1.64  79 0.30701-0.30354 0.23998-0.58549-0.93647 0.75898
  -1  -6  -5   20.66    1.35 209-0.85832 0.86178-0.22271-0.12280 0.35186-0.52936
   1   6   6   23.33    1.67  23 0.88926-0.89390 0.20781 0.13269-0.24876 0.47100
   1   6   6   22.05    1.54 250-0.43621 0.43158-0.25057 0.59107 0.87337-0.65113
   1   6   6   18.63    1.67 424 0.94326-0.94790 0.10372 0.23678-0.11543 0.33767
   1   6   7  158.11    6.89  18 0.90607-0.91187 0.19457 0.14092-0.16666 0.43364
   1   6   7  167.32    6.06 243-0.52407 0.51827-0.25456 0.59005 0.81430-0.54732
   1   6   7  165.64    6.58 427 0.92046-0.92626 0.16499 0.17050-0.13390 0.40088
  -1  -6  -7  167.63    6.27  63 0.52410-0.51831 0.25454-0.59003-0.81428 0.54730
  -1  -6  -7  158.01    6.89 198-0.90605 0.91185-0.19460-0.14089 0.16669-0.43367
  -1  -6  -7  157.09    6.42 367-0.79112 0.79692-0.36063 0.02514 0.34054-0.60752
   1   6   8   -3.03    1.05  14 0.91499-0.92195 0.18279 0.14769-0.09906 0.41078
   1   6   8    0.41    1.03 239-0.58378 0.57681-0.25546 0.58594 0.76499-0.45326
   1   6   8    0.52    0.83 432 0.88600-0.89297 0.24230 0.08818-0.15672 0.46844
  -1  -6  -8    1.57    1.15 194-0.91498 0.92194-0.18282-0.14766 0.09909-0.41081
  -1  -6  -8    0.21    1.03 372-0.73924 0.74621-0.44204 0.11155 0.33753-0.64926
   1   6   9   61.43    3.77  11 0.91918-0.92732 0.17216 0.15331-0.04155 0.39803
   1   6   9   57.04    3.19 235-0.62469 0.61655-0.25505 0.58053 0.72605-0.36958
   1   6   9   60.81    3.33 438 0.83319-0.84133 0.33942-0.01394-0.18456 0.54103
  -1  -6  -9   57.45    3.50  55 0.62472-0.61658 0.25503-0.58050-0.72603 0.36956
  -1  -6  -9   60.38    3.45 191-0.91917 0.92731-0.17219-0.15328 0.04158-0.39805
  -1  -6  -9   60.96    3.51 377-0.67574 0.68387-0.52716 0.20168 0.33119-0.68766
  -1  -6  -9   58.81    2.79 447-0.72627 0.73441-0.47560 0.15012 0.29258-0.64906
   1   6  10   57.38    3.77   8 0.92033-0.92963 0.16241 0.15806 0.00878 0.39243
   1   6  10   60.09    3.61 233-0.65286 0.64356-0.25421 0.57468 0.69638-0.29516
  -1  -6 -10   59.47    4.33  53 0.65289-0.64359 0.25418-0.57465-0.69636 0.29515
  -1  -6 -10   63.27    4.09 188-0.92032 0.92962-0.16244-0.15803-0.00876-0.39245
  -1  -6 -10   58.16    3.19 383-0.59921 0.60851-0.61426 0.29379 0.32069-0.72191
  -1  -6 -10   58.35    2.36 463-0.49672 0.50602-0.69334 0.37287 0.36885-0.77007
   1   6  11    3.66    1.57   6 0.91936-0.92983 0.15331 0.16215 0.05391 0.39204
[truncated: 1,512,655 more chars]
