# Supplementary material for: N-Methyl-2-{3-methyl-2-[(2Z)-pent-2-en-1-yl]cyclo­pent-2-en-1-yl­idene}hydrazinecarbo­thio­amide
Source: IUCrdata. 2024 Jan 9;9(Pt 1):x240013. doi: 10.1107/S2414314624000130 (PMC10842277; doi:10.1107/S2414314624000130)
Supplement: Supplementary file 2 [file x-09-x240013-Isup2.hkl]

data_I                                                                          
_shelx_title ' Adriano 12 in P -1'                                              
_shelx_refln_list_code          4                                               
_shelx_F_calc_maximum      124.59                                               
_exptl_crystal_F_000       544.00                                               
_reflns_d_resolution_high  0.7691                                               
                                                                                
loop_                                                                           
 _space_group_symop_operation_xyz                                               
 'x, y, z'                                                                      
 '-x, -y, -z'                                                                   
                                                                                
_cell_length_a     7.9583                                                       
_cell_length_b    11.2703                                                       
_cell_length_c    16.0080                                                       
_cell_angle_alpha  83.043                                                       
_cell_angle_beta   86.939                                                       
_cell_angle_gamma  76.524                                                       
                                                                                
_shelx_F_squared_multiplier     1.000                                           
                                                                                
loop_                                                                           
 _refln_index_h                                                                 
 _refln_index_k                                                                 
 _refln_index_l                                                                 
 _refln_F_squared_calc                                                          
 _refln_F_squared_meas                                                          
 _refln_F_squared_sigma                                                         
 _refln_observed_status                                                         
   3   0   0         56.37         60.22         3.36 o                         
   4   0   0        253.96        251.37         6.90 o                         
   5   0   0          7.48         10.02         4.69 o                         
   6   0   0         35.19         26.77         5.25 o                         
   7   0   0         13.99          7.31         6.92 o                         
   8   0   0        105.88        111.84        11.12 o                         
   9   0   0          4.50          2.06         7.42 o                         
  10   0   0         50.72         35.40        13.86 o                         
  -9   1   0          1.79         -0.65        10.74 o                         
  -8   1   0         92.75         95.88        11.97 o                         
  -7   1   0          0.82          1.60         3.40 o                         
  -6   1   0       1373.69       1464.42        31.67 o                         
  -5   1   0         35.30         33.26         3.54 o                         
  -4   1   0      15521.95      15497.64       202.01 o                         
  -3   1   0          2.81          1.39         2.20 o                         
  -1   1   0         39.06         47.87         2.67 o                         
   2   1   0       3465.83       3207.81        54.90 o                         
   3   1   0        174.85        179.49         4.79 o                         
   4   1   0        659.17        655.26        12.31 o                         
   5   1   0         81.55         79.73         4.88 o                         
   6   1   0        623.30        652.92        15.35 o                         
   7   1   0         18.53         19.76         5.78 o                         
   8   1   0        161.51        147.75        11.28 o                         
   9   1   0          1.67          6.73        11.39 o                         
  10   1   0          4.93         19.96        13.61 o                         
  -9   2   0          0.69         10.04        11.13 o                         
  -8   2   0        539.32        527.14        21.42 o                         
  -7   2   0          1.23          4.49         4.02 o                         
  -6   2   0       2709.52       2833.64        44.94 o                         
  -5   2   0          6.27          6.72         2.48 o                         
  -4   2   0       2683.91       2761.44        37.06 o                         
  -3   2   0         12.38          8.85         2.02 o                         
  -2   2   0       1287.02       1074.62        16.28 o                         
  -1   2   0         62.88         67.06         1.90 o                         
   0   2   0       3164.74       2955.32        42.82 o                         
   1   2   0        109.26        116.31         2.97 o                         
   2   2   0       1859.52       1832.07        31.62 o                         
   3   2   0          2.66          8.54         4.35 o                         
   4   2   0       3664.96       3659.55        63.35 o                         
   5   2   0          6.76         16.13         3.93 o                         
   6   2   0        557.78        596.54        13.74 o                         
   7   2   0          4.62         14.93         4.13 o                         
   8   2   0          3.46          8.94         6.39 o                         
   9   2   0          1.54          5.20        11.13 o                         
  10   2   0          7.92          7.61        16.30 o                         
  -9   3   0          0.66         -9.80        10.33 o                         
  -8   3   0        254.84        249.02        17.01 o                         
  -7   3   0          4.03          1.62         6.43 o                         
  -6   3   0          0.36          6.21         3.80 o                         
  -5   3   0         18.83         19.74         3.31 o                         
  -4   3   0       1765.23       1750.72        25.62 o                         
  -3   3   0         96.96         79.54         3.02 o                         
  -2   3   0       3919.59       4085.27        48.05 o                         
  -1   3   0          3.97         12.07         1.40 o                         
   0   3   0       4441.44       4262.01        68.51 o                         
   1   3   0          4.83          7.69         1.63 o                         
   2   3   0       5388.03       5036.34        82.92 o                         
   3   3   0          0.03          1.85         2.23 o                         
   4   3   0        203.77        238.69         7.05 o                         
   5   3   0          6.95         12.32         5.84 o                         
   6   3   0         27.38         34.22         5.81 o                         
   7   3   0          1.15          4.37         4.39 o                         
   8   3   0        106.60         99.67        13.26 o                         
   9   3   0          0.25         -1.35         8.06 o                         
  10   3   0         84.75         98.53        21.46 o                         
  -8   4   0         40.24         35.30        13.57 o                         
  -7   4   0          0.32          5.97         6.81 o                         
  -6   4   0        269.61        263.84         7.86 o                         
  -5   4   0          3.92         15.38         2.94 o                         
  -4   4   0        582.10        604.30        11.28 o                         
  -3   4   0          4.85          8.86         1.77 o                         
  -2   4   0       1354.40       1144.90        19.53 o                         
  -1   4   0         29.29         24.96         1.78 o                         
   0   4   0       1963.45       1685.23        28.77 o                         
   1   4   0          2.50          5.62         2.29 o                         
   2   4   0         85.25        128.35         5.00 o                         
   3   4   0         30.24         36.25         4.38 o                         
   4   4   0        631.73        634.70        13.83 o                         
   5   4   0         36.95         45.10         5.23 o                         
   6   4   0        843.89        892.86        22.04 o                         
   7   4   0          5.15          1.53         4.10 o                         
   8   4   0        362.27        428.25        21.70 o                         
   9   4   0          0.20          7.08         8.47 o                         
  10   4   0         16.15          2.95        26.37 o                         
  -8   5   0         48.08         55.69        11.68 o                         
  -7   5   0          2.10         -5.65         8.52 o                         
  -6   5   0        176.18        170.88         7.27 o                         
  -5   5   0          3.45          4.60         2.62 o                         
  -4   5   0        333.38        316.67         7.89 o                         
  -3   5   0         17.13         21.69         2.12 o                         
  -2   5   0         49.63         58.52         2.91 o                         
  -1   5   0         12.30          7.58         1.90 o                         
   0   5   0       1977.58       2086.93        35.77 o                         
   1   5   0         95.07         98.65         2.94 o                         
   2   5   0       4794.87       4839.98        93.26 o                         
   3   5   0          0.70         -1.27         2.23 o                         
   4   5   0       2985.68       3077.07        56.56 o                         
   5   5   0         19.88         19.99         3.78 o                         
   6   5   0        399.74        438.00        13.67 o                         
   7   5   0          3.33         -5.35         6.98 o                         
   8   5   0          0.02         -2.39         7.53 o                         
   9   5   0          0.17          0.00         9.22 o                         
  10   5   0          0.01         -0.88         9.40 o                         
  -8   6   0          4.51         -6.31        18.52 o                         
  -7   6   0          5.10         -8.04         8.04 o                         
  -6   6   0         13.08         11.63         3.73 o                         
  -5   6   0          5.07          3.85         3.21 o                         
  -4   6   0        147.60        143.72         4.66 o                         
  -3   6   0         14.25         15.79         5.40 o                         
  -2   6   0        729.05        791.89        16.15 o                         
  -1   6   0         14.99         20.60         4.54 o                         
   0   6   0       1797.25       1895.50        32.93 o                         
   1   6   0         17.63         20.40         3.21 o                         
   2   6   0       1859.18       1915.01        40.56 o                         
   3   6   0          3.45          1.46         2.52 o                         
   4   6   0        276.47        236.10         8.52 o                         
   5   6   0          6.95         15.44         4.00 o                         
   6   6   0          5.41          9.75         4.40 o                         
   7   6   0          0.08         -3.17         4.22 o                         
   8   6   0         30.55          7.87        10.01 o                         
   9   6   0          6.98         12.22         8.47 o                         
  10   6   0         14.23         18.03        10.94 o                         
  -7   7   0          0.03         -4.11         7.45 o                         
  -6   7   0         22.69         14.79         4.84 o                         
  -5   7   0          6.95         10.38         6.05 o                         
  -4   7   0        126.69        115.77        13.64 o                         
  -3   7   0          0.97         12.32         3.07 o                         
  -2   7   0        783.48        820.70        24.18 o                         
  -1   7   0          0.52         -1.96         3.95 o                         
   0   7   0       1292.45       1185.28        21.84 o                         
   1   7   0         10.14         11.86         2.39 o                         
   2   7   0        624.31        512.13        10.43 o                         
   3   7   0          8.81          4.54         4.10 o                         
   4   7   0         79.41         65.22         4.35 o                         
   5   7   0         10.54         20.36         4.89 o                         
   6   7   0         13.07         10.88         5.91 o                         
   7   7   0         11.27         12.64         6.06 o                         
   8   7   0          1.66         -5.17         6.93 o                         
   9   7   0          0.00        -18.21        18.76 o                         
  -7   8   0          3.19         18.60        19.13 o                         
  -6   8   0         48.57          1.64        12.56 o                         
  -5   8   0          4.23         -0.04         4.01 o                         
  -4   8   0        163.82        181.52         4.67 o                         
  -3   8   0         16.51         15.40         6.54 o                         
  -2   8   0         60.57         46.93         9.03 o                         
  -1   8   0         53.61         54.11         8.37 o                         
   0   8   0         21.46         20.53         5.49 o                         
   1   8   0         20.42         20.36         2.10 o                         
   2   8   0         21.06         19.95         3.97 o                         
   3   8   0          8.04          3.84         3.05 o                         
   4   8   0          7.05          8.46         4.39 o                         
   5   8   0         10.22         10.40         4.51 o                         
   6   8   0         92.11        104.33         7.46 o                         
   7   8   0          1.77        -12.22        12.22 o                         
   8   8   0        178.79        214.58        18.00 o                         
   9   8   0          2.95          6.79        13.04 o                         
  -6   9   0          2.18         -6.04        12.03 o                         
  -5   9   0          3.79         -0.95        16.16 o                         
  -4   9   0          2.31         -0.77         7.19 o                         
  -3   9   0          9.46         13.76         7.54 o                         
  -2   9   0         30.96         42.83         6.66 o                         
  -1   9   0          0.27          5.03         4.69 o                         
   0   9   0          0.03         -0.73         5.27 o                         
   1   9   0         26.96         34.71         4.72 o                         
   2   9   0        265.53        293.38         9.69 o                         
   3   9   0         10.45          7.82         4.84 o                         
   4   9   0        705.45        738.09        17.66 o                         
   5   9   0          0.01          3.41         5.80 o                         
   6   9   0        773.20        741.86        26.73 o                         
   7   9   0          0.22         19.63         8.44 o                         
   8   9   0        184.66        184.79        19.85 o                         
   9   9   0          0.29         18.50        19.03 o                         
  -5  10   0          3.82         33.50        15.37 o                         
  -4  10   0          0.96         15.55        12.91 o                         
  -3  10   0          0.08         -6.57         8.06 o                         
  -2  10   0        137.19        144.28        12.81 o                         
  -1  10   0          0.15         -5.48         6.22 o                         
   0  10   0        596.32        605.17        21.14 o                         
   1  10   0          1.03          7.52         1.81 o                         
   2  10   0        766.43        712.98        19.60 o                         
   3  10   0          0.82          4.70         3.65 o                         
   4  10   0        636.03        568.67        14.90 o                         
   5  10   0          0.00          1.31         4.43 o                         
   6  10   0         55.03         57.62         8.06 o                         
   7  10   0          0.24         -7.56         7.56 o                         
   8  10   0         10.47         19.03        12.70 o                         
  -4  11   0         64.89         44.85        12.90 o                         
  -3  11   0          0.83          1.71         9.89 o                         
  -2  11   0        214.43        230.88        22.55 o                         
  -1  11   0          5.51          5.63         6.40 o                         
   0  11   0        413.36        440.36        28.09 o                         
   1  11   0          6.61          1.64         8.85 o                         
   2  11   0        404.36        321.50        62.58 o                         
   3  11   0          0.27         -3.41         3.41 o                         
   4  11   0          0.97          2.06         3.72 o                         
   5  11   0          4.51          5.12         6.64 o                         
   6  11   0         73.09         64.85         6.90 o                         
   7  11   0          3.14        -12.51        14.68 o                         
   8  11   0         25.46         25.14        16.30 o                         
  -3  12   0          2.78        -11.16        11.16 o                         
  -2  12   0        130.23        124.87        17.64 o                         
  -1  12   0          0.05         -2.85        10.68 o                         
   0  12   0         29.96         28.98         9.25 o                         
   1  12   0         13.52         20.93        11.61 o                         
   2  12   0        164.61        169.04         7.29 o                         
   3  12   0          2.92         10.16         5.19 o                         
   4  12   0        250.32        249.12        14.86 o                         
   5  12   0          0.76         10.80         6.76 o                         
   6  12   0         76.74         86.58        20.17 o                         
   7  12   0          0.24          2.59         7.74 o                         
  -2  13   0          2.92         19.54        12.49 o                         
  -1  13   0          3.60          6.05         9.10 o                         
   0  13   0        101.95         66.71        13.51 o                         
   1  13   0          0.30          5.17         9.76 o                         
   2  13   0         82.49        129.58        22.05 o                         
   3  13   0          0.00         10.31         6.53 o                         
   4  13   0         54.92         49.38         9.51 o                         
   5  13   0          6.75         -0.52        18.36 o                         
   6  13   0         57.37         67.57        19.77 o                         
   0  14   0         71.20         66.60        15.88 o                         
   1  14   0          4.61         -4.18        10.22 o                         
   2  14   0         66.25         62.75        23.69 o                         
   3  14   0          7.62         30.90        20.40 o                         
   4  14   0          3.57         -2.09        11.00 o                         
  -4 -14   1          6.50         10.16        13.54 o                         
  -3 -14   1          9.80         10.43         8.56 o                         
  -2 -14   1         68.66         66.62        22.58 o                         
  -1 -14   1         10.85         29.04        13.73 o                         
   0 -14   1         41.55         40.06        11.84 o                         
  -6 -13   1         52.01         58.26        14.02 o                         
  -5 -13   1         62.22         65.10        12.16 o                         
  -4 -13   1         68.42         72.73        10.88 o                         
  -3 -13   1         65.67         64.15         8.91 o                         
  -2 -13   1         10.58        -11.02        16.01 o                         
  -1 -13   1         50.17         60.05        15.42 o                         
   0 -13   1          6.63         -3.14         9.22 o                         
   1 -13   1         19.68         11.26        17.83 o                         
   2 -13   1          3.47         -2.47        10.61 o                         
  -7 -12   1         27.67         34.91        19.50 o                         
  -6 -12   1         11.31         19.25         9.35 o                         
  -5 -12   1         11.49          5.61         7.92 o                         
  -4 -12   1          6.39          6.78         7.61 o                         
  -3 -12   1         29.33         19.44         5.20 o                         
  -2 -12   1         40.62         50.83         7.48 o                         
  -1 -12   1         20.74         35.88        16.54 o                         
   0 -12   1         11.59         18.11         9.76 o                         
   1 -12   1          2.60          4.56         7.56 o                         
   2 -12   1         10.12          5.82        10.25 o                         
   3 -12   1          6.85         19.64        17.60 o                         
  -8 -11   1          2.19         -4.35         8.09 o                         
  -7 -11   1         18.35          1.11        15.79 o                         
  -6 -11   1         12.57         10.22         8.30 o                         
  -5 -11   1         65.83         46.70         5.78 o                         
  -4 -11   1         19.52         29.24         5.20 o                         
  -3 -11   1          1.57          3.72         3.81 o                         
  -2 -11   1          5.51          2.51         2.82 o                         
  -1 -11   1        139.83        141.31         5.69 o                         
   0 -11   1         24.42         23.64        13.73 o                         
   1 -11   1         61.77         63.64        13.78 o                         
   2 -11   1          5.47         16.48        18.18 o                         
   3 -11   1          0.03        -11.55        11.55 o                         
   4 -11   1          9.63          2.19        32.99 o                         
  -8 -10   1          4.54          6.73         8.05 o                         
  -7 -10   1          1.29         -7.90         7.90 o                         
  -6 -10   1          1.15          5.83         5.66 o                         
  -5 -10   1        144.55        154.52         9.62 o                         
  -4 -10   1          3.94          3.55         3.94 o                         
  -3 -10   1        372.62        397.81        10.68 o                         
  -2 -10   1          5.75         18.07         3.87 o                         
  -1 -10   1         14.07         17.05         2.51 o                         
   0 -10   1         80.38         74.79        12.96 o                         
   1 -10   1         12.65         25.05        10.23 o                         
   2 -10   1         25.39         34.10         8.99 o                         
   3 -10   1          0.86          7.36         9.35 o                         
   4 -10   1          3.36         -8.24         8.24 o                         
   5 -10   1          3.33          7.15        12.08 o                         
  -9  -9   1          1.64          9.22        19.56 o                         
  -8  -9   1          1.55         -4.35         8.26 o                         
  -7  -9   1         59.34         72.69        12.91 o                         
  -6  -9   1          0.51          5.75         5.44 o                         
  -5  -9   1         91.81         77.96         6.56 o                         
  -4  -9   1         67.17         59.40         4.80 o                         
  -3  -9   1          9.89          1.49         4.07 o                         
  -2  -9   1        193.70        168.57         6.32 o                         
  -1  -9   1          1.83         -0.63         2.59 o                         
   0  -9   1         99.21         81.95         2.93 o                         
   1  -9   1         35.68         35.88        15.34 o                         
   2  -9   1         14.83         15.26         5.73 o                         
   3  -9   1          1.75         -3.28         8.27 o                         
   4  -9   1          2.00          5.29        10.32 o                         
   5  -9   1          0.57          5.51        15.37 o                         
   6  -9   1          0.75         -4.00         5.45 o                         
  -9  -8   1         34.22         10.06        19.85 o                         
  -8  -8   1         37.98         40.76        10.19 o                         
  -7  -8   1         33.96         35.67         9.03 o                         
  -6  -8   1        172.45        157.25         9.69 o                         
  -5  -8   1          6.20          0.90         5.88 o                         
  -4  -8   1        174.75        163.68         9.41 o                         
  -3  -8   1         13.35         11.91         2.88 o                         
  -2  -8   1          2.58          2.19         2.00 o                         
  -1  -8   1          4.58          4.04         1.80 o                         
   0  -8   1        133.52        144.37         3.49 o                         
   1  -8   1         14.26          6.79         7.92 o                         
   2  -8   1         30.35         30.97         5.87 o                         
   3  -8   1          0.03         -1.43         3.05 o                         
   4  -8   1         44.62         45.38         4.46 o                         
   5  -8   1          0.17         -3.32         3.32 o                         
   6  -8   1        101.81        108.36        10.87 o                         
   7  -8   1          2.05         -2.18        16.64 o                         
  -9  -7   1          0.82         -8.82         8.82 o                         
  -8  -7   1         27.99         17.33        10.36 o                         
  -7  -7   1          7.97          7.16         5.32 o                         
  -6  -7   1          0.37         -3.75         4.80 o                         
  -5  -7   1         16.44         18.62         4.34 o                         
  -4  -7   1         85.77         81.71         6.53 o                         
  -3  -7   1          0.15          4.35         3.49 o                         
  -2  -7   1        102.21        101.61         4.65 o                         
  -1  -7   1         11.87          4.45         8.90 o                         
   0  -7   1        485.30        554.52         9.12 o                         
   1  -7   1         14.54         14.82         1.64 o                         
   2  -7   1       1287.64       1289.80        18.28 o                         
   3  -7   1         73.56         85.31         3.45 o                         
   4  -7   1        408.39        381.99        21.78 o                         
   5  -7   1         45.25         50.00         4.54 o                         
   6  -7   1         25.80         18.11         5.61 o                         
   7  -7   1          3.81          9.44         8.26 o                         
 -10  -6   1          1.22         -9.40         9.40 o                         
  -9  -6   1          2.62         16.85        12.29 o                         
  -8  -6   1          0.71          0.95         7.49 o                         
  -7  -6   1          1.29         -0.09         7.54 o                         
  -6  -6   1          2.16          5.63         4.57 o                         
  -5  -6   1        143.78        139.44         8.15 o                         
  -4  -6   1        149.64        171.02         7.00 o                         
  -3  -6   1        320.13        306.37         9.83 o                         
  -2  -6   1       2440.79       2647.28        41.53 o                         
  -1  -6   1        199.29        213.69         5.84 o                         
   0  -6   1       2045.36       2074.22        36.61 o                         
   1  -6   1        302.80        313.84         5.40 o                         
   2  -6   1        120.39        138.95         4.61 o                         
   3  -6   1         16.01         24.87         2.03 o                         
   4  -6   1          1.77          0.52         2.67 o                         
   5  -6   1          8.09          6.63         4.97 o                         
   6  -6   1          0.88          2.83         3.76 o                         
   7  -6   1          0.21          3.20         8.23 o                         
   8  -6   1          3.79          8.71        10.84 o                         
 -10  -5   1          0.65          5.41        17.12 o                         
  -9  -5   1         10.82         27.89         9.96 o                         
  -8  -5   1         27.96         28.17        26.61 o                         
  -7  -5   1         66.40         57.82         6.86 o                         
  -6  -5   1        306.81        324.51        18.20 o                         
  -5  -5   1         27.80         27.87         4.30 o                         
  -4  -5   1       1894.33       1938.15        37.32 o                         
  -3  -5   1          0.05         -4.38         4.38 o                         
  -2  -5   1       1027.41        994.27        22.57 o                         
  -1  -5   1        123.34        120.57         6.30 o                         
   0  -5   1          6.85         12.70         2.61 o                         
   1  -5   1         77.92         56.55         5.10 o                         
   2  -5   1          1.24          2.98         2.18 o                         
   3  -5   1         94.63         94.14         3.26 o                         
   4  -5   1         41.99         41.22         3.13 o                         
   5  -5   1          3.86          5.29         3.18 o                         
   6  -5   1         50.08         58.16         6.29 o                         
   7  -5   1         22.36         22.24         8.62 o                         
   8  -5   1          4.26          4.70         8.21 o                         
 -10  -4   1         27.09         32.54        15.16 o                         
  -9  -4   1          0.06          1.81         7.72 o                         
  -8  -4   1        167.29        174.59        12.10 o                         
  -7  -4   1          2.85          0.26         5.40 o                         
  -6  -4   1        431.72        401.26        13.08 o                         
  -5  -4   1         76.35         84.24         5.09 o                         
  -4  -4   1         10.02          4.70         5.02 o                         
  -3  -4   1        112.00        124.30         4.83 o                         
  -2  -4   1        634.23        668.41        12.83 o                         
  -1  -4   1        820.91        780.00        14.78 o                         
   0  -4   1         11.63         24.57         1.95 o                         
   1  -4   1        641.04        668.92        11.57 o                         
   2  -4   1        141.40        155.99         3.57 o                         
   3  -4   1        160.17        155.97         4.01 o                         
   4  -4   1         18.27         17.32         3.02 o                         
   5  -4   1        342.72        351.08         8.51 o                         
   6  -4   1         17.65         17.27         5.12 o                         
   7  -4   1        125.06        123.23         8.16 o                         
   8  -4   1         10.06         17.77        22.31 o                         
   9  -4   1          8.33        -13.04        16.27 o                         
 -10  -3   1         24.15          9.25        10.01 o                         
  -9  -3   1          4.33          2.32        10.94 o                         
  -8  -3   1         18.45         30.63         7.61 o                         
  -7  -3   1          4.95          6.86         4.64 o                         
  -6  -3   1          8.61          8.17         3.38 o                         
  -5  -3   1        156.52        136.65         6.03 o                         
  -4  -3   1          8.40         11.37         3.76 o                         
  -3  -3   1       1791.72       1687.53        30.42 o                         
  -2  -3   1        152.69        153.99         5.54 o                         
  -1  -3   1        785.69        698.66        14.98 o                         
   0  -3   1        233.38        224.71         5.28 o                         
   1  -3   1        575.68        472.50         9.72 o                         
   2  -3   1         10.46         26.73         1.76 o                         
   3  -3   1       1443.12       1373.93        19.96 o                         
   4  -3   1        125.08        137.15         4.34 o                         
   5  -3   1        176.54        186.77         5.57 o                         
   6  -3   1         49.24         42.40         4.22 o                         
   7  -3   1          0.13          2.40         5.65 o                         
   8  -3   1         99.23        104.17        12.65 o                         
   9  -3   1          0.10         -3.82        15.21 o                         
 -10  -2   1          1.70          2.80        13.30 o                         
  -9  -2   1          0.01          1.59        11.95 o                         
  -8  -2   1         18.67         24.44         8.15 o                         
  -7  -2   1         47.95         56.30         5.82 o                         
  -6  -2   1         16.71         21.72         4.16 o                         
  -5  -2   1        288.95        318.82         8.57 o                         
  -4  -2   1        107.89        142.52         9.25 o                         
  -3  -2   1        448.74        407.51        13.28 o                         
  -2  -2   1        437.65        452.28         9.16 o                         
  -1  -2   1       2190.64       2008.93        46.56 o                         
   0  -2   1       3548.07       3137.26        46.20 o                         
   1  -2   1       4424.87       4044.16        47.32 o                         
   2  -2   1       3463.98       3297.37        42.29 o                         
   3  -2   1          3.29          6.65         3.07 o                         
   4  -2   1        862.46        895.34        14.67 o                         
   5  -2   1        211.79        212.91         6.60 o                         
   6  -2   1        429.58        449.97        10.45 o                         
   7  -2   1         20.90         25.58         5.32 o                         
   8  -2   1         51.97         57.34         8.28 o                         
   9  -2   1          2.25          0.78         7.86 o                         
 -10  -1   1          5.74         29.89        15.21 o                         
  -9  -1   1         17.55         13.72         8.42 o                         
  -8  -1   1          5.30          2.72         8.11 o                         
  -7  -1   1        105.30        109.13         6.38 o                         
  -6  -1   1          0.50          7.15         3.37 o                         
  -5  -1   1        272.48        242.72         7.50 o                         
  -4  -1   1        391.24        446.07         9.60 o                         
  -3  -1   1        297.76        284.52         7.56 o                         
  -2  -1   1       8126.21       7552.23       122.22 o                         
  -1  -1   1         63.57         53.01         2.36 o                         
   1  -1   1       1702.16       1622.08        19.49 o                         
   2  -1   1        255.31        287.24         4.95 o                         
   3  -1   1       1577.38       1504.29        22.69 o                         
   4  -1   1        142.82        172.68         5.09 o                         
   5  -1   1        149.57        147.19         5.42 o                         
   6  -1   1         33.84         46.66         4.78 o                         
   7  -1   1         14.22         12.47         8.14 o                         
   8  -1   1        105.33        112.66        10.82 o                         
   9  -1   1          0.61          5.91         9.51 o                         
  -9   0   1          4.99         20.81         9.87 o                         
  -8   0   1          4.49          4.64         7.65 o                         
  -7   0   1          4.78          3.72         3.53 o                         
  -6   0   1        176.33        172.53         7.11 o                         
  -5   0   1          8.49         13.58         3.20 o                         
  -4   0   1        770.63        796.32        14.62 o                         
  -3   0   1        155.66        120.98         4.01 o                         
  -2   0   1         79.79         82.88         2.97 o                         
  -1   0   1       1076.27       1021.40        32.43 o                         
   2   0   1        119.37        120.98         3.12 o                         
   3   0   1        213.52        201.52         4.90 o                         
   4   0   1       1078.28       1152.88        20.21 o                         
   5   0   1         41.06         30.39         4.21 o                         
   6   0   1        415.09        470.39        12.04 o                         
   7   0   1          0.72          0.07         4.92 o                         
   8   0   1         28.12         27.16         9.60 o                         
   9   0   1          3.81         -4.09         8.11 o                         
  10   0   1          7.76         10.15         9.79 o                         
  -9   1   1          0.92          0.11         7.11 o                         
  -8   1   1         97.85         92.08        10.41 o                         
  -7   1   1         12.81         14.30         4.29 o                         
  -6   1   1        125.68        127.10         7.59 o                         
  -5   1   1        261.50        256.45         7.25 o                         
  -4   1   1         51.39         84.55         5.59 o                         
  -3   1   1       2678.41       2512.17        35.60 o                         
  -2   1   1        150.38        185.14         3.79 o                         
  -1   1   1       3808.12       3447.16        42.49 o                         
   1   1   1         23.31         30.85         1.47 o                         
   2   1   1       9149.57       8394.10       201.93 o                         
   3   1   1         16.59         35.18         2.71 o                         
   4   1   1        509.99        588.68        11.74 o                         
   5   1   1        103.08        100.11         5.26 o                         
   6   1   1          0.62          2.22         3.41 o                         
   7   1   1        128.13        131.54         7.39 o                         
   8   1   1          2.37         11.09         7.21 o                         
   9   1   1         45.92         56.35        10.36 o                         
  10   1   1          0.86         25.92        19.56 o                         
  -9   2   1         17.45          8.18        15.50 o                         
  -8   2   1          0.00          3.69         9.75 o                         
  -7   2   1         88.63        116.26         8.18 o                         
  -6   2   1         34.65         51.21         4.22 o                         
  -5   2   1        416.30        397.69         8.88 o                         
  -4   2   1        656.85        689.32        11.58 o                         
  -3   2   1         46.27         46.86         3.45 o                         
  -2   2   1       3399.90       3346.12        42.11 o                         
  -1   2   1       2656.24       2442.27        30.64 o                         
   0   2   1       3086.01       2811.75        40.77 o                         
   1   2   1       1916.10       1758.71        30.34 o                         
   2   2   1         22.13         31.81         2.77 o                         
   3   2   1       1077.92       1017.64        19.80 o                         
   4   2   1         10.65          1.11         4.45 o                         
   5   2   1        676.35        698.49        14.88 o                         
   6   2   1         19.60         31.62         4.49 o                         
   7   2   1        144.27        142.15         7.24 o                         
   8   2   1          5.08          8.33         6.03 o                         
   9   2   1          3.80          6.24        10.56 o                         
  10   2   1          4.57         21.79        14.69 o                         
  -9   3   1          6.45        -14.68        14.68 o                         
  -8   3   1         24.67         17.81         7.23 o                         
  -7   3   1         30.69         16.19         8.04 o                         
  -6   3   1        186.20        174.86         6.34 o                         
  -5   3   1         15.65         11.93         4.79 o                         
  -4   3   1        384.47        411.10         7.83 o                         
  -3   3   1        819.01        839.57        12.82 o                         
  -2   3   1         63.14         68.04         2.57 o                         
  -1   3   1       1076.01        987.20        13.23 o                         
   0   3   1          1.40          2.20         3.40 o                         
   1   3   1       1384.33       1264.59        25.16 o                         
   2   3   1         58.05         61.51         3.12 o                         
   3   3   1       1857.16       1666.52        29.83 o                         
   4   3   1        143.35        138.43         5.53 o                         
   5   3   1        259.06        246.81        17.48 o                         
   6   3   1        109.65        108.15         6.22 o                         
   7   3   1          1.93          5.83         4.41 o                         
   8   3   1          0.89        -12.27        12.27 o                         
   9   3   1          0.17          7.79         7.97 o                         
  10   3   1          2.50          1.23        10.57 o                         
  -8   4   1         53.08         33.71        10.33 o                         
  -7   4   1         64.54         56.53         6.86 o                         
  -6   4   1         14.53         12.39         3.68 o                         
  -5   4   1        436.85        480.25        10.69 o                         
  -4   4   1         59.72         62.62         3.66 o                         
  -3   4   1        433.20        429.94         7.48 o                         
  -2   4   1         35.59         42.90         2.36 o                         
  -1   4   1        596.34        486.85        12.78 o                         
   0   4   1         16.17         22.51         6.12 o                         
   1   4   1       1332.66       1193.91        18.64 o                         
   2   4   1        482.65        497.73        12.08 o                         
   3   4   1         18.61         12.30         4.63 o                         
   4   4   1         26.26         24.81         3.57 o                         
   5   4   1         33.19         53.34         4.27 o                         
   6   4   1        272.49        259.12         9.53 o                         
   7   4   1         12.43         11.72         5.37 o                         
   8   4   1         64.58         73.40         9.36 o                         
   9   4   1          1.95         24.38        12.10 o                         
  10   4   1          5.69          1.03        31.80 o                         
  -8   5   1          1.59          0.35         8.35 o                         
  -7   5   1         26.51         40.27         6.75 o                         
  -6   5   1          6.59          8.62         5.81 o                         
  -5   5   1          0.96          1.73         2.68 o                         
  -4   5   1         36.31         37.45         2.69 o                         
  -3   5   1         32.00         24.79         3.54 o                         
  -2   5   1         24.61         24.58         1.52 o                         
  -1   5   1        175.91        174.02         6.89 o                         
   0   5   1         64.49         86.10         2.92 o                         
   1   5   1        199.57        198.87         6.60 o                         
   2   5   1        375.56        374.71         9.78 o                         
   3   5   1        224.55        259.06         8.60 o                         
   4   5   1        665.87        678.82        29.11 o                         
   5   5   1         79.67         73.50         5.82 o                         
   6   5   1        114.74        136.81         7.48 o                         
   7   5   1         23.78         23.28         5.12 o                         
   8   5   1         24.54         43.46         9.40 o                         
   9   5   1          0.34         25.41        14.68 o                         
  10   5   1         10.20          5.56        11.98 o                         
  -8   6   1          0.23         15.34         8.85 o                         
  -7   6   1          0.77         17.98         7.54 o                         
  -6   6   1         11.66          9.88         4.63 o                         
  -5   6   1         20.38         12.09         3.24 o                         
  -4   6   1          3.25          7.38         2.15 o                         
  -3   6   1          0.12         -1.53         1.53 o                         
  -2   6   1         24.53         31.15         5.10 o                         
  -1   6   1        478.09        526.27        14.42 o                         
   0   6   1       1569.39       1679.54        46.64 o                         
   1   6   1        449.46        475.58         8.45 o                         
   2   6   1       2163.35       2305.49        37.21 o                         
   3   6   1         68.77         61.31         3.67 o                         
   4   6   1        500.31        548.98        13.62 o                         
   5   6   1         37.88         34.50         5.13 o                         
   6   6   1         67.42         62.32         6.98 o                         
   7   6   1          2.70          0.29         4.32 o                         
   8   6   1          3.72          5.55         7.09 o                         
   9   6   1          7.52         17.54         8.65 o                         
  10   6   1          0.10        -14.20        14.20 o                         
  -7   7   1          1.43         11.49        16.11 o                         
  -6   7   1          5.51          5.67         5.52 o                         
  -5   7   1         38.82         44.51         3.99 o                         
  -4   7   1        263.08        279.76        10.78 o                         
  -3   7   1        113.31        126.50         6.56 o                         
  -2   7   1       1062.25       1105.12        29.57 o                         
  -1   7   1         18.95         16.74         7.50 o                         
   0   7   1        502.22        572.21        22.52 o                         
   1   7   1         11.99         19.94         2.07 o                         
   2   7   1          0.01          1.09         3.01 o                         
   3   7   1          0.11          4.76         3.63 o                         
   4   7   1         32.65         30.75         5.33 o                         
   5   7   1          6.78          6.84         3.83 o                         
   6   7   1          0.03          5.67         4.66 o                         
   7   7   1         37.18         27.96         6.91 o                         
   8   7   1         29.57         33.08         9.03 o                         
   9   7   1          2.42         26.80        12.67 o                         
  -7   8   1          2.11          1.98         6.35 o                         
  -6   8   1         71.50         78.45        15.98 o                         
  -5   8   1          2.41          0.44         3.09 o                         
  -4   8   1         70.91         77.29         3.44 o                         
  -3   8   1          0.14         -4.86         4.86 o                         
  -2   8   1          0.02          6.48         5.47 o                         
  -1   8   1          1.90         -7.18         8.73 o                         
   0   8   1          5.47          1.01         5.54 o                         
   1   8   1          6.82          8.29         3.71 o                         
   2   8   1          1.64          2.03         2.29 o                         
   3   8   1         18.77         15.74         3.16 o                         
   4   8   1         88.58         72.88         5.39 o                         
   5   8   1         26.56         24.54         6.43 o                         
   6   8   1        139.92        117.18         7.42 o                         
   7   8   1         31.24         33.93         7.11 o                         
   8   8   1         29.68         10.15        13.30 o                         
   9   8   1         56.87         61.49        14.41 o                         
  -6   9   1          0.70         17.49        13.67 o                         
  -5   9   1          1.79        -10.97        10.97 o                         
  -4   9   1          2.23         -0.79        12.91 o                         
  -3   9   1          4.67          3.94        10.44 o                         
  -2   9   1          0.17         -3.75         5.73 o                         
  -1   9   1          2.32         11.78         6.16 o                         
   0   9   1          3.42          8.50         4.92 o                         
   1   9   1          0.27         -1.85         1.85 o                         
   2   9   1        113.45         85.49         5.29 o                         
   3   9   1         23.82         23.55         3.29 o                         
   4   9   1        179.78        169.98         7.30 o                         
   5   9   1        305.58        294.52        17.76 o                         
   6   9   1         25.93         20.82         5.47 o                         
   7   9   1        178.88        191.36        12.59 o                         
   8   9   1          6.58          8.33        10.74 o                         
   9   9   1          5.37          5.96        12.67 o                         
  -5  10   1          3.30         24.64        20.30 o                         
  -4  10   1          6.48          7.95         8.15 o                         
  -3  10   1          0.15          6.92        12.91 o                         
  -2  10   1         80.31         83.01        11.63 o                         
  -1  10   1          0.71         -1.43         5.56 o                         
   0  10   1        303.10        318.73        14.44 o                         
   1  10   1        106.06        114.53        17.70 o                         
   2  10   1        145.50        152.71         6.08 o                         
   3  10   1        418.74        385.28        10.23 o                         
   4  10   1          1.40         -5.44         5.44 o                         
   5  10   1        150.64        138.43        10.06 o                         
   6  10   1          1.04          3.45         6.84 o                         
   7  10   1          0.12          0.78         6.58 o                         
   8  10   1          2.99        -11.64        22.82 o                         
  -4  11   1         36.88         34.99         9.68 o                         
  -3  11   1          4.92         -7.56         7.56 o                         
  -2  11   1         41.93         17.33        15.40 o                         
  -1  11   1         81.38         86.16        10.41 o                         
   0  11   1          0.30         10.60         8.91 o                         
   1  11   1        180.83        197.74        22.10 o                         
   2  11   1         17.00         12.23         7.15 o                         
   3  11   1         22.18         20.58         3.74 o                         
   4  11   1          8.24         18.42         4.13 o                         
   5  11   1         35.18         24.81         5.19 o                         
   6  11   1          4.11         -2.00         4.41 o                         
   7  11   1         24.75         -1.11        14.68 o                         
   8  11   1          0.06          6.91        15.21 o                         
  -3  12   1         18.07         18.29        13.70 o                         
  -2  12   1          3.43          3.92         9.21 o                         
  -1  12   1         35.90         39.04        11.40 o                         
   0  12   1          6.60          5.51        13.73 o                         
   1  12   1          1.05          1.11         9.38 o                         
   2  12   1         10.42         20.91         5.16 o                         
   3  12   1         95.05         74.49         5.34 o                         
   4  12   1          2.32         -3.66         7.68 o                         
   5  12   1         56.37         49.83        13.99 o                         
   6  12   1          0.87          0.33         8.46 o                         
   7  12   1         27.69         21.09        13.83 o                         
  -2  13   1          2.71          6.06        11.28 o                         
  -1  13   1         24.58         16.15         9.66 o                         
   0  13   1          2.23         11.26        14.81 o                         
   1  13   1        105.55        103.01        14.13 o                         
   2  13   1          0.65         19.87        13.25 o                         
   3  13   1         40.04         51.85         7.56 o                         
   4  13   1         34.19         31.99         8.31 o                         
   5  13   1         17.84         10.68        10.89 o                         
   6  13   1         53.62         54.54        11.80 o                         
   0  14   1         20.45         -7.83         9.38 o                         
   1  14   1          0.31        -12.39        12.39 o                         
   2  14   1         29.90         32.49        14.84 o                         
   3  14   1          0.03         -5.69         6.33 o                         
   4  14   1         14.40         26.49         7.82 o                         
   5  14   1          2.14         13.69         8.19 o                         
  -4 -14   2         40.86         59.09        11.28 o                         
  -3 -14   2         55.92         58.51         9.95 o                         
  -2 -14   2         11.56        -19.29        19.29 o                         
  -1 -14   2         15.12         27.98        19.77 o                         
  -6 -13   2         21.57         11.51         8.79 o                         
  -5 -13   2         21.80          4.56         8.40 o                         
  -4 -13   2          3.75         -6.02        12.40 o                         
  -3 -13   2         15.59          7.88         4.88 o                         
  -2 -13   2          8.98         14.28         5.25 o                         
  -1 -13   2         52.37         56.18        16.54 o                         
   0 -13   2         50.33         74.14        28.51 o                         
   1 -13   2         32.99         26.41        13.73 o                         
   2 -13   2         23.88          7.02        15.63 o                         
  -7 -12   2          5.08         11.79        10.96 o                         
  -6 -12   2          2.90         14.92         9.65 o                         
  -5 -12   2         36.71         28.05        10.62 o                         
  -4 -12   2         22.39         37.86        16.09 o                         
  -3 -12   2          9.99         18.34         5.63 o                         
  -2 -12   2        100.52         90.14         9.59 o                         
  -1 -12   2         12.94          8.43         3.72 o                         
   0 -12   2         24.34         10.17        16.24 o                         
   1 -12   2         16.55          3.60         7.38 o                         
   2 -12   2          6.41          8.18         8.84 o                         
   3 -12   2          0.01          4.96        10.12 o                         
  -8 -11   2          0.08          0.32         8.65 o                         
  -7 -11   2          5.22          9.68         7.59 o                         
  -6 -11   2         14.38         31.90         9.00 o                         
  -5 -11   2          9.65         11.89         7.42 o                         
  -4 -11   2         65.42         61.25         5.91 o                         
  -3 -11   2        113.88        106.07         8.46 o                         
  -2 -11   2          0.84          7.60         2.77 o                         
  -1 -11   2         55.09         63.23         3.92 o                         
   0 -11   2         58.61         46.75        13.20 o                         
   1 -11   2         14.28         12.82        27.00 o                         
   2 -11   2         11.68         20.38         8.58 o                         
   3 -11   2         33.67         41.73        10.59 o                         
   4 -11   2          3.04         -2.20        13.46 o                         
  -8 -10   2         16.85         15.79         9.22 o                         
  -7 -10   2          5.73          4.21         6.36 o                         
  -6 -10   2         45.92         45.55         8.17 o                         
  -5 -10   2         39.50         35.76         8.60 o                         
  -4 -10   2         14.29         18.23         3.83 o                         
  -3 -10   2          4.79          6.45         4.90 o                         
  -2 -10   2         62.29         68.74         5.58 o                         
  -1 -10   2        102.53         80.67        23.70 o                         
   0 -10   2          1.44          4.00         5.43 o                         
   1 -10   2         67.30         84.13        10.04 o                         
   2 -10   2          2.35         -6.63         6.63 o                         
   3 -10   2        113.09        125.50        14.61 o                         
   4 -10   2          0.01         -6.94        17.09 o                         
   5 -10   2         67.42         56.07        17.07 o                         
  -9  -9   2          1.97         -4.53         9.21 o                         
  -8  -9   2          3.97          9.27        11.73 o                         
  -7  -9   2         15.19         13.40         8.03 o                         
  -6  -9   2         37.00         60.83        20.14 o                         
  -5  -9   2          7.07          6.03         4.31 o                         
  -4  -9   2         53.06         57.06         6.78 o                         
  -3  -9   2         58.92         61.40         4.35 o                         
  -2  -9   2          6.70         13.04         2.93 o                         
  -1  -9   2        228.59        237.24         6.70 o                         
   0  -9   2          0.52          1.17         4.23 o                         
   1  -9   2        737.61        769.52        14.45 o                         
   2  -9   2          1.63          1.68         5.37 o                         
   3  -9   2        233.70        246.74         8.96 o                         
   4  -9   2          6.40          4.13         2.69 o                         
   5  -9   2          0.22         -4.19         4.66 o                         
   6  -9   2         10.50        -13.73        13.73 o                         
  -9  -8   2          0.01          6.23        23.40 o                         
  -8  -8   2          5.21          0.00         8.47 o                         
  -7  -8   2         62.65         42.74         8.72 o                         
  -6  -8   2          0.05         -5.06         5.06 o                         
  -5  -8   2        189.81        206.03        12.26 o                         
  -4  -8   2          1.66          3.35         2.92 o                         
  -3  -8   2        592.05        651.88        14.83 o                         
  -2  -8   2          5.12         10.26         2.50 o                         
  -1  -8   2        962.87       1001.28        20.66 o                         
   0  -8   2         22.46         28.80         3.38 o                         
   1  -8   2         37.57         33.54         2.47 o                         
   2  -8   2         13.17         12.65         2.47 o                         
   3  -8   2         22.55         27.84         3.90 o                         
   4  -8   2         36.37         37.01         4.38 o                         
   5  -8   2          3.46          4.82         4.05 o                         
   6  -8   2         26.72         32.91        17.01 o                         
  -9  -7   2         15.64         28.74        23.64 o                         
  -8  -7   2          0.36          3.80         7.97 o                         
  -7  -7   2         29.78         27.02         7.16 o                         
  -6  -7   2          0.01          5.09         5.17 o                         
  -5  -7   2        296.38        304.91        10.56 o                         
  -4  -7   2          0.03          3.20         3.38 o                         
  -3  -7   2        602.77        577.20        12.50 o                         
  -2  -7   2          8.88          4.65         2.53 o                         
  -1  -7   2          6.11          9.12         2.95 o                         
   0  -7   2         46.24         42.81         2.90 o                         
   1  -7   2         20.43         28.28         1.85 o                         
   2  -7   2        359.88        350.71         8.64 o                         
   3  -7   2         34.37         30.73         3.02 o                         
   4  -7   2        162.92        160.05         7.54 o                         
   5  -7   2         48.08         50.96         4.52 o                         
   6  -7   2          0.00          7.56         6.41 o                         
   7  -7   2         37.76         21.09        35.11 o                         
  -9  -6   2         18.62         12.84        13.06 o                         
  -8  -6   2          0.06          8.40        14.97 o                         
  -7  -6   2        239.92        231.16        14.72 o                         
  -6  -6   2          1.40          3.52         3.76 o                         
  -5  -6   2        237.20        244.09        10.35 o                         
  -4  -6   2         24.60         31.51         5.42 o                         
  -3  -6   2         62.19         60.24         3.65 o                         
  -2  -6   2        125.29        118.67         6.69 o                         
  -1  -6   2         21.81         16.81         1.99 o                         
   0  -6   2        677.61        675.23        14.34 o                         
   1  -6   2        166.79        176.64         5.02 o                         
   2  -6   2         48.88         54.58         4.62 o                         
   3  -6   2        562.03        608.50        10.76 o                         
   4  -6   2         98.54        100.40         5.05 o                         
   5  -6   2         75.53         76.33         8.29 o                         
   6  -6   2         37.56         27.06         5.22 o                         
   7  -6   2          5.88          1.39        11.71 o                         
   8  -6   2          2.45         -3.29        19.66 o                         
 -10  -5   2          1.28        -10.38        10.38 o                         
  -9  -5   2         19.85         20.62        13.59 o                         
  -8  -5   2          0.02         24.36        12.77 o                         
  -7  -5   2          2.12         10.70         4.75 o                         
  -6  -5   2         18.69         26.62         4.61 o                         
  -5  -5   2         91.50         92.84         6.43 o                         
  -4  -5   2        117.61        123.55         7.14 o                         
  -3  -5   2          8.45          5.65         2.76 o                         
  -2  -5   2        369.31        363.72         8.74 o                         
  -1  -5   2        666.88        612.03        12.12 o                         
   0  -5   2         83.95         91.47         2.81 o                         
   1  -5   2       1337.79       1281.38        24.45 o                         
   2  -5   2        428.18        430.58         7.31 o                         
   3  -5   2         13.68          8.03         2.07 o                         
   4  -5   2         87.73         90.37         3.93 o                         
   5  -5   2         65.24         68.48         4.16 o                         
   6  -5   2         39.48         49.00         5.58 o                         
   7  -5   2         16.79         12.01         6.38 o                         
   8  -5   2         19.58         31.91         9.25 o                         
 -10  -4   2          0.00          9.86        12.62 o                         
  -9  -4   2          1.37         -5.67        10.74 o                         
  -8  -4   2          1.40         -6.93         6.93 o                         
  -7  -4   2         10.18         10.12         6.22 o                         
  -6  -4   2          4.94          3.51         4.00 o                         
  -5  -4   2        131.33        142.10         8.11 o                         
  -4  -4   2          4.57          1.85         2.62 o                         
  -3  -4   2       1892.97       1822.28        39.64 o                         
  -2  -4   2       1320.65       1372.72        26.79 o                         
  -1  -4   2       2147.48       2085.50        31.66 o                         
   0  -4   2       3723.49       3645.60        49.66 o                         
   1  -4   2        334.19        339.45         6.37 o                         
   2  -4   2        838.71        799.08        12.13 o                         
   3  -4   2        604.41        586.43         9.65 o                         
   4  -4   2        262.74        263.59         6.47 o                         
   5  -4   2        178.42        171.65         6.19 o                         
   6  -4   2         51.91         53.34         4.39 o                         
   7  -4   2         99.86         86.59         8.07 o                         
   8  -4   2          1.05         -5.82        10.27 o                         
 -10  -3   2          4.01         -8.16         8.47 o                         
  -9  -3   2         18.24         19.64         8.73 o                         
  -8  -3   2          5.80         -4.77         5.42 o                         
  -7  -3   2        129.42        132.09         7.85 o                         
  -6  -3   2         19.92         19.10         5.49 o                         
  -5  -3   2        170.32        173.89        10.27 o                         
  -4  -3   2        310.64        326.21         8.39 o                         
  -3  -3   2         88.01         89.87         4.40 o                         
  -2  -3   2       2517.61       2437.55        42.22 o                         
  -1  -3   2       2440.97       2266.87        37.57 o                         
   0  -3   2       1711.43       1679.36        24.13 o                         
   1  -3   2        952.40        880.99        12.13 o                         
   2  -3   2        645.86        610.83         9.06 o                         
   3  -3   2        344.37        340.18         6.46 o                         
   4  -3   2        104.21        103.59         4.20 o                         
   5  -3   2        203.34        206.15         6.24 o                         
   6  -3   2          3.43          4.63         3.34 o                         
   7  -3   2          8.56         20.26         5.13 o                         
   8  -3   2          3.95         10.44         9.36 o                         
   9  -3   2          0.16          9.75        10.33 o                         
 -10  -2   2          0.91         -4.22         7.97 o                         
  -9  -2   2         10.89         -2.81        13.86 o                         
  -8  -2   2          4.41         -7.72         7.72 o                         
  -7  -2   2          0.16         -3.83         3.83 o                         
  -6  -2   2         84.98         99.38         6.22 o                         
  -5  -2   2         15.45         12.15         3.09 o                         
  -4  -2   2        769.86        753.01        15.67 o                         
  -3  -2   2         15.87         25.20         3.59 o                         
  -2  -2   2       2607.89       2419.73        41.26 o                         
  -1  -2   2        628.18        594.03        11.43 o                         
   0  -2   2       2378.88       2168.63        30.09 o                         
   1  -2   2       2048.55       2019.44        26.55 o                         
   2  -2   2         84.76         74.88         2.32 o                         
   3  -2   2        716.51        711.64        12.14 o                         
   4  -2   2        146.71        147.04         4.41 o                         
   5  -2   2          6.79          8.52         2.56 o                         
   6  -2   2         54.33         49.17         4.32 o                         
   7  -2   2          8.19          6.62         4.01 o                         
   8  -2   2          0.69         -2.62         7.03 o                         
   9  -2   2          9.34          0.11        10.56 o                         
 -10  -1   2          0.81         -0.53        11.98 o                         
  -9  -1   2          1.59          1.11        11.13 o                         
  -8  -1   2         23.93         28.12         7.47 o                         
  -7  -1   2          4.31          4.49         4.45 o                         
  -6  -1   2        133.28        148.22         7.31 o                         
  -5  -1   2         82.11         82.67         4.89 o                         
  -4  -1   2        132.86        127.88         5.23 o                         
  -3  -1   2       1821.73       1737.93        31.15 o                         
  -2  -1   2         31.29         34.53         2.36 o                         
  -1  -1   2       1834.62       1763.62        30.32 o                         
   0  -1   2         41.88         58.05         2.53 o                         
   1  -1   2         18.72         22.19         1.15 o                         
   2  -1   2        254.72        225.01         4.28 o                         
   3  -1   2        216.39        228.02         4.75 o                         
   4  -1   2         29.22         21.27         2.68 o                         
   5  -1   2        112.89        114.63         4.57 o                         
   6  -1   2         13.52         14.25         5.22 o                         
   7  -1   2         49.78         54.80         5.45 o                         
   8  -1   2         36.15         18.20        11.83 o                         
   9  -1   2         14.53         19.42        13.59 o                         
  -9   0   2          0.43         -3.02         6.85 o                         
  -8   0   2         30.26         24.41         7.25 o                         
  -7   0   2         12.84          6.56         4.31 o                         
  -6   0   2         15.41         13.31         3.90 o                         
  -5   0   2        255.86        287.51         7.92 o                         
  -4   0   2         49.97         44.55         3.14 o                         
  -3   0   2         67.29         67.31         8.17 o                         
  -2   0   2        669.02        635.01        10.97 o                         
  -1   0   2          1.28          4.71         1.28 o                         
   1   0   2        265.83        269.71         4.51 o                         
   2   0   2         31.93         30.19         2.59 o                         
   3   0   2         50.94         56.26         3.73 o                         
   4   0   2         29.59         27.17         2.75 o                         
   5   0   2        110.11        117.06         5.22 o                         
   6   0   2         44.03         54.06         5.99 o                         
   7   0   2         37.63         22.01         4.41 o                         
   8   0   2         11.45         12.38         5.94 o                         
   9   0   2          2.79          4.20         7.00 o                         
  10   0   2          1.88          7.76        10.19 o                         
  -9   1   2         19.48          2.29        10.74 o                         
  -8   1   2         12.67         12.87         7.53 o                         
  -7   1   2        150.45        148.19        11.14 o                         
  -6   1   2         85.57        103.86         6.43 o                         
  -5   1   2         82.88         79.85         4.16 o                         
  -4   1   2        156.27        182.26         5.43 o                         
  -3   1   2         61.14         74.35         3.43 o                         
  -2   1   2        206.35        175.03         4.92 o                         
  -1   1   2         13.61         17.62         1.39 o                         
   0   1   2         46.33         57.56         3.29 o                         
   1   1   2       1739.06       1647.92        28.23 o                         
   2   1   2       1037.91        897.00        14.71 o                         
   3   1   2        524.53        520.46         9.79 o                         
   4   1   2        242.04        270.53         6.88 o                         
   5   1   2        140.36        147.59         6.71 o                         
   6   1   2         33.90         37.70         5.39 o                         
   7   1   2         23.10         29.92         5.85 o                         
   8   1   2         16.42         22.15        11.68 o                         
   9   1   2          0.02          4.94         8.43 o                         
  10   1   2          3.52          9.34        13.37 o                         
  -9   2   2          5.76          7.90         7.68 o                         
  -8   2   2         59.74         62.21         8.38 o                         
  -7   2   2          7.63         18.19         4.89 o                         
  -6   2   2         15.63         15.56         3.70 o                         
  -5   2   2         15.11         24.93         2.93 o                         
  -4   2   2        223.31        223.45         6.03 o                         
  -3   2   2         24.96         35.74         2.49 o                         
  -2   2   2          0.03         -0.84         1.50 o                         
  -1   2   2        684.71        703.14         9.07 o                         
   0   2   2       1280.94       1132.34        16.21 o                         
   1   2   2        421.08        435.89         8.14 o                         
   2   2   2        257.11        240.25         5.94 o                         
   3   2   2        953.46        892.46        20.56 o                         
   4   2   2        234.25        223.00         6.33 o                         
   5   2   2        166.54        168.77         6.25 o                         
   6   2   2        224.46        242.38         8.20 o                         
   7   2   2          1.47          3.39         4.12 o                         
   8   2   2         60.93         83.61        15.47 o                         
   9   2   2          4.50          5.17         7.68 o                         
  10   2   2          1.85        -12.99        12.99 o                         
  -9   3   2          0.10        -14.15        14.15 o                         
  -8   3   2          0.55         -2.42         6.33 o                         
  -7   3   2          1.20         -0.63         5.13 o                         
  -6   3   2         57.03         51.68         4.83 o                         
  -5   3   2         26.07         28.23         3.25 o                         
  -4   3   2         32.07         28.53         2.71 o                         
  -3   3   2        659.49        666.68        10.15 o                         
  -2   3   2        631.70        586.11         7.95 o                         
  -1   3   2       1866.40       1765.70        22.92 o                         
   0   3   2       1654.45       1508.43        23.13 o                         
   1   3   2       3275.85       3046.13        50.51 o                         
   2   3   2       5480.65       5132.77        84.78 o                         
   3   3   2         55.78         66.03         5.66 o                         
   4   3   2       1295.53       1291.11        25.66 o                         
   5   3   2        168.83        170.44         6.24 o                         
   6   3   2         56.12         62.96         5.05 o                         
   7   3   2         31.75         37.23         4.66 o                         
   8   3   2          0.60          0.37         7.10 o                         
   9   3   2          2.67         16.60        11.29 o                         
  10   3   2          0.65         -7.02         9.59 o                         
  -7   4   2         32.45         17.58         4.84 o                         
  -6   4   2         32.15         36.51         4.12 o                         
  -5   4   2        175.82        187.86         7.15 o                         
  -4   4   2        110.80        119.16         4.02 o                         
  -3   4   2        380.55        367.56         6.75 o                         
  -2   4   2        420.82        391.23         8.33 o                         
  -1   4   2        522.28        498.66         8.47 o                         
   0   4   2       3984.24       3782.39        62.71 o                         
   1   4   2        203.43        194.70         4.84 o                         
   2   4   2       1432.36       1304.17        24.05 o                         
   3   4   2        752.62        751.83        15.21 o                         
   4   4   2          7.33         -1.44         5.72 o                         
   5   4   2         24.37         16.86         4.87 o                         
   6   4   2          1.38          7.35         5.34 o                         
   7   4   2         16.55         18.77         6.05 o                         
   8   4   2          7.01          2.01         9.20 o                         
   9   4   2          1.20          6.76        28.25 o                         
  10   4   2          1.17         -3.98        17.94 o                         
  -8   5   2          4.36         -4.35         9.22 o                         
  -7   5   2         25.36         17.14         6.81 o                         
  -6   5   2         18.23         15.66         3.65 o                         
  -5   5   2        131.61        136.03         4.98 o                         
  -4   5   2        185.00        176.17         5.73 o                         
  -3   5   2         56.27         61.81         2.74 o                         
  -2   5   2       1216.78       1178.68        19.40 o                         
  -1   5   2        591.82        576.48        14.96 o                         
   0   5   2        963.34        959.61        20.29 o                         
   1   5   2       2259.00       2291.52        34.78 o                         
   2   5   2          5.50         16.72         2.91 o                         
   3   5   2        280.32        283.14         7.51 o                         
   4   5   2         23.57         25.84         4.54 o                         
   5   5   2        147.33        137.06         7.61 o                         
   6   5   2        100.05        102.39        18.35 o                         
   7   5   2          0.62         -0.69         4.26 o                         
   8   5   2         40.29         30.42        15.21 o                         
   9   5   2         25.66         55.84        13.37 o                         
  10   5   2          3.63         12.13        14.01 o                         
  -8   6   2          6.27          3.75        10.46 o                         
  -7   6   2          9.14         17.31        13.30 o                         
  -6   6   2         78.65         73.92         5.28 o                         
  -5   6   2         84.76         84.15         4.14 o                         
  -4   6   2        191.59        201.22         5.45 o                         
  -3   6   2        728.14        753.35        12.63 o                         
  -2   6   2          0.66         -4.67         4.67 o                         
  -1   6   2        698.32        734.47        28.08 o                         
   0   6   2        319.01        328.08        12.96 o                         
   1   6   2          6.35          2.91         1.31 o                         
   2   6   2        283.88        294.73         6.72 o                         
   3   6   2          2.24          1.56         4.02 o                         
   4   6   2        376.40        380.20        13.82 o                         
   5   6   2        112.60        107.94         6.37 o                         
   6   6   2         39.06         40.72         5.21 o                         
   7   6   2         84.75         83.14         6.94 o                         
   8   6   2          0.67         -5.05        24.70 o                         
   9   6   2          2.93         10.64         8.42 o                         
  10   6   2          0.85          3.64        14.12 o                         
  -7   7   2         37.80         18.95         7.33 o                         
  -6   7   2         16.69         11.32         6.31 o                         
  -5   7   2         60.22         57.79         5.42 o                         
  -4   7   2         22.09         24.95         3.51 o                         
  -3   7   2          3.79         14.16         8.82 o                         
  -2   7   2        133.80        158.59         7.95 o                         
  -1   7   2          0.02          6.02         6.08 o                         
   0   7   2        229.16        228.52        15.18 o                         
   1   7   2         25.13         23.75         2.43 o                         
   2   7   2        423.73        388.24        11.11 o                         
   3   7   2         40.58         32.32         5.09 o                         
   4   7   2         32.96         32.68         4.39 o                         
   5   7   2        101.29        112.24         6.33 o                         
   6   7   2          3.34          2.38         6.20 o                         
   7   7   2         41.86         43.14         8.10 o                         
   8   7   2          1.23          9.92        10.56 o                         
   9   7   2         47.88         60.58        14.99 o                         
  -7   8   2          5.15         22.75        19.66 o                         
  -6   8   2          6.36          4.24         5.77 o                         
  -5   8   2         11.65          9.17         3.03 o                         
  -4   8   2         34.07         21.36        13.67 o                         
  -3   8   2         14.84         21.79         5.57 o                         
  -2   8   2        144.05        141.32         8.43 o                         
  -1   8   2         12.41         11.38         7.22 o                         
   0   8   2        131.57        131.65         7.39 o                         
   1   8   2        257.36        274.35         7.58 o                         
   2   8   2         30.67         30.29         3.29 o                         
   3   8   2        435.49        459.99        10.57 o                         
   4   8   2         42.58         38.52         5.40 o                         
   5   8   2        303.65        323.11        11.84 o                         
   6   8   2          8.22         19.19         7.97 o                         
   7   8   2        143.54        149.73        11.02 o                         
   8   8   2          9.63         -9.99        16.83 o                         
   9   8   2          3.09          0.00        12.51 o                         
  -6   9   2          3.01         -9.27        17.49 o                         
  -5   9   2          0.08        -13.67        13.67 o                         
  -4   9   2         15.38          8.21         9.33 o                         
  -3   9   2         53.94         48.87         9.71 o                         
  -2   9   2          4.45          3.60         7.60 o                         
  -1   9   2        211.23        220.29        11.46 o                         
   0   9   2         14.30          7.80         5.37 o                         
   1   9   2        466.61        493.51        11.91 o                         
   2   9   2          2.57          6.11         2.67 o                         
   3   9   2        395.88        418.81        10.35 o                         
   4   9   2          1.42         -0.95         3.28 o                         
   5   9   2         94.38         95.61         6.93 o                         
   6   9   2         23.03         28.42         6.51 o                         
   7   9   2          2.18         -0.86         9.78 o                         
   8   9   2          4.95          7.39         9.66 o                         
   9   9   2          3.92        -14.15        17.91 o                         
  -5  10   2         25.59         39.96        14.79 o                         
  -4  10   2          4.28          8.83         9.36 o                         
  -3  10   2        146.43        176.04        17.44 o                         
  -2  10   2          1.49          6.96         7.11 o                         
  -1  10   2        427.25        428.64        17.36 o                         
   0  10   2          1.30          5.23         5.81 o                         
   1  10   2        185.20        175.85        18.81 o                         
   2  10   2         69.74         77.96        21.44 o                         
   3  10   2          3.57          4.81         4.34 o                         
   4  10   2        207.08        218.90         8.18 o                         
   5  10   2         52.50         57.60         6.13 o                         
   6  10   2         10.99          8.01         5.33 o                         
   7  10   2          7.60         13.41         8.34 o                         
   8  10   2          3.75          9.13         8.26 o                         
   9  10   2          0.04         -7.05        21.20 o                         
  -4  11   2          0.69         14.40        10.85 o                         
  -3  11   2         47.63         57.72        19.98 o                         
  -2  11   2          0.46          7.97        14.84 o                         
  -1  11   2          3.29         -1.18        10.18 o                         
   0  11   2         35.62         48.46         9.12 o                         
   1  11   2         71.60         72.87        13.78 o                         
   2  11   2         42.85         56.70         7.11 o                         
   3  11   2         15.20         11.30         3.55 o                         
   4  11   2         24.40         17.98         4.04 o                         
   5  11   2          0.07         -4.04         5.04 o                         
   6  11   2         47.56         38.25         5.91 o                         
   7  11   2          0.01         -2.48        10.19 o                         
   8  11   2          8.81         -0.62        12.10 o                         
  -3  12   2          0.93        -10.13        10.13 o                         
  -2  12   2          9.45          3.33         7.48 o                         
  -1  12   2          2.16          8.95        30.18 o                         
   0  12   2          7.16         21.97        10.08 o                         
   1  12   2          0.19          6.91        12.38 o                         
   2  12   2         40.41         53.66         6.51 o                         
   3  12   2         25.31         30.30         3.87 o                         
   4  12   2         74.37         80.77        20.96 o                         
   5  12   2         25.08          3.05        29.55 o                         
   6  12   2         31.64         16.27        10.86 o                         
   7  12   2          5.20         -8.93        10.73 o                         
  -2  13   2          0.64          3.18        14.79 o                         
  -1  13   2         13.83         20.77         9.10 o                         
   0  13   2         73.78         58.06        12.00 o                         
   1  13   2         39.91         49.90         9.84 o                         
   2  13   2         83.48         84.32        18.76 o                         
   3  13   2          4.95          2.36         5.57 o                         
   4  13   2         21.99         37.58        18.76 o                         
   5  13   2          1.52          5.38         7.33 o                         
   6  13   2         20.58         28.46        14.65 o                         
   0  14   2         12.73         -0.07        10.01 o                         
   1  14   2          1.13         15.67        10.54 o                         
   2  14   2         11.02         28.62        19.82 o                         
   3  14   2          6.25         14.31        13.78 o                         
   4  14   2         60.23         56.29        20.99 o                         
   5  14   2         13.36         15.49         8.88 o                         
  -3 -14   3         37.37         51.16        14.10 o                         
  -2 -14   3          6.49         39.06        17.60 o                         
  -1 -14   3          8.68         -3.29        13.14 o                         
  -5 -13   3          8.46          5.65         9.49 o                         
  -4 -13   3          0.01         -2.85        12.96 o                         
  -3 -13   3          1.08         -6.33         6.33 o                         
  -2 -13   3          8.06         10.46         5.09 o                         
  -1 -13   3          0.02         -4.40        12.14 o                         
   0 -13   3          0.14          8.35         9.07 o                         
   1 -13   3          0.67         15.89        12.63 o                         
  -7 -12   3          5.03          1.35        15.03 o                         
  -6 -12   3          0.17          6.63         8.35 o                         
  -5 -12   3          0.71         -5.78         7.76 o                         
  -4 -12   3          1.76         -7.15        15.48 o                         
  -3 -12   3          2.63        -11.04        13.81 o                         
  -2 -12   3         59.81         71.39         6.52 o                         
  -1 -12   3         30.98         33.07        12.03 o                         
   0 -12   3         71.49         63.59        12.14 o                         
   1 -12   3         28.33          4.55         9.62 o                         
   2 -12   3          6.23         19.07        10.39 o                         
   3 -12   3          4.04          1.41        19.80 o                         
  -7 -11   3         11.43         14.48        11.33 o                         
  -6 -11   3          9.63          9.72         6.42 o                         
  -5 -11   3         12.86         15.43         5.54 o                         
  -4 -11   3         48.38         39.21         6.15 o                         
  -3 -11   3         13.90         23.25         5.23 o                         
  -2 -11   3         28.40         24.30         6.55 o                         
  -1 -11   3          0.84         -2.26         3.80 o                         
   0 -11   3          0.73          4.72         4.88 o                         
   1 -11   3          1.05         -6.60         7.01 o                         
   2 -11   3          4.19         -3.05        19.29 o                         
   3 -11   3          6.20          9.72        14.57 o                         
   4 -11   3          0.43         13.92        15.16 o                         
  -8 -10   3          3.48         17.44        17.44 o                         
  -7 -10   3          0.32         -5.42         9.31 o                         
  -6 -10   3         33.31         24.16         8.35 o                         
  -5 -10   3          1.51          2.53         6.41 o                         
  -4 -10   3         24.02         10.79         4.54 o                         
  -3 -10   3         29.81         27.27         4.06 o                         
  -2 -10   3          0.83          2.75         3.65 o                         
  -1 -10   3         71.54         65.62         4.27 o                         
   0 -10   3          0.29          1.90         2.32 o                         
   1 -10   3          1.73          5.20         5.97 o                         
   2 -10   3         16.74         23.15        11.07 o                         
   3 -10   3         46.40         57.97        11.07 o                         
   4 -10   3         19.99         17.04         9.35 o                         
   5 -10   3          5.76         -8.80        18.18 o                         
  -9  -9   3          0.10         10.52        10.58 o                         
  -8  -9   3          4.39         11.03        17.41 o                         
  -7  -9   3          7.27          6.15         7.44 o                         
  -6  -9   3          0.39          4.68         6.47 o                         
  -5  -9   3         37.83         37.55         6.34 o                         
  -4  -9   3         31.11         39.11         4.77 o                         
  -3  -9   3          0.07         -3.92         4.52 o                         
  -2  -9   3         84.03         83.93         8.04 o                         
  -1  -9   3        182.63        168.73         9.89 o                         
   0  -9   3        241.11        267.73         9.80 o                         
   1  -9   3        134.80        135.91         6.67 o                         
   2  -9   3        119.97        126.01         4.86 o                         
   3  -9   3         11.49         15.48         2.93 o                         
   4  -9   3          7.38          6.18         5.42 o                         
   5  -9   3         14.62          8.50        12.14 o                         
   6  -9   3          3.48          2.48        19.45 o                         
  -9  -8   3          3.28         -2.44         8.84 o                         
  -8  -8   3          1.74        -11.35        11.35 o                         
  -7  -8   3         19.05         33.76         6.74 o                         
  -6  -8   3         25.18         36.99        13.62 o                         
  -5  -8   3         15.71          6.61         5.81 o                         
  -4  -8   3        166.56        154.70         7.10 o                         
  -3  -8   3        175.99        176.57         6.39 o                         
  -2  -8   3        483.71        483.26        12.71 o                         
  -1  -8   3          8.11         11.90         2.93 o                         
   0  -8   3        174.83        178.09         5.96 o                         
   1  -8   3         31.78         34.50         2.65 o                         
   2  -8   3          1.34          1.14         2.60 o                         
   3  -8   3          8.55          9.25         3.87 o                         
   4  -8   3         10.22         16.41         3.98 o                         
   5  -8   3         22.30         23.34         5.42 o                         
   6  -8   3          8.53          7.07        12.00 o                         
  -9  -7   3          1.62         -4.17        11.42 o                         
  -8  -7   3         41.14         41.84        12.55 o                         
  -7  -7   3         96.19         88.30        22.87 o                         
  -6  -7   3        198.95        217.63        10.04 o                         
  -5  -7   3        253.13        245.09        11.61 o                         
  -4  -7   3        315.62        326.01        10.52 o                         
  -3  -7   3          7.37         13.80         3.80 o                         
  -2  -7   3         58.47         57.79         4.13 o                         
  -1  -7   3          2.29          6.63         3.56 o                         
   0  -7   3          1.49          5.51         1.88 o                         
   1  -7   3         20.30         13.35         1.75 o                         
   2  -7   3         28.00         31.48         4.23 o                         
   3  -7   3          2.00          2.14         2.85 o                         
   4  -7   3          4.78          5.59         2.49 o                         
   5  -7   3          0.32          5.59         3.51 o                         
   6  -7   3          1.13          8.21        11.50 o                         
   7  -7   3         13.53          8.35        11.50 o                         
  -9  -6   3         58.36         57.83        11.22 o                         
  -8  -6   3         28.76         24.05         9.25 o                         
  -7  -6   3          6.17         21.25         6.91 o                         
  -6  -6   3         49.01         40.29         7.93 o                         
  -5  -6   3        111.64        133.61         9.36 o                         
  -4  -6   3         22.96         19.06         4.54 o                         
  -3  -6   3         14.55         14.17         3.39 o                         
  -2  -6   3         13.87         13.21         2.83 o                         
  -1  -6   3         50.68         63.68         3.30 o                         
   0  -6   3        162.10        172.99         5.31 o                         
   1  -6   3         70.35         80.74         3.08 o                         
   2  -6   3          0.28          0.85         1.72 o                         
   3  -6   3         48.20         52.48         4.37 o                         
   4  -6   3         38.28         45.64         3.79 o                         
   5  -6   3         43.89         34.50         4.01 o                         
   6  -6   3          1.59         -3.91         3.91 o                         
   7  -6   3          1.29         16.67         8.36 o                         
   8  -6   3          0.00         -1.79         9.25 o                         
 -10  -5   3         14.24         28.63        11.35 o                         
  -9  -5   3         11.83         -3.29        25.84 o                         
  -8  -5   3         53.02         60.76        27.45 o                         
  -7  -5   3         16.71          8.04         8.21 o                         
  -6  -5   3         34.14         35.96         5.54 o                         
  -5  -5   3        103.13         85.51         6.24 o                         
  -4  -5   3          2.62         -2.23         4.50 o                         
  -3  -5   3        101.50        103.44         6.49 o                         
  -2  -5   3         23.22         36.62         3.01 o                         
  -1  -5   3          0.53         -1.04         1.88 o                         
   0  -5   3        101.00         76.33         2.89 o                         
   1  -5   3          1.34          3.13         1.72 o                         
   2  -5   3        251.87        239.82         8.85 o                         
   3  -5   3         15.96         17.69         2.67 o                         
   4  -5   3         12.85          5.38         2.12 o                         
   5  -5   3          0.03          0.92         4.45 o                         
   6  -5   3          2.08          6.94         4.19 o                         
   7  -5   3          1.64         -7.67         7.67 o                         
   8  -5   3          1.02         13.09        13.94 o                         
 -10  -4   3          4.91          6.45        25.84 o                         
  -9  -4   3          0.01         -6.81         7.68 o                         
  -8  -4   3          1.88         -7.44         9.81 o                         
  -7  -4   3         26.55         28.06         5.47 o                         
  -6  -4   3         44.95         47.75         6.04 o                         
  -5  -4   3          0.00         -1.27         3.80 o                         
  -4  -4   3          1.30          9.66         3.37 o                         
  -3  -4   3         10.09          7.31         2.62 o                         
  -2  -4   3         93.74         79.60         4.22 o                         
  -1  -4   3        268.37        294.50         6.19 o                         
   0  -4   3        344.57        371.69         6.65 o                         
   1  -4   3         47.64         54.51         2.32 o                         
   2  -4   3         36.87         38.36         3.21 o                         
   3  -4   3        166.80        169.03         7.76 o                         
   4  -4   3         87.34         72.51         3.67 o                         
   5  -4   3         25.23         24.39         3.29 o                         
   6  -4   3         14.39         16.00         4.80 o                         
   7  -4   3         16.43         11.76         5.91 o                         
   8  -4   3          6.45         23.65        21.84 o                         
 -10  -3   3          0.01         -5.55         9.14 o                         
  -9  -3   3          8.41         10.54         8.82 o                         
  -8  -3   3          0.81          9.22        10.86 o                         
  -7  -3   3          2.48          2.78         4.34 o                         
  -6  -3   3          0.49          0.16         7.22 o                         
  -5  -3   3         16.04         28.71         3.72 o                         
  -4  -3   3        103.58         83.17         5.03 o                         
  -3  -3   3         39.11         33.08         4.14 o                         
  -2  -3   3        239.28        207.68         7.11 o                         
  -1  -3   3         50.54         70.48         2.84 o                         
   0  -3   3       1074.63       1053.88        15.69 o                         
   1  -3   3       1226.08       1076.18        15.09 o                         
   2  -3   3        432.40        395.56         9.49 o                         
   3  -3   3         77.70         64.99         2.62 o                         
   4  -3   3         43.63         54.83         3.12 o                         
   5  -3   3         66.44         56.09         3.88 o                         
   6  -3   3         57.01         57.63         7.65 o                         
   7  -3   3          0.91          1.18         4.59 o                         
   8  -3   3         22.25         32.87        19.00 o                         
   9  -3   3         24.31          3.23        14.68 o                         
 -10  -2   3          0.79         -8.20         8.20 o                         
  -9  -2   3          0.01          5.66         7.43 o                         
  -8  -2   3          4.32         13.63        12.18 o                         
  -7  -2   3          2.15         -2.27         4.50 o                         
  -6  -2   3         34.59         37.86         7.42 o                         
  -5  -2   3          7.49          7.57         3.45 o                         
  -4  -2   3          0.66          1.20         4.13 o                         
  -3  -2   3        784.10        814.84        18.45 o                         
  -2  -2   3       1937.34       1798.78        31.42 o                         
  -1  -2   3       8750.07       7958.50       152.59 o                         
   0  -2   3        532.79        524.62         8.34 o                         
   1  -2   3         40.72         34.22         2.64 o                         
   2  -2   3        102.03         96.07         2.73 o                         
   3  -2   3        697.42        666.47        10.65 o                         
   4  -2   3        191.95        193.48         5.19 o                         
   5  -2   3         69.41         83.30         4.82 o                         
   6  -2   3         39.40         34.81         3.87 o                         
   7  -2   3        108.71         92.60         6.84 o                         
   8  -2   3          2.32         -4.93         9.03 o                         
   9  -2   3         18.22        -10.56        10.56 o                         
 -10  -1   3          0.38          2.70         9.80 o                         
  -9  -1   3         12.73         13.62        11.95 o                         
  -8  -1   3          1.71          0.49         6.22 o                         
  -7  -1   3         11.74          8.36         4.11 o                         
  -6  -1   3         41.60         42.85         4.72 o                         
  -5  -1   3        192.67        203.25         6.47 o                         
  -4  -1   3        767.45        748.38        14.60 o                         
  -3  -1   3        145.73        138.63         5.28 o                         
  -2  -1   3        498.41        477.28         9.95 o                         
  -1  -1   3       9091.87       7498.64       122.41 o                         
   0  -1   3        275.94        292.61         5.29 o                         
   1  -1   3        868.47        779.16        10.92 o                         
   2  -1   3        508.00        481.34         7.56 o                         
   3  -1   3       3129.81       3023.02        39.95 o                         
   4  -1   3         20.94         23.74         2.87 o                         
   5  -1   3        606.42        666.16        12.42 o                         
   6  -1   3          1.07         -1.85         3.89 o                         
   7  -1   3         31.84         20.86         4.04 o                         
   8  -1   3          1.81         -4.00         6.71 o                         
   9  -1   3          1.01         -7.83        10.04 o                         
  -9   0   3          0.88         -7.61        11.13 o                         
  -8   0   3         63.39         67.46         9.18 o                         
  -7   0   3          0.33         -2.31         4.06 o                         
  -6   0   3        300.82        297.87         9.38 o                         
  -5   0   3         56.17         61.34         4.18 o                         
  -4   0   3        191.01        176.85         5.55 o                         
  -3   0   3        702.65        626.24        11.61 o                         
  -2   0   3          7.27          6.64         2.13 o                         
  -1   0   3       5210.52       4752.78        90.46 o                         
   0   0   3         11.68         17.13         1.54 o                         
   1   0   3      14567.54      12516.89       313.66 o                         
   2   0   3        176.14        160.20         3.96 o                         
   3   0   3         70.99         97.92         3.43 o                         
   4   0   3        105.89        112.41         4.20 o                         
   5   0   3         56.92         56.15         4.07 o                         
   6   0   3         79.23         97.96         5.59 o                         
   7   0   3          2.72          1.39         3.79 o                         
   8   0   3         30.31         11.42        14.35 o                         
   9   0   3          0.37         12.87         7.21 o                         
  -9   1   3          1.93         -9.96         9.96 o                         
  -8   1   3         14.17         10.86         7.71 o                         
  -7   1   3         28.25         36.11         6.70 o                         
  -6   1   3          1.06         -3.23         3.42 o                         
  -5   1   3          2.28          7.24         4.08 o                         
  -4   1   3         39.57         39.32         3.39 o                         
  -3   1   3       2010.98       1941.63        31.77 o                         
  -2   1   3          1.27         -1.73         1.77 o                         
  -1   1   3       3557.65       3172.08        42.86 o                         
   0   1   3        162.01        169.36         2.72 o                         
   1   1   3       1531.66       1358.87        21.23 o                         
   2   1   3          8.64         16.02         2.04 o                         
   3   1   3        112.41        126.13         5.03 o                         
   4   1   3        111.07        102.55         4.10 o                         
   5   1   3         15.29         19.18         4.53 o                         
   6   1   3         54.30         45.06         5.85 o                         
   7   1   3          7.70         13.75         5.43 o                         
   8   1   3          0.17         -8.30         9.39 o                         
   9   1   3          7.37          9.51         7.68 o                         
  10   1   3          0.01          9.47        10.13 o                         
  -9   2   3          0.68         15.52        11.29 o                         
  -8   2   3          0.05          0.14         7.37 o                         
  -7   2   3         49.93         47.06         5.78 o                         
  -6   2   3          0.84          7.78         4.54 o                         
  -5   2   3        510.06        534.07        11.96 o                         
  -4   2   3          5.22         13.52         2.86 o                         
  -3   2   3        123.45        135.94         3.74 o                         
  -2   2   3        137.46        169.61         3.75 o                         
  -1   2   3       2626.55       2289.37        27.45 o                         
   0   2   3        176.59        211.16         3.17 o                         
   1   2   3        117.24         95.37         4.04 o                         
   2   2   3        954.95        902.04        17.04 o                         
   3   2   3        289.64        256.61         6.15 o                         
   4   2   3        445.54        440.20         9.88 o                         
   5   2   3        116.96        128.50         5.76 o                         
   6   2   3         10.93         17.89         4.73 o                         
   7   2   3         27.93         42.47         5.04 o                         
   8   2   3          0.32          3.77         6.01 o                         
   9   2   3          0.28         -0.72         7.66 o                         
  10   2   3          0.01         -3.65        10.07 o                         
  -9   3   3         18.21        -11.39        13.04 o                         
  -8   3   3         15.16         18.33         7.84 o                         
  -7   3   3         21.47         19.45         6.35 o                         
  -6   3   3         47.84         58.59         8.11 o                         
  -5   3   3         25.80         21.50         3.19 o                         
  -4   3   3        123.57        123.90         4.86 o                         
  -3   3   3        142.43        158.16         3.82 o                         
  -2   3   3        372.72        328.96         5.49 o                         
  -1   3   3       1248.80       1074.86        13.13 o                         
   0   3   3       1423.99       1352.20        17.67 o                         
   1   3   3       4133.68       3788.83        63.56 o                         
   2   3   3        532.74        500.80        13.98 o                         
   3   3   3        669.33        699.18        14.86 o                         
   4   3   3         60.12         62.63         6.04 o                         
   5   3   3         40.99         49.58         5.70 o                         
   6   3   3         21.49         24.32         3.98 o                         
   7   3   3         70.43         76.72         5.67 o                         
   8   3   3          6.45          4.65         7.12 o                         
   9   3   3          0.00          2.61        11.50 o                         
  10   3   3          3.75          0.82         9.80 o                         
  -8   4   3          6.76          6.52        12.51 o                         
  -7   4   3          3.13         10.64         6.97 o                         
  -6   4   3         36.38         34.78         3.80 o                         
  -5   4   3         29.26         26.44         3.03 o                         
  -4   4   3        193.23        181.38         5.15 o                         
  -3   4   3        288.14        273.36         5.43 o                         
  -2   4   3        347.88        380.38         6.05 o                         
  -1   4   3        121.52        138.07         3.07 o                         
   0   4   3         13.78         16.57         1.54 o                         
   1   4   3        100.37        115.50         5.11 o                         
   2   4   3        324.75        299.16        10.17 o                         
   3   4   3        533.61        538.15        12.08 o                         
   4   4   3         11.25          4.91         4.23 o                         
   5   4   3          6.00          0.43         5.49 o                         
   6   4   3         15.99         15.38         4.13 o                         
   7   4   3         82.13         70.41         5.84 o                         
   8   4   3         16.30          6.84         7.49 o                         
   9   4   3          7.21         -1.59        11.16 o                         
  10   4   3          0.00         -9.92         9.92 o                         
  -8   5   3          6.17          3.82        11.98 o                         
  -7   5   3          0.10          1.48         5.82 o                         
  -6   5   3         17.79         19.30         3.96 o                         
  -5   5   3          1.28          2.01         2.78 o                         
  -4   5   3          0.82          0.36         2.12 o                         
  -3   5   3          0.39          5.84         3.46 o                         
  -2   5   3         93.03         86.37         3.49 o                         
  -1   5   3          2.06          6.98         3.59 o                         
   0   5   3        179.99        178.15         3.99 o                         
   1   5   3         34.22         43.14         2.92 o                         
   2   5   3          8.03         26.13         3.57 o                         
   3   5   3        224.69        236.99        12.69 o                         
   4   5   3         28.53         18.73         4.31 o                         
   5   5   3         96.91         95.84         5.66 o                         
   6   5   3         27.95         27.60         4.35 o                         
   7   5   3          5.89          5.84         4.77 o                         
   8   5   3         12.33          0.67         9.90 o                         
   9   5   3          5.19         23.08        13.08 o                         
  10   5   3         12.64          4.85        12.93 o                         
  -8   6   3          0.12        -11.98        11.98 o                         
  -7   6   3          4.22          7.63        16.85 o                         
  -6   6   3          0.76         -2.84         3.79 o                         
  -5   6   3          4.39         11.67         3.09 o                         
  -4   6   3         18.10         18.39         2.28 o                         
  -3   6   3         21.42         37.96         3.02 o                         
  -2   6   3         14.18         17.01         5.16 o                         
  -1   6   3          4.22          1.11         3.61 o                         
   0   6   3         30.25         48.35         2.31 o                         
   1   6   3         67.11         63.80         2.42 o                         
   2   6   3          3.60          3.17         1.98 o                         
   3   6   3         33.52         40.83         5.59 o                         
   4   6   3         14.53         16.22         3.68 o                         
   5   6   3          2.24         -4.66         4.66 o                         
   6   6   3         69.96         81.36         6.89 o                         
   7   6   3         17.38         14.02         5.67 o                         
   8   6   3         31.61         42.40         8.96 o                         
   9   6   3         28.74         31.07        12.77 o                         
  10   6   3          2.28          4.01        10.36 o                         
  -7   7   3          0.03          1.29         7.14 o                         
  -6   7   3          4.05         -2.13         5.60 o                         
  -5   7   3          1.83          2.96         2.68 o                         
  -4   7   3          1.14          0.22         3.90 o                         
  -3   7   3         40.10         48.43         4.57 o                         
  -2   7   3          6.04          5.39         3.97 o                         
  -1   7   3        110.36         96.83         6.19 o                         
   0   7   3          6.09          2.02         3.79 o                         
   1   7   3          9.80          9.50         1.75 o                         
   2   7   3          1.81         -0.08         2.03 o                         
   3   7   3          2.53          4.31         3.55 o                         
   4   7   3        345.25        326.61         9.64 o                         
   5   7   3         22.57         17.71         3.99 o                         
   6   7   3        152.24        145.58         8.05 o                         
   7   7   3         51.98         43.43         7.08 o                         
   8   7   3         27.84         33.22         8.58 o                         
   9   7   3         19.79          7.67        11.73 o                         
  -7   8   3          0.22         -4.01        11.47 o                         
  -6   8   3         11.76         -6.17         6.17 o                         
  -5   8   3          3.38          2.41         6.55 o                         
  -4   8   3         24.28          0.00        12.56 o                         
  -3   8   3          7.46         -1.76         4.88 o                         
  -2   8   3          3.25          5.14         4.40 o                         
  -1   8   3          1.60         10.03         7.55 o                         
   0   8   3        117.45        128.27         7.12 o                         
   1   8   3         71.75         79.68         3.43 o                         
   2   8   3        664.50        636.17        12.96 o                         
   3   8   3        125.37        134.67         5.75 o                         
   4   8   3        194.64        201.23         7.78 o                         
   5   8   3        146.20        142.48         8.63 o                         
   6   8   3         18.59          9.21         4.62 o                         
   7   8   3         18.35         37.57        10.26 o                         
   8   8   3          4.88         14.39        10.38 o                         
   9   8   3         11.71          2.89        30.71 o                         
  -6   9   3          3.70         42.61        19.13 o                         
  -5   9   3          0.44         -8.21        14.73 o                         
  -4   9   3          3.63         12.03        12.56 o                         
  -3   9   3         42.77         27.46         7.26 o                         
  -2   9   3        100.86        102.42         8.24 o                         
  -1   9   3        106.32        127.50         8.26 o                         
   0   9   3        320.12        310.58        19.72 o                         
   1   9   3         10.97         18.28        11.08 o                         
   2   9   3         83.07         95.32         3.67 o                         
   3   9   3         12.23          9.65         3.10 o                         
   4   9   3         26.54         29.74         4.00 o                         
   5   9   3          8.86         13.31         8.77 o                         
   6   9   3         22.27         12.37         5.91 o                         
   7   9   3         89.92         87.86        10.51 o                         
   8   9   3          0.60         -6.06         6.67 o                         
   9   9   3         15.06          1.09         9.59 o                         
  -5  10   3         19.79          1.11        15.85 o                         
  -4  10   3         41.68         26.29        12.03 o                         
  -3  10   3         22.50         18.36         8.95 o                         
  -2  10   3         84.62         92.34        20.83 o                         
  -1  10   3         14.96         23.33         6.50 o                         
   0  10   3         23.36         18.89         5.17 o                         
   1  10   3         85.67         53.05        11.08 o                         
   2  10   3         19.75         24.45         5.56 o                         
   3  10   3          0.34          2.59         4.36 o                         
   4  10   3          4.68         13.55         3.99 o                         
   5  10   3        101.77         85.75         6.74 o                         
   6  10   3         22.33         25.14         6.67 o                         
   7  10   3          4.85          7.41         6.00 o                         
   8  10   3          5.99         -7.31         7.66 o                         
  -4  11   3          7.32         13.14        10.92 o                         
  -3  11   3         15.75          5.43         8.70 o                         
  -2  11   3          0.11         -9.29         9.29 o                         
  -1  11   3          8.64         15.27        12.08 o                         
   0  11   3          0.04         -2.78         6.22 o                         
   1  11   3        104.03         56.29        13.25 o                         
   2  11   3          3.28         -3.89         8.60 o                         
   3  11   3        155.42        143.39         7.28 o                         
   4  11   3         33.13         30.59         4.93 o                         
   5  11   3          0.01          1.81         5.01 o                         
   6  11   3          7.69          5.45         5.50 o                         
   7  11   3          0.36         15.90        18.21 o                         
   8  11   3          1.25         -3.74         9.70 o                         
  -3  12   3          0.71        -13.99        13.99 o                         
  -2  12   3          1.49          9.13        11.06 o                         
  -1  12   3         35.17         23.25        18.66 o                         
   0  12   3          8.53          6.60         6.19 o                         
   1  12   3          7.45          7.98         8.32 o                         
   2  12   3         37.33         28.73        11.61 o                         
   3  12   3          6.54          4.41         6.72 o                         
   4  12   3         25.43         14.62         5.86 o                         
   5  12   3         14.37         20.78         8.61 o                         
   6  12   3         11.06         -7.74         7.74 o                         
   7  12   3          1.27         -2.30        13.12 o                         
  -2  13   3          2.74         -9.61        15.32 o                         
  -1  13   3         22.10          2.43         8.56 o                         
   0  13   3         14.42          3.44         8.74 o                         
   1  13   3         13.82          1.42         9.35 o                         
   2  13   3         13.38          3.87        11.55 o                         
   3  13   3         11.85          6.94         4.41 o                         
   4  13   3          3.98         -6.46         6.46 o                         
   5  13   3         34.72         34.80         8.89 o                         
   6  13   3          0.18        -10.29        10.29 o                         
   0  14   3          3.24         -1.09         9.38 o                         
   1  14   3         19.27         23.51        14.84 o                         
   2  14   3          0.10          6.96         8.45 o                         
   3  14   3         86.50        115.17        22.58 o                         
   4  14   3          7.12         10.97         6.62 o                         
   5  14   3         26.92         25.13        22.42 o                         
  -5 -13   4          0.03         -9.33         9.33 o                         
  -4 -13   4          4.40         19.77         9.37 o                         
  -3 -13   4          2.60          6.54        14.89 o                         
  -2 -13   4         38.50         49.16         8.83 o                         
  -1 -13   4          0.30         29.20        18.71 o                         
   0 -13   4         44.93         67.01        14.52 o                         
   1 -13   4         21.31         35.30        12.20 o                         
  -6 -12   4         57.33         49.25        13.27 o                         
  -5 -12   4          0.13         -1.97         8.24 o                         
  -4 -12   4        117.35        136.22        26.34 o                         
  -3 -12   4         21.50         16.07         7.42 o                         
  -2 -12   4         18.97         38.43         7.27 o                         
  -1 -12   4        100.94        129.05        19.87 o                         
   0 -12   4          6.61          9.03         6.02 o                         
   1 -12   4         37.01         46.36        14.33 o                         
   2 -12   4          0.46         17.59        19.82 o                         
   3 -12   4          8.87          7.99        10.51 o                         
  -7 -11   4          1.43         -0.17         7.67 o                         
  -6 -11   4         20.07         26.13         7.75 o                         
  -5 -11   4         56.68         71.73        10.64 o                         
  -4 -11   4          1.79          2.30         4.73 o                         
  -3 -11   4        158.28        195.01         8.23 o                         
  -2 -11   4          1.19          0.73         3.24 o                         
  -1 -11   4        100.90        110.02        10.70 o                         
   0 -11   4          4.99          4.31         2.73 o                         
   1 -11   4         61.35         58.99        11.09 o                         
   2 -11   4          3.53          0.82         7.01 o                         
   3 -11   4         20.70         16.84        10.98 o                         
   4 -11   4         13.07         21.44        17.65 o                         
  -8 -10   4          7.81         -3.91        13.06 o                         
  -7 -10   4         54.58         53.97         8.89 o                         
  -6 -10   4          3.30          5.56         5.83 o                         
  -5 -10   4        104.26        121.52         8.29 o                         
  -4 -10   4          1.37          0.60         4.91 o                         
  -3 -10   4         49.28         52.80         5.55 o                         
  -2 -10   4         12.89         11.18         3.65 o                         
  -1 -10   4          7.13          6.98         2.71 o                         
   0 -10   4         91.48         90.12         4.79 o                         
   1 -10   4          0.66          1.43         2.37 o                         
   2 -10   4         15.78          9.68         4.00 o                         
   3 -10   4          9.53          6.03         7.66 o                         
   4 -10   4         16.89          0.86        10.00 o                         
   5 -10   4          3.67         13.25        15.42 o                         
  -8  -9   4         13.28          5.00         8.28 o                         
  -7  -9   4          7.31          5.70         7.68 o                         
  -6  -9   4          2.25          8.36         5.90 o                         
  -5  -9   4          3.44          3.60         6.39 o                         
  -4  -9   4         33.04         40.61         5.27 o                         
  -3  -9   4          4.53         15.36         4.12 o                         
  -2  -9   4         95.88        103.18         5.39 o                         
  -1  -9   4         16.18         15.48         3.86 o                         
   0  -9   4          0.00          1.00         3.90 o                         
   1  -9   4          3.42          8.73         2.81 o                         
   2  -9   4         66.70         63.63         3.86 o                         
   3  -9   4         61.64         67.62         5.14 o                         
   4  -9   4         49.12         41.03         4.56 o                         
   5  -9   4         47.84         43.59         7.98 o                         
   6  -9   4         22.97         12.66         8.03 o                         
  -9  -8   4          3.13          0.82         9.63 o                         
  -8  -8   4          0.65         -5.67         8.44 o                         
  -7  -8   4         13.95         12.85         7.65 o                         
  -6  -8   4         85.79        100.95        19.45 o                         
  -5  -8   4         21.81         23.64         7.95 o                         
  -4  -8   4        121.00        120.12         6.02 o                         
  -3  -8   4          0.28         -1.22         5.32 o                         
  -2  -8   4         11.65         13.56         2.87 o                         
  -1  -8   4        445.95        488.07        12.75 o                         
   0  -8   4        242.01        232.64         9.94 o                         
   1  -8   4        753.36        797.80        13.71 o                         
   2  -8   4        240.93        249.97         6.86 o                         
   3  -8   4         91.61         85.68         4.29 o                         
   4  -8   4         94.02         97.15         5.00 o                         
   5  -8   4         15.68         18.25         5.30 o                         
   6  -8   4          9.21         -2.50         6.94 o                         
  -9  -7   4          8.64        -16.06        22.05 o                         
  -8  -7   4         20.87         24.67         9.21 o                         
  -7  -7   4          3.21          4.53        11.87 o                         
  -6  -7   4         15.09          9.59         9.97 o                         
  -5  -7   4         40.06         34.88         5.04 o                         
  -4  -7   4        380.53        357.10        13.48 o                         
  -3  -7   4        928.39        939.83        21.84 o                         
  -2  -7   4        551.78        525.91        15.10 o                         
  -1  -7   4        504.46        490.04         9.51 o                         
   0  -7   4        283.81        268.98         6.45 o                         
   1  -7   4        142.22        168.66         4.61 o                         
   2  -7   4         34.77         31.52         3.13 o                         
   3  -7   4        308.35        312.69         7.81 o                         
   4  -7   4          3.14          1.26         3.05 o                         
   5  -7   4         81.21         78.81         6.01 o                         
   6  -7   4          3.85          0.20         6.01 o                         
   7  -7   4         16.74         10.97        14.79 o                         
  -9  -6   4          0.70         10.34         9.28 o                         
  -8  -6   4         34.00         12.87        10.84 o                         
  -7  -6   4         83.85        111.33        10.88 o                         
  -6  -6   4         86.54        102.03         8.40 o                         
  -5  -6   4        558.49        596.58        17.98 o                         
  -4  -6   4         81.90         91.12         6.96 o                         
  -3  -6   4         11.03         17.67         9.48 o                         
  -2  -6   4        106.18        104.18         5.97 o                         
  -1  -6   4       1295.12       1342.04        23.25 o                         
   0  -6   4         18.08         24.01         2.11 o                         
   1  -6   4        698.12        659.13        11.96 o                         
   2  -6   4          0.05          2.43         1.85 o                         
   3  -6   4        218.27        235.46         6.03 o                         
   4  -6   4          0.35          2.36         2.71 o                         
   5  -6   4        105.47        126.48         8.58 o                         
   6  -6   4          4.71          3.97         5.74 o                         
   7  -6   4          7.10         -8.54         9.51 o                         
  -9  -5   4         31.99         26.94         9.59 o                         
  -8  -5   4         22.52         26.13         8.47 o                         
  -7  -5   4         46.84         61.80         8.41 o                         
  -6  -5   4        121.43        120.97         7.58 o                         
  -5  -5   4        279.47        305.02        13.20 o                         
  -4  -5   4        213.35        193.57         7.68 o                         
  -3  -5   4       1685.36       1747.40        33.02 o                         
  -2  -5   4          0.01         -2.07         2.07 o                         
  -1  -5   4        227.18        237.88         6.75 o                         
   0  -5   4          0.28          4.67         1.72 o                         
   1  -5   4        129.16        155.60         4.37 o                         
   2  -5   4          1.46          3.05         1.81 o                         
   3  -5   4        168.23        191.33         5.83 o                         
   4  -5   4         56.46         54.20         4.43 o                         
   5  -5   4          0.55          1.39         3.54 o                         
   6  -5   4         11.18         13.72        12.33 o                         
   7  -5   4          0.17         -7.64         7.73 o                         
   8  -5   4          1.73         10.39        11.07 o                         
 -10  -4   4          5.85         11.45        19.03 o                         
  -9  -4   4          0.00         15.17         8.82 o                         
  -8  -4   4         17.09         21.45         7.97 o                         
  -7  -4   4        118.11        112.06         8.17 o                         
  -6  -4   4          1.83          6.08         4.55 o                         
  -5  -4   4        121.85        119.26        12.66 o                         
  -4  -4   4         41.87         36.29         3.65 o                         
  -3  -4   4         28.87         32.86         3.47 o                         
  -2  -4   4         45.58         56.20         3.67 o                         
  -1  -4   4        655.86        581.20        10.81 o                         
   0  -4   4          5.95          9.15         2.42 o                         
   1  -4   4       1231.52       1198.06        17.22 o                         
   2  -4   4        335.51        313.27         6.09 o                         
   3  -4   4         26.43         23.30         2.76 o                         
   4  -4   4         60.62         56.53         3.27 o                         
   5  -4   4          0.11          4.95         3.03 o                         
   6  -4   4          6.35          7.01         3.59 o                         
   7  -4   4         11.01         13.24         6.24 o                         
   8  -4   4          2.14         -9.27         9.27 o                         
 -10  -3   4          1.39         14.86         9.81 o                         
  -9  -3   4         26.94         42.98        13.08 o                         
  -8  -3   4          0.24          1.46         9.42 o                         
  -7  -3   4         20.67         19.01         4.31 o                         
  -6  -3   4         12.35         20.45         4.47 o                         
  -5  -3   4        154.45        193.36         8.13 o                         
  -4  -3   4         74.16         76.87         4.76 o                         
  -3  -3   4       2476.08       2531.76        44.81 o                         
  -2  -3   4       1367.03       1344.55        24.01 o                         
  -1  -3   4        991.62       1022.12        28.60 o                         
   0  -3   4       1687.51       1706.66        24.77 o                         
   1  -3   4        603.31        580.69         9.82 o                         
   2  -3   4         97.69        102.20         3.93 o                         
   3  -3   4        321.06        325.85         6.37 o                         
   4  -3   4         51.10         49.49         3.76 o                         
   5  -3   4        229.17        216.64         6.62 o                         
   6  -3   4          4.12          7.82         5.23 o                         
   7  -3   4         59.06         46.27         6.25 o                         
   8  -3   4          0.61          8.71         8.20 o                         
   9  -3   4          1.77         11.39        14.68 o                         
 -10  -2   4          6.35          8.16        13.62 o                         
  -9  -2   4          2.77        -10.75        10.75 o                         
  -8  -2   4         36.08         31.82         6.68 o                         
  -7  -2   4         81.97         80.46         6.70 o                         
  -6  -2   4        173.08        152.47         7.45 o                         
  -5  -2   4        329.06        336.06        20.17 o                         
  -4  -2   4        550.15        493.08        12.65 o                         
  -3  -2   4        149.04        166.62         5.84 o                         
  -2  -2   4         80.94         70.38         3.72 o                         
  -1  -2   4       1932.39       1890.78        32.45 o                         
   0  -2   4        254.97        251.11         5.33 o                         
   1  -2   4        276.94        270.00         8.60 o                         
   2  -2   4        148.48        132.13         3.53 o                         
   3  -2   4        590.68        536.28         9.41 o                         
   4  -2   4          0.55         -2.73         2.73 o                         
   5  -2   4        102.89        112.33         4.72 o                         
   6  -2   4          2.89         -2.65         2.65 o                         
   7  -2   4          7.64          5.09         4.02 o                         
   8  -2   4          1.55          5.86        20.11 o                         
   9  -2   4          0.02          7.28        10.19 o                         
  -9  -1   4         22.99          7.13        12.80 o                         
  -8  -1   4         27.11         28.86         7.81 o                         
  -7  -1   4         12.93          8.84         5.16 o                         
  -6  -1   4         79.94         90.06         5.42 o                         
  -5  -1   4        177.26        167.04         6.30 o                         
  -4  -1   4        132.43        170.14         9.59 o                         
  -3  -1   4        529.20        472.19        14.55 o                         
  -2  -1   4         36.18         43.42         3.26 o                         
  -1  -1   4        525.52        520.99        11.50 o                         
   0  -1   4          2.96          3.82         1.44 o                         
   1  -1   4       3604.60       3278.79        45.00 o                         
   2  -1   4          0.42         -1.55         1.55 o                         
   3  -1   4         68.20         69.57         3.12 o                         
   4  -1   4          0.05         -0.14         2.17 o                         
   5  -1   4         80.20         95.66         4.31 o                         
   6  -1   4         10.00          8.86         3.45 o                         
   7  -1   4          2.22          4.18         4.92 o                         
   8  -1   4          8.54         14.90        10.31 o                         
   9  -1   4          2.23         10.66        11.33 o                         
  -9   0   4          6.45          0.27         7.49 o                         
  -8   0   4          8.24          3.14         7.61 o                         
  -7   0   4         89.99         92.26         7.77 o                         
  -6   0   4          0.30          2.86         3.41 o                         
  -5   0   4        178.37        164.23         6.00 o                         
  -4   0   4        146.49        182.29         5.70 o                         
  -3   0   4        387.72        371.94         8.17 o                         
  -2   0   4        992.36        935.30        17.62 o                         
  -1   0   4       2053.07       1928.02        33.13 o                         
   0   0   4         54.91         53.99         2.01 o                         
   1   0   4        247.52        234.44         4.57 o                         
   2   0   4          3.55          4.42         1.62 o                         
   3   0   4        212.72        210.74         6.84 o                         
   4   0   4        113.01        102.85         3.99 o                         
   5   0   4          4.36          1.31         3.74 o                         
   6   0   4         23.50         31.98         4.24 o                         
   7   0   4         57.53         54.61         5.09 o                         
   8   0   4          4.07         13.47        14.06 o                         
   9   0   4         21.56         21.62         9.40 o                         
  -9   1   4          4.42          0.33         7.67 o                         
  -8   1   4          2.36          7.26        10.29 o                         
  -7   1   4         10.62         15.69         5.35 o                         
  -6   1   4         21.44         30.23         4.76 o                         
  -5   1   4         63.39         66.60         4.28 o                         
  -4   1   4         42.87         37.07         3.64 o                         
  -3   1   4        143.18        133.13         4.71 o                         
  -2   1   4        174.04        182.33         5.04 o                         
  -1   1   4        295.14        293.24         6.22 o                         
   0   1   4         49.59         47.53         2.03 o                         
   1   1   4        993.27        911.15        13.21 o                         
   2   1   4        533.13        506.98         8.48 o                         
   3   1   4        752.30        669.54        13.14 o                         
   4   1   4         27.78         34.78         4.68 o                         
   5   1   4        952.03        881.99        18.47 o                         
   6   1   4         51.69         67.89         7.29 o                         
   7   1   4        103.70         93.43         6.69 o                         
   8   1   4         11.05          8.81         7.11 o                         
   9   1   4          0.07          5.15         7.28 o                         
  10   1   4          0.07          6.35        10.60 o                         
  -9   2   4          0.23         -9.13        15.50 o                         
  -8   2   4          4.20          8.24         7.43 o                         
  -7   2   4          4.98         -0.21         5.17 o                         
  -6   2   4         17.08          8.99         3.49 o                         
  -5   2   4          0.01          6.62         3.09 o                         
  -4   2   4          4.73          0.76         2.06 o                         
  -3   2   4        142.28        130.55         3.49 o                         
  -2   2   4         27.84         33.22         2.02 o                         
  -1   2   4       1393.22       1301.28        17.14 o                         
   0   2   4        351.12        308.39         5.13 o                         
   1   2   4       1570.42       1493.17        26.06 o                         
   2   2   4         50.55         62.84         2.83 o                         
   3   2   4        804.69        765.03        14.21 o                         
   4   2   4        244.01        247.40         6.98 o                         
   5   2   4         33.24         20.28         3.60 o                         
   6   2   4         30.13         34.15         4.53 o                         
   7   2   4         64.27         57.80         6.12 o                         
   8   2   4          2.19         -5.47         7.96 o                         
   9   2   4          7.26          0.43         7.49 o                         
  10   2   4          2.93         -1.04         9.14 o                         
  -9   3   4          0.01         10.86         9.80 o                         
  -8   3   4          1.59         13.09         9.03 o                         
  -7   3   4          0.10          3.96         5.35 o                         
  -6   3   4         43.48         34.59         6.99 o                         
  -5   3   4         15.23         19.16         3.46 o                         
  -4   3   4          2.09          6.65         3.48 o                         
  -3   3   4        286.31        299.19         6.07 o                         
  -2   3   4         79.03         77.04         2.71 o                         
  -1   3   4       1013.57        941.84        12.16 o                         
   0   3   4        150.10        182.83         3.34 o                         
   1   3   4        641.12        608.22        17.47 o                         
   2   3   4        161.79        138.74         5.42 o                         
   3   3   4        138.20        145.00         5.07 o                         
   4   3   4        108.81        100.13         5.57 o                         
   5   3   4        112.02        140.22         6.53 o                         
   6   3   4         36.05         39.17         4.81 o                         
   7   3   4         38.08         42.40         5.76 o                         
   8   3   4         10.33          7.47         9.96 o                         
   9   3   4         35.47         33.06        12.24 o                         
  10   3   4          0.24          4.50        13.19 o                         
  -8   4   4          0.62          8.16        13.62 o                         
  -7   4   4         12.53         15.94         6.32 o                         
  -6   4   4         28.68         19.24         4.14 o                         
  -5   4   4        209.28        223.42         6.48 o                         
  -4   4   4          0.36          7.70         2.58 o                         
  -3   4   4        415.73        371.44         8.92 o                         
  -2   4   4        538.58        523.11         8.52 o                         
  -1   4   4          0.86          3.18         1.60 o                         
   0   4   4        373.88        340.94         5.45 o                         
   1   4   4       1234.29       1269.66        20.25 o                         
   2   4   4        202.77        209.46         6.58 o                         
   3   4   4       1001.31        951.83        22.27 o                         
   4   4   4         54.97         47.23         4.14 o                         
   5   4   4        317.26        353.95         9.78 o                         
   6   4   4          5.11          5.95         5.70 o                         
   7   4   4        135.01        127.56         6.94 o                         
   8   4   4          0.05         -3.50         9.40 o                         
   9   4   4         13.63         12.64        13.04 o                         
  10   4   4          2.00         -7.84         7.84 o                         
  -8   5   4          0.80        -11.45        11.45 o                         
  -7   5   4         37.39         41.39        11.45 o                         
  -6   5   4         36.21         37.37         4.37 o                         
  -5   5   4          4.57          6.20         2.97 o                         
  -4   5   4        138.36        131.84         4.39 o                         
  -3   5   4        146.81        155.09         4.18 o                         
  -2   5   4         10.38         19.68         1.71 o                         
  -1   5   4        516.82        523.60         8.54 o                         
   0   5   4          0.13          4.50         1.33 o                         
   1   5   4        222.66        197.79         4.54 o                         
   2   5   4          0.00          4.62         2.63 o                         
   3   5   4        124.51        124.03         5.65 o                         
   4   5   4          5.11          3.78         3.93 o                         
   5   5   4        277.18        271.47         9.52 o                         
   6   5   4          0.31         10.13         5.94 o                         
   7   5   4         68.20         71.90         8.61 o                         
   8   5   4         15.70         22.59         8.26 o                         
   9   5   4          0.49          6.56        12.10 o                         
  10   5   4          4.58          0.75        10.33 o                         
  -8   6   4          3.65         15.26        13.09 o                         
  -7   6   4          0.07        -14.68        15.79 o                         
  -6   6   4          7.10          2.02         5.91 o                         
  -5   6   4          9.68         10.62         3.88 o                         
  -4   6   4          6.12          3.50         2.22 o                         
  -3   6   4         75.16         92.04         3.53 o                         
  -2   6   4         57.05         53.40         2.37 o                         
  -1   6   4        285.39        337.39        10.06 o                         
   0   6   4         28.81         29.24         2.25 o                         
   1   6   4        880.54        917.93        15.34 o                         
   2   6   4          6.20         10.05         4.75 o                         
   3   6   4       1181.98       1206.24        28.99 o                         
   4   6   4         44.11         51.24         4.73 o                         
   5   6   4         60.55         70.63         6.06 o                         
   6   6   4        175.17        180.13         9.09 o                         
   7   6   4        100.90        125.32         9.78 o                         
   8   6   4         35.11         15.31        18.21 o                         
   9   6   4         61.53         44.09        20.64 o                         
  10   6   4          0.00         13.86         9.66 o                         
  -7   7   4          0.92         -3.65         7.43 o                         
  -6   7   4          3.26          3.10         6.59 o                         
  -5   7   4         48.00         54.48         4.36 o                         
  -4   7   4          0.19          3.02         3.41 o                         
  -3   7   4        271.50        277.03         6.84 o                         
  -2   7   4         23.92         22.75         9.44 o                         
  -1   7   4        512.53        499.75        18.33 o                         
   0   7   4         86.90         95.70         6.16 o                         
   1   7   4        326.36        336.20         7.68 o                         
   2   7   4        283.47        266.36         8.37 o                         
   3   7   4        169.55        192.10         6.74 o                         
   4   7   4        409.75        387.51        14.35 o                         
   5   7   4        618.18        659.63        22.95 o                         
   6   7   4         23.77         25.52         7.17 o                         
   7   7   4         66.09         69.91         8.03 o                         
   8   7   4          7.83         10.99        10.86 o                         
   9   7   4          0.02          2.70        15.74 o                         
  -6   8   4          0.87          0.73        13.94 o                         
  -5   8   4         81.51         75.97         7.47 o                         
  -4   8   4          8.61          9.87         3.31 o                         
  -3   8   4        133.47        124.59         8.74 o                         
  -2   8   4         70.55         75.00         7.08 o                         
  -1   8   4         16.52         24.74         4.79 o                         
   0   8   4        308.29        327.71        12.20 o                         
   1   8   4        620.89        624.69        12.50 o                         
   2   8   4        263.82        295.87         8.24 o                         
   3   8   4       1037.58       1044.72        20.20 o                         
   4   8   4          0.29         -1.25         6.50 o                         
   5   8   4         38.74         41.15         5.16 o                         
   6   8   4         10.84         11.57         4.89 o                         
   7   8   4          0.07         -5.81         6.75 o                         
   8   8   4          3.88         -7.05        13.04 o                         
   9   8   4          0.29         -3.29        16.32 o                         
  -6   9   4         11.55         -1.64        12.56 o                         
  -5   9   4          0.84         23.48        15.26 o                         
  -4   9   4         80.04        105.42        18.02 o                         
  -3   9   4         84.67        107.75         9.93 o                         
  -2   9   4        148.78        127.17         8.67 o                         
  -1   9   4        742.32        783.26        24.05 o                         
   0   9   4         28.67         30.43         6.49 o                         
   1   9   4        437.29        462.92         9.52 o                         
   2   9   4         26.98         30.94         4.68 o                         
   3   9   4         40.55         46.20         6.70 o                         
   4   9   4          2.69          1.01         3.10 o                         
   5   9   4         27.63         23.53         4.94 o                         
   6   9   4          9.24         -4.20         7.49 o                         
   7   9   4         10.04         17.62         6.34 o                         
   8   9   4          0.29         -4.98         6.49 o                         
   9   9   4         13.90          0.86         9.75 o                         
  -5  10   4         34.48         40.97        18.55 o                         
  -4  10   4         13.60         12.03         9.86 o                         
  -3  10   4         79.99         83.65        22.29 o                         
  -2  10   4          0.01          6.68         7.39 o                         
  -1  10   4          1.82         12.44         8.88 o                         
   0  10   4          2.16          5.95         5.99 o                         
   1  10   4        105.90         97.25        12.72 o                         
   2  10   4          0.80          0.70         2.34 o                         
   3  10   4          1.28         -0.61         3.16 o                         
   4  10   4          1.22         -0.10         3.85 o                         
   5  10   4          0.10         -0.57         3.99 o                         
   6  10   4          9.13          2.19         9.36 o                         
   7  10   4         36.63         50.56         9.55 o                         
   8  10   4          4.29         -0.08         8.69 o                         
  -4  11   4          1.73        -11.45        14.20 o                         
  -3  11   4          1.55          4.72        12.35 o                         
  -2  11   4          7.43          4.81         7.89 o                         
  -1  11   4          4.59         -3.02         5.93 o                         
   0  11   4         17.62         31.09         7.33 o                         
   1  11   4          0.01          2.30         6.82 o                         
   2  11   4         12.15         17.20         3.52 o                         
   3  11   4        104.81        105.78         5.80 o                         
   4  11   4         13.91         13.21         8.59 o                         
   5  11   4        218.07        245.48        14.36 o                         
   6  11   4          3.69         -0.30         6.40 o                         
   7  11   4         33.09         43.52        12.10 o                         
   8  11   4          1.59         -9.58        10.04 o                         
  -3  12   4         16.25         19.18         9.48 o                         
  -2  12   4          2.05         -1.53         8.70 o                         
  -1  12   4         46.58         55.92        10.44 o                         
   0  12   4          3.53          8.19         8.95 o                         
   1  12   4        153.69        166.97        14.75 o                         
   2  12   4          2.92          1.64        12.67 o                         
   3  12   4        113.23        124.06         6.81 o                         
   4  12   4          1.19         -0.60         4.95 o                         
   5  12   4         10.11          0.00         9.91 o                         
   6  12   4         23.56         40.16        10.22 o                         
   7  12   4          4.35         21.95        12.04 o                         
  -2  13   4          3.21         -3.34        10.19 o                         
  -1  13   4         46.63         44.43        24.64 o                         
   0  13   4          0.48          6.42         8.50 o                         
   1  13   4         54.83         46.28        13.94 o                         
   2  13   4          1.61         -7.74        14.31 o                         
   3  13   4         20.07         26.56        10.60 o                         
   4  13   4         48.74         51.29         8.79 o                         
   5  13   4          3.17         12.11         9.78 o                         
   6  13   4         33.59         14.32        11.19 o                         
   0  14   4         16.76          6.72         9.81 o                         
   1  14   4          1.29          3.18        17.54 o                         
   2  14   4         80.42         85.72        14.20 o                         
   3  14   4          1.78        -17.07        17.07 o                         
   4  14   4         26.34          7.63         8.74 o                         
   5  14   4          2.65         -2.14        12.59 o                         
  -5 -13   5          6.22          7.71        11.47 o                         
  -4 -13   5         11.17          8.38        15.13 o                         
  -3 -13   5         48.05         59.05         9.50 o                         
  -2 -13   5         14.13          8.70         6.92 o                         
  -1 -13   5         41.22         39.82         7.67 o                         
   0 -13   5          7.11          6.62        11.23 o                         
  -6 -12   5          3.56          0.14        12.91 o                         
  -5 -12   5         32.50         10.44        15.42 o                         
  -4 -12   5         19.57         23.07        11.08 o                         
  -3 -12   5         16.74          2.22         9.37 o                         
  -2 -12   5         15.79          4.98         6.33 o                         
  -1 -12   5          0.00        -10.49        15.42 o                         
   0 -12   5         52.33         33.91        10.25 o                         
   1 -12   5          0.09        -13.20        13.20 o                         
   2 -12   5         18.31         16.81        11.75 o                         
  -7 -11   5         26.76         27.10        13.90 o                         
  -6 -11   5         38.58         44.84         8.13 o                         
  -5 -11   5         15.74         24.98         6.64 o                         
  -4 -11   5         73.27         71.85        10.09 o                         
  -3 -11   5          4.42         -2.62         4.73 o                         
  -2 -11   5         79.46         77.52         6.33 o                         
  -1 -11   5         11.13          7.76         3.81 o                         
   0 -11   5          8.74          9.59         4.74 o                         
   1 -11   5          4.75          2.13         7.41 o                         
   2 -11   5         45.00         42.95        10.52 o                         
   3 -11   5          8.91         10.24         8.95 o                         
   4 -11   5          7.55         17.65        14.89 o                         
  -8 -10   5          3.57        -16.91        16.91 o                         
  -7 -10   5          0.76         -0.54         7.90 o                         
  -6 -10   5         13.19         20.56         6.98 o                         
  -5 -10   5          0.68         -6.51         6.51 o                         
  -4 -10   5          2.97          3.36         4.44 o                         
  -3 -10   5          0.09         -0.31         3.48 o                         
  -2 -10   5         70.62         62.44         5.07 o                         
  -1 -10   5         26.03         23.29         4.41 o                         
   0 -10   5         18.93         18.64         3.06 o                         
   1 -10   5         95.05         85.00        11.93 o                         
   2 -10   5          4.61          2.77         3.75 o                         
   3 -10   5         62.80         54.26         6.61 o                         
   4 -10   5         51.89         47.97         6.53 o                         
  -8  -9   5         12.17         25.81        12.91 o                         
  -7  -9   5          0.09         10.46         9.31 o                         
  -6  -9   5          0.79         10.71        10.21 o                         
  -5  -9   5         17.12         14.70         6.37 o                         
  -4  -9   5        125.83        120.85         6.86 o                         
  -3  -9   5        129.60        130.01         7.94 o                         
  -2  -9   5         66.15         60.49         4.88 o                         
  -1  -9   5        256.44        259.42         9.63 o                         
   0  -9   5        194.57        194.54         7.13 o                         
   1  -9   5        141.03        142.21         6.14 o                         
   2  -9   5        281.64        303.76        10.56 o                         
   3  -9   5          0.05          4.56         3.14 o                         
   4  -9   5          2.94         -3.83         3.83 o                         
   5  -9   5         15.04          8.96        10.63 o                         
  -9  -8   5          4.89         11.98        17.97 o                         
  -8  -8   5         38.56         20.75        12.27 o                         
  -7  -8   5         33.91         35.60         8.15 o                         
  -6  -8   5        126.00        109.33         9.18 o                         
  -5  -8   5        115.06        103.99        11.74 o                         
  -4  -8   5         24.94         21.91         3.87 o                         
  -3  -8   5        237.04        241.44         8.29 o                         
  -2  -8   5        117.67        110.85         6.83 o                         
  -1  -8   5         80.77         83.85         6.38 o                         
   0  -8   5         65.35         70.36         6.86 o                         
   1  -8   5         85.20         82.61         7.34 o                         
   2  -8   5         87.69         81.20         6.93 o                         
   3  -8   5        142.44        146.96         5.89 o                         
   4  -8   5         45.99         35.58         3.87 o                         
   5  -8   5          6.64          9.76         7.58 o                         
   6  -8   5          0.19         -7.82        27.16 o                         
  -9  -7   5          5.20         -0.60        13.08 o                         
  -8  -7   5          1.72         -3.29        11.54 o                         
  -7  -7   5         27.94         25.86         7.07 o                         
  -6  -7   5          0.46          8.32         6.90 o                         
  -5  -7   5         56.65         55.25         6.80 o                         
  -4  -7   5        141.91        141.32         6.93 o                         
  -3  -7   5          0.60         -0.49         3.93 o                         
  -2  -7   5         14.87         14.84         3.13 o                         
  -1  -7   5        490.01        512.11        12.08 o                         
   0  -7   5        232.34        225.68         9.14 o                         
   1  -7   5        358.73        368.36         9.68 o                         
   2  -7   5         38.36         39.24         4.87 o                         
   3  -7   5         22.78         28.63         3.57 o                         
   4  -7   5          0.08          0.30         3.44 o                         
   5  -7   5          9.81         13.56         4.08 o                         
   6  -7   5          9.45          3.35         8.11 o                         
   7  -7   5          1.55        -10.52        10.52 o                         
  -9  -6   5          2.60         -2.88         8.76 o                         
  -8  -6   5          2.23          5.70         7.31 o                         
  -7  -6   5          1.28         -0.47         7.04 o                         
  -6  -6   5         23.41         23.06         6.29 o                         
  -5  -6   5        141.95        141.53        11.66 o                         
  -4  -6   5        144.11        146.85         6.79 o                         
  -3  -6   5        908.05        883.17        19.93 o                         
  -2  -6   5        716.02        726.66        15.02 o                         
  -1  -6   5        523.78        490.30         9.61 o                         
   0  -6   5         38.42         49.77         3.29 o                         
   1  -6   5         91.76         81.97         3.67 o                         
   2  -6   5          0.69          6.50         1.92 o                         
   3  -6   5         83.19         76.87         4.26 o                         
   4  -6   5         19.77         21.54         3.67 o                         
   5  -6   5          0.36          1.60         4.11 o                         
   6  -6   5          1.28         10.36         6.29 o                         
   7  -6   5         18.64         13.74         9.44 o                         
  -9  -5   5          8.45          7.78         8.28 o                         
  -8  -5   5          1.09          6.53         7.45 o                         
  -7  -5   5         79.27         89.78         9.07 o                         
  -6  -5   5         43.19         32.59         5.09 o                         
  -5  -5   5        303.38        329.29        10.84 o                         
  -4  -5   5         34.77         36.50         5.43 o                         
  -3  -5   5        158.11        148.37         6.18 o                         
  -2  -5   5         22.38         25.80         3.50 o                         
  -1  -5   5          5.91         11.61         2.75 o                         
   0  -5   5         59.77         48.31         2.91 o                         
   1  -5   5         27.42         32.24         2.96 o                         
   2  -5   5        236.52        230.98         6.34 o                         
   3  -5   5         44.00         43.85         3.28 o                         
   4  -5   5         30.64         33.70         3.49 o                         
   5  -5   5         62.34         62.84         4.70 o                         
   6  -5   5         11.28         24.46         6.80 o                         
   7  -5   5          0.15          2.21        11.98 o                         
   8  -5   5          0.80          4.67        13.89 o                         
  -9  -4   5         11.94         10.91        12.86 o                         
  -8  -4   5          1.76          9.16        17.70 o                         
  -7  -4   5         63.06         53.60         7.06 o                         
  -6  -4   5         21.57         33.33         5.73 o                         
  -5  -4   5         89.21         91.70         8.97 o                         
  -4  -4   5        101.06         99.73         5.29 o                         
  -3  -4   5         15.72         27.23         3.60 o                         
  -2  -4   5        280.95        253.99        10.74 o                         
  -1  -4   5         19.34         17.22         3.03 o                         
   0  -4   5        116.36        108.26         5.00 o                         
   1  -4   5        563.51        518.31         8.81 o                         
   2  -4   5          7.71         14.61         2.06 o                         
   3  -4   5        283.88        280.09         6.51 o                         
   4  -4   5          0.03         -0.42         3.49 o                         
   5  -4   5          9.18         10.07         3.19 o                         
   6  -4   5          0.02         -3.54         3.54 o                         
   7  -4   5          0.34         -4.99         4.99 o                         
   8  -4   5          0.37         -0.82         9.39 o                         
  -9  -3   5          3.15          8.45         8.35 o                         
  -8  -3   5          5.57          9.38         7.49 o                         
  -7  -3   5          1.74          2.54         4.19 o                         
  -6  -3   5          4.99          4.92         5.76 o                         
  -5  -3   5         23.71         19.38         4.51 o                         
  -4  -3   5          5.33          4.54         4.56 o                         
  -3  -3   5        426.48        398.51        10.16 o                         
  -2  -3   5         27.31         30.86         3.38 o                         
  -1  -3   5       1968.50       1789.71        31.04 o                         
   0  -3   5        106.76        105.62         3.46 o                         
   1  -3   5        624.51        565.48        12.27 o                         
   2  -3   5         56.76         68.90         2.99 o                         
   3  -3   5          0.18          0.43         2.37 o                         
   4  -3   5          0.06          2.13         2.48 o                         
   5  -3   5          0.63          3.75         2.67 o                         
   6  -3   5          4.27          4.24         6.06 o                         
   7  -3   5          3.91         12.53         4.69 o                         
   8  -3   5          2.88          6.02         7.70 o                         
   9  -3   5          0.15         22.84        16.32 o                         
  -9  -2   5          0.68         10.01         8.28 o                         
  -8  -2   5          8.27          3.24         6.18 o                         
  -7  -2   5         38.78         41.92        11.04 o                         
  -6  -2   5         25.94         34.03         4.63 o                         
  -5  -2   5        200.26        209.75         8.77 o                         
  -4  -2   5        225.55        259.03         8.84 o                         
  -3  -2   5        330.03        311.25        13.08 o                         
  -2  -2   5          7.38          3.93         3.33 o                         
  -1  -2   5        249.31        253.30         6.40 o                         
   0  -2   5        331.56        304.44         5.91 o                         
   1  -2   5         96.27         94.68         2.99 o                         
   2  -2   5        170.08        174.72         4.55 o                         
   3  -2   5         24.06         20.09         2.98 o                         
   4  -2   5        156.93        124.82         4.50 o                         
   5  -2   5         10.64         11.04         3.80 o                         
   6  -2   5         32.67         40.67         6.02 o                         
   7  -2   5          2.31          8.48         4.92 o                         
   8  -2   5          2.31         -6.21         6.21 o                         
   9  -2   5          0.07          8.91        11.33 o                         
  -9  -1   5         12.11         -1.83         7.05 o                         
  -8  -1   5          2.50         -0.33         6.12 o                         
  -7  -1   5         22.17         21.27         5.73 o                         
  -6  -1   5         11.96          8.62         4.13 o                         
  -5  -1   5          0.08          0.41         3.39 o                         
  -4  -1   5        109.80        142.92         8.25 o                         
  -3  -1   5         26.75         27.13         3.94 o                         
  -2  -1   5        316.63        311.99         8.86 o                         
  -1  -1   5        213.78        225.31         6.00 o                         
   0  -1   5         53.76         44.84         3.69 o                         
   1  -1   5         23.53         17.62         1.64 o                         
   2  -1   5        208.25        185.13         4.08 o                         
   3  -1   5        548.71        501.26         8.53 o                         
   4  -1   5         38.25         40.12         2.86 o                         
   5  -1   5        145.91        142.06         5.31 o                         
   6  -1   5          0.13         -1.38         3.46 o                         
   7  -1   5         15.03         13.22         6.78 o                         
   8  -1   5          5.90         10.36         6.80 o                         
   9  -1   5          2.06        -11.13        11.13 o                         
  -9   0   5          0.26          7.45        11.07 o                         
  -8   0   5         11.90         32.88        10.71 o                         
  -7   0   5          0.30         -0.05         5.72 o                         
  -6   0   5         39.27         27.60         4.30 o                         
  -5   0   5         21.57         20.64         3.78 o                         
  -4   0   5        229.84        203.78         7.13 o                         
  -3   0   5          3.32          1.58         3.00 o                         
  -2   0   5        104.64         98.48         4.21 o                         
  -1   0   5        710.84        729.23        14.02 o                         
   0   0   5        985.44        969.57        14.71 o                         
   1   0   5       2281.31       2033.85        69.33 o                         
   2   0   5         13.16          8.26         1.62 o                         
   3   0   5        513.09        484.69         8.60 o                         
   4   0   5        108.04        122.78         4.02 o                         
   5   0   5        130.80        129.60         4.80 o                         
   6   0   5         53.57         37.90         4.15 o                         
   7   0   5         14.84         14.86         5.48 o                         
   8   0   5         24.04          8.16         7.42 o                         
   9   0   5          1.49         -9.51         9.51 o                         
  -9   1   5          0.45         -4.58        14.15 o                         
  -8   1   5         63.25         60.25         8.98 o                         
  -7   1   5          1.00         -5.80         5.80 o                         
  -6   1   5         99.81         97.26         7.12 o                         
  -5   1   5        189.94        197.48         7.27 o                         
  -4   1   5         17.56         13.96         2.56 o                         
  -3   1   5       1308.17       1284.23        22.14 o                         
  -2   1   5          0.68          1.90         1.92 o                         
  -1   1   5       2897.60       2711.63        41.11 o                         
   0   1   5        753.77        754.98        15.91 o                         
   1   1   5       1197.45       1123.02        16.56 o                         
   2   1   5         65.94         78.34         2.79 o                         
   3   1   5        157.48        158.69         4.49 o                         
   4   1   5         57.43         56.50         3.90 o                         
   5   1   5          1.90          0.99         2.85 o                         
   6   1   5        109.17        118.20         6.70 o                         
   7   1   5         53.87         53.76         5.16 o                         
   8   1   5         15.08         32.22         7.12 o                         
   9   1   5          3.56         13.21         8.26 o                         
  -9   2   5          0.74         -1.11        10.33 o                         
  -8   2   5          1.04         -4.24         8.69 o                         
  -7   2   5         63.06         60.52         7.38 o                         
  -6   2   5          0.02         -0.42         3.37 o                         
  -5   2   5        183.14        184.60         6.46 o                         
  -4   2   5          0.61         -0.14         2.29 o                         
  -3   2   5        119.17        114.99         4.80 o                         
  -2   2   5         98.12        100.51         3.27 o                         
  -1   2   5          3.41          4.36         1.75 o                         
   0   2   5          1.18          2.39         1.75 o                         
   1   2   5        607.15        615.56        10.71 o                         
   2   2   5        459.97        440.13         8.26 o                         
   3   2   5        321.73        293.03         7.08 o                         
   4   2   5        644.13        635.15        12.71 o                         
   5   2   5         74.28         64.48         4.63 o                         
   6   2   5          1.36         12.41         4.10 o                         
   7   2   5          0.24          4.88         5.70 o                         
   8   2   5         27.25         28.70         7.76 o                         
   9   2   5          1.24         12.35        13.06 o                         
  10   2   5          1.58         17.69        12.49 o                         
  -9   3   5          4.48         36.46        17.44 o                         
  -8   3   5          0.53          6.33        16.32 o                         
  -7   3   5          5.45         18.31         6.60 o                         
  -6   3   5          7.89          8.93         3.51 o                         
  -5   3   5          0.35          6.02         3.45 o                         
  -4   3   5         89.20         93.46         4.36 o                         
  -3   3   5         13.47         13.09         2.51 o                         
  -2   3   5         49.07         44.34         2.55 o                         
  -1   3   5        108.04         96.09         2.60 o                         
   0   3   5        161.87        174.80         3.50 o                         
   1   3   5        246.13        252.55         6.37 o                         
   2   3   5         54.64         56.70         3.30 o                         
   3   3   5        246.82        228.35         5.67 o                         
   4   3   5        576.81        581.94        12.73 o                         
   5   3   5         42.38         51.42         4.50 o                         
   6   3   5        125.30        128.03         6.49 o                         
   7   3   5         20.85         21.56         4.69 o                         
   8   3   5          0.13          2.88        17.12 o                         
   9   3   5          5.15        -17.38        17.38 o                         
  10   3   5          0.48          5.14        11.16 o                         
  -8   4   5          0.81        -11.98        11.98 o                         
  -7   4   5          1.25         -7.50         7.63 o                         
  -6   4   5          1.42          7.95         4.05 o                         
  -5   4   5          0.05         -2.93         2.93 o                         
  -4   4   5          9.14         16.27         2.56 o                         
  -3   4   5        117.92        101.36         4.62 o                         
  -2   4   5         25.59         26.20         1.97 o                         
  -1   4   5        631.41        588.99         9.12 o                         
   0   4   5          2.11          6.33         1.49 o                         
   1   4   5       1190.39       1119.22        20.45 o                         
   2   4   5        597.62        611.73        13.11 o                         
   3   4   5        314.78        334.43         9.00 o                         
   4   4   5          0.65          6.16         3.88 o                         
   5   4   5          3.12          4.39         2.77 o                         
   6   4   5          2.62          0.02         3.60 o                         
   7   4   5          5.83         14.82         4.62 o                         
   8   4   5         22.94         34.04        11.45 o                         
   9   4   5          9.17          7.61        12.29 o                         
  10   4   5          1.23         13.92        20.11 o                         
  -8   5   5          1.65          3.82         8.74 o                         
  -7   5   5          0.05         -1.11         9.27 o                         
  -6   5   5          9.17          2.56         3.91 o                         
  -5   5   5         39.29         38.17         4.12 o                         
  -4   5   5         93.55        100.74         4.64 o                         
  -3   5   5        105.79        104.20         4.21 o                         
  -2   5   5         13.39         11.82         1.84 o                         
  -1   5   5        118.54         94.90         3.33 o                         
   0   5   5        580.24        548.53         7.79 o                         
   1   5   5        129.30        106.61         3.45 o                         
   2   5   5         10.56          2.40         2.38 o                         
   3   5   5          1.56          1.51         4.62 o                         
   4   5   5         55.47         62.16         4.56 o                         
   5   5   5         29.14         20.77         3.81 o                         
   6   5   5        109.96        110.11         7.33 o                         
   7   5   5         46.17         54.51         6.03 o                         
   8   5   5          0.30         11.88         7.49 o                         
   9   5   5         10.20         47.24        10.52 o                         
  10   5   5          0.17        -19.29        19.29 o                         
  -7   6   5          5.84          4.93         9.80 o                         
  -6   6   5          1.99          2.73         4.63 o                         
  -5   6   5          5.86          6.19         3.57 o                         
  -4   6   5         53.42         54.45         2.98 o                         
  -3   6   5          0.07          1.76         2.51 o                         
  -2   6   5         44.21         46.12         2.63 o                         
  -1   6   5          0.59          3.94         1.56 o                         
   0   6   5         29.26         30.25         1.81 o                         
   1   6   5        117.50        112.13         3.65 o                         
   2   6   5         46.21         56.75         3.38 o                         
   3   6   5        284.66        268.21         7.93 o                         
   4   6   5        134.49        143.70        10.00 o                         
   5   6   5        280.76        285.26        14.44 o                         
   6   6   5          0.88          1.33         3.86 o                         
   7   6   5         36.71         41.96         7.08 o                         
   8   6   5          8.93          4.04        23.08 o                         
   9   6   5          2.27         -1.96         7.49 o                         
  -7   7   5          0.94          4.27         7.76 o                         
  -6   7   5          2.35         16.66         5.58 o                         
  -5   7   5          4.64          7.09         2.88 o                         
  -4   7   5          0.36          0.94         4.18 o                         
  -3   7   5         29.61         33.11         2.04 o                         
  -2   7   5         13.05         15.35         2.16 o                         
  -1   7   5        208.71        190.79         8.16 o                         
   0   7   5        272.20        285.74         6.78 o                         
   1   7   5        297.36        273.71         9.46 o                         
   2   7   5        292.08        293.06         7.00 o                         
   3   7   5        240.07        243.82         8.33 o                         
   4   7   5         18.96         17.98         3.60 o                         
   5   7   5         26.44         36.13         4.79 o                         
   6   7   5          5.29          3.65         4.00 o                         
   7   7   5          0.76          9.77         5.94 o                         
   8   7   5          0.51          1.48         7.61 o                         
   9   7   5          0.56         -0.08         9.78 o                         
  -6   8   5          6.98         11.11         6.10 o                         
  -5   8   5          5.88          9.09         4.01 o                         
  -4   8   5         35.62         33.36         3.29 o                         
  -3   8   5         92.52         82.99         7.74 o                         
  -2   8   5         87.11         97.09         7.72 o                         
  -1   8   5        239.83        227.88        11.28 o                         
   0   8   5         94.02         94.79         6.89 o                         
   1   8   5        298.99        291.42         8.25 o                         
   2   8   5         17.47         17.07         2.71 o                         
   3   8   5         56.65         60.15         3.99 o                         
   4   8   5          7.74          5.35         3.53 o                         
   5   8   5         14.96         12.04         4.70 o                         
   6   8   5         83.18         88.50         8.34 o                         
   7   8   5         17.94         12.10         9.32 o                         
   8   8   5         77.51         66.17        11.97 o                         
   9   8   5         10.73          3.63         8.69 o                         
  -6   9   5         24.66          0.53        16.91 o                         
  -5   9   5         33.27         20.72        15.26 o                         
  -4   9   5         64.51         64.34        12.56 o                         
  -3   9   5         79.12         79.10         8.32 o                         
  -2   9   5         79.04         83.92        15.36 o                         
  -1   9   5         34.79         26.32         8.00 o                         
   0   9   5          9.90          2.01         5.07 o                         
   1   9   5         32.80         31.36         2.23 o                         
   2   9   5        354.94        360.32        12.87 o                         
   3   9   5        293.80        307.19        10.95 o                         
   4   9   5        468.68        469.74        12.24 o                         
   5   9   5        125.73        118.47        10.00 o                         
   6   9   5        190.05        203.87        11.75 o                         
   7   9   5         14.93         14.72        10.64 o                         
   8   9   5         12.81          4.67         8.69 o                         
   9   9   5          0.02        -10.70        10.70 o                         
  -5  10   5          5.51        -15.26        15.26 o                         
  -4  10   5          4.03          4.35        10.39 o                         
  -3  10   5          1.28         10.03         7.68 o                         
  -2  10   5        262.74        263.99        24.98 o                         
  -1  10   5         52.31         67.76         8.31 o                         
   0  10   5        580.17        585.45        23.65 o                         
   1  10   5        172.57        187.50        13.40 o                         
   2  10   5        197.01        169.16        19.57 o                         
   3  10   5         64.00         66.70         6.86 o                         
   4  10   5         19.07         25.01         5.00 o                         
   5  10   5          4.93          1.78         6.49 o                         
   6  10   5          4.33         -0.18         4.71 o                         
   7  10   5          0.37         -0.53        14.10 o                         
   8  10   5         12.05          4.22         8.42 o                         
  -4  11   5         85.09         34.40        18.02 o                         
  -3  11   5         17.30         16.48         8.02 o                         
  -2  11   5         87.00         58.12        11.58 o                         
  -1  11   5         64.11         51.19        10.04 o                         
   0  11   5          8.80          2.73         9.33 o                         
   1  11   5         15.65          7.65         6.91 o                         
   2  11   5          3.71          2.12         2.48 o                         
   3  11   5          2.60          1.10         3.71 o                         
   4  11   5          7.31         12.61         4.13 o                         
   5  11   5         12.38         10.06         4.46 o                         
   6  11   5         40.26         52.99         8.97 o                         
   7  11   5         11.10         10.08         7.61 o                         
   8  11   5         19.97          8.96        16.56 o                         
  -3  12   5          6.57          8.17         9.59 o                         
  -2  12   5          3.18         17.16        11.47 o                         
  -1  12   5          4.17         -8.62         8.94 o                         
   0  12   5          0.64          2.95         6.56 o                         
   1  12   5         21.36          8.36         9.51 o                         
   2  12   5         59.52         65.62         8.90 o                         
   3  12   5          1.52         -3.89         3.89 o                         
   4  12   5        130.63        118.23         9.21 o                         
   5  12   5          1.48         -4.35         7.83 o                         
   6  12   5         35.10         31.38        10.61 o                         
   7  12   5          4.55         12.61        13.67 o                         
  -2  13   5          3.03          2.19        10.50 o                         
  -1  13   5          5.73         -8.94        11.21 o                         
   0  13   5         56.04         68.70        14.20 o                         
   1  13   5          1.27         -9.62         9.62 o                         
   2  13   5         60.35         92.43        13.51 o                         
   3  13   5         38.73         46.32        17.65 o                         
   4  13   5          6.95          7.17         6.22 o                         
   5  13   5         62.91         79.50        11.02 o                         
   6  13   5          0.44          8.59         9.26 o                         
   0  14   5         16.02         14.89        14.76 o                         
   1  14   5         44.17         29.69        11.47 o                         
   2  14   5          0.05         11.16        12.23 o                         
   3  14   5         14.87         25.86        12.14 o                         
   4  14   5          9.42         -5.41         5.41 o                         
   5  14   5          7.57         -6.14        10.76 o                         
  -4 -13   6          0.03         -8.24         8.24 o                         
  -3 -13   6          9.57         18.56        13.51 o                         
  -2 -13   6          4.75         14.41         8.40 o                         
  -1 -13   6         19.70          8.76         8.48 o                         
   0 -13   6          0.63         12.10        13.14 o                         
  -6 -12   6          0.29         10.78        12.64 o                         
  -5 -12   6          1.00          7.71         9.68 o                         
  -4 -12   6          4.71          9.42        23.66 o                         
  -3 -12   6          1.77         -0.91         7.75 o                         
  -2 -12   6         69.68         65.83        10.43 o                         
  -1 -12   6          1.90         -0.80         6.23 o                         
   0 -12   6         47.56         31.46        20.62 o                         
   1 -12   6          1.65         11.40         5.10 o                         
   2 -12   6          0.33          9.78        10.73 o                         
  -7 -11   6          1.35         -8.13        10.51 o                         
  -6 -11   6         21.36         40.84        12.22 o                         
  -5 -11   6          5.60          9.60         7.44 o                         
  -4 -11   6         62.31         61.97         8.14 o                         
  -3 -11   6          0.00         -5.57         5.57 o                         
  -2 -11   6          0.39         -4.70         7.10 o                         
  -1 -11   6          2.50         -4.98         6.05 o                         
   0 -11   6         11.20          1.03         5.19 o                         
   1 -11   6         16.31          7.49         5.09 o                         
   2 -11   6          2.08          4.22        13.78 o                         
   3 -11   6         20.56         17.65        10.47 o                         
  -7 -10   6          0.35          4.37        11.21 o                         
  -6 -10   6         34.34         22.96         7.08 o                         
  -5 -10   6          0.94          2.74         5.19 o                         
  -4 -10   6          0.66         -0.47         5.31 o                         
  -3 -10   6          5.49          3.57         5.77 o                         
  -2 -10   6          3.01         11.32         4.70 o                         
  -1 -10   6         25.72         19.10         3.68 o                         
   0 -10   6         15.93         15.01         3.49 o                         
   1 -10   6         28.49         40.97         6.15 o                         
   2 -10   6        283.79        283.95        12.32 o                         
   3 -10   6          0.00          8.79         6.92 o                         
   4 -10   6        243.91        283.83        15.48 o                         
  -8  -9   6          0.28          3.61        13.10 o                         
  -7  -9   6          2.75          6.14        13.36 o                         
  -6  -9   6         39.05         22.92         8.32 o                         
  -5  -9   6          4.19          2.51         5.58 o                         
  -4  -9   6         83.67         87.80         6.99 o                         
  -3  -9   6         36.97         36.85         5.93 o                         
  -2  -9   6        406.59        422.76        14.40 o                         
  -1  -9   6         23.71         13.58         3.42 o                         
   0  -9   6       1093.47       1161.28        23.57 o                         
   1  -9   6         10.45         17.57         4.88 o                         
   2  -9   6        339.67        359.67         9.82 o                         
   3  -9   6          3.09          3.06         7.52 o                         
   4  -9   6          3.32         -4.90         5.96 o                         
   5  -9   6          0.40         -7.08         7.08 o                         
  -8  -8   6         13.72         14.19        12.31 o                         
  -7  -8   6         18.91          2.70        13.62 o                         
  -6  -8   6         71.36         67.14         7.65 o                         
  -5  -8   6         18.89         12.81         6.53 o                         
  -4  -8   6        737.05        749.65        18.91 o                         
  -3  -8   6          1.60         -3.01         3.01 o                         
  -2  -8   6       1514.78       1526.74        30.25 o                         
  -1  -8   6         70.78         73.33         4.78 o                         
   0  -8   6        246.31        228.59         9.52 o                         
   1  -8   6          0.54          0.51         2.51 o                         
   2  -8   6         16.69         20.39         4.91 o                         
   3  -8   6         11.32          6.82         3.68 o                         
   4  -8   6         25.66         41.30         6.01 o                         
   5  -8   6          0.84          8.80        13.78 o                         
   6  -8   6         50.18         59.57        10.49 o                         
  -9  -7   6          0.54          3.29        19.08 o                         
  -8  -7   6        132.93        143.43        16.21 o                         
  -7  -7   6          1.40         18.63         8.07 o                         
  -6  -7   6        819.61        886.67        28.29 o                         
  -5  -7   6          4.10          8.27         9.48 o                         
  -4  -7   6        644.05        627.48        20.01 o                         
  -3  -7   6          0.03         -0.61         3.46 o                         
  -2  -7   6         80.70        100.43         8.31 o                         
  -1  -7   6         49.91         45.85         3.58 o                         
   0  -7   6        843.43        890.15        18.53 o                         
   1  -7   6         52.08         57.36         3.45 o                         
   2  -7   6        589.95        619.09        12.53 o                         
   3  -7   6          1.47          5.14         2.28 o                         
   4  -7   6        285.53        292.28        10.81 o                         
   5  -7   6          4.18          5.33         5.93 o                         
   6  -7   6         30.78         41.89        10.10 o                         
   7  -7   6          0.65         -3.96         9.45 o                         
  -9  -6   6         18.22         -0.20        17.99 o                         
  -8  -6   6        143.62        142.42        16.16 o                         
  -7  -6   6         34.77         34.31         7.90 o                         
  -6  -6   6         15.86         24.52        12.80 o                         
  -5  -6   6          0.73          2.26         5.30 o                         
  -4  -6   6        973.18        988.78        24.22 o                         
  -3  -6   6          2.34          6.65         3.18 o                         
  -2  -6   6       1493.07       1475.47        26.05 o                         
  -1  -6   6          0.70         -2.53         2.53 o                         
   0  -6   6        946.48        956.84        18.96 o                         
   1  -6   6         72.14         86.26         4.25 o                         
   2  -6   6        338.13        366.38         9.85 o                         
   3  -6   6          5.49          5.20         2.83 o                         
   4  -6   6          7.41          9.09         3.85 o                         
   5  -6   6          7.88          3.34         3.35 o                         
   6  -6   6         17.42          1.72         8.48 o                         
   7  -6   6          2.45        -11.53        11.53 o                         
  -9  -5   6          2.28         -1.62        15.26 o                         
  -8  -5   6        133.10        124.73        13.62 o                         
  -7  -5   6          3.01         17.65         7.82 o                         
  -6  -5   6        685.24        729.49        20.29 o                         
  -5  -5   6          4.92         15.32         6.60 o                         
  -4  -5   6       1206.48       1254.75        30.61 o                         
  -3  -5   6          1.18          8.97         3.43 o                         
  -2  -5   6       1227.89       1275.62        22.30 o                         
  -1  -5   6        153.32        162.97         5.60 o                         
   0  -5   6        286.32        303.58         6.94 o                         
   1  -5   6         18.71         14.89         2.85 o                         
   2  -5   6        108.78        125.67         4.63 o                         
   3  -5   6        148.08        132.26         5.08 o                         
   4  -5   6        363.78        373.94        10.86 o                         
   5  -5   6         12.65         13.91         4.93 o                         
   6  -5   6        208.43        229.03        13.53 o                         
   7  -5   6          0.11         -0.97         6.52 o                         
   8  -5   6         43.87         57.54        20.93 o                         
  -9  -4   6          1.39         -2.67        10.63 o                         
  -8  -4   6        202.77        203.20        30.79 o                         
  -7  -4   6          0.01          9.67         8.76 o                         
  -6  -4   6        269.50        275.98        10.49 o                         
  -5  -4   6         23.38         28.04         4.81 o                         
  -4  -4   6         25.82         38.96         4.65 o                         
  -3  -4   6        185.62        210.05         7.16 o                         
  -2  -4   6        572.00        535.98        11.87 o                         
  -1  -4   6        293.77        265.85         9.36 o                         
   0  -4   6       1913.18       2034.38        30.27 o                         
   1  -4   6        475.13        516.86        10.87 o                         
   2  -4   6       1678.20       1681.24        24.77 o                         
   3  -4   6          4.41          9.28         2.25 o                         
   4  -4   6        653.82        691.04        14.52 o                         
   5  -4   6          0.98          2.29         3.30 o                         
   6  -4   6         50.54         58.09         5.51 o                         
   7  -4   6          1.93          4.15         5.43 o                         
   8  -4   6          2.82         -8.78        14.97 o                         
  -9  -3   6          2.48         -3.78        12.51 o                         
  -8  -3   6          1.33          4.97         7.72 o                         
  -7  -3   6         15.42         27.93         7.60 o                         
  -6  -3   6         70.01         69.07         6.27 o                         
  -5  -3   6         11.36          5.03         4.10 o                         
  -4  -3   6        635.99        638.09        19.74 o                         
  -3  -3   6        425.72        376.87        10.98 o                         
  -2  -3   6       1434.35       1528.93        30.96 o                         
  -1  -3   6        218.01        281.55         9.33 o                         
   0  -3   6       3136.61       3112.69        43.99 o                         
   1  -3   6        110.52        127.95         3.98 o                         
   2  -3   6       1668.88       1742.97        24.50 o                         
   3  -3   6         24.73         26.29         4.66 o                         
   4  -3   6         52.82         57.29         3.73 o                         
   5  -3   6          0.10          2.43         2.87 o                         
   6  -3   6         29.42         26.62         4.02 o                         
   7  -3   6          0.00         -2.67         5.92 o                         
   8  -3   6         12.09          8.09         8.43 o                         
  -9  -2   6         14.19         20.43        10.38 o                         
  -8  -2   6         64.04         82.51        12.89 o                         
  -7  -2   6          3.20         -3.17         5.67 o                         
  -6  -2   6        367.26        418.04        14.27 o                         
  -5  -2   6        152.65        160.07         7.48 o                         
  -4  -2   6       1352.70       1470.27        30.22 o                         
  -3  -2   6        138.39        148.43         6.25 o                         
  -2  -2   6       3943.19       3826.42        65.48 o                         
  -1  -2   6        110.78        123.88         4.44 o                         
   0  -2   6        490.55        455.55         8.14 o                         
   1  -2   6         10.52         10.22         3.10 o                         
   2  -2   6        610.85        671.47        11.95 o                         
   3  -2   6          1.04          3.90         3.02 o                         
   4  -2   6        545.71        550.47        10.81 o                         
   5  -2   6          1.51          5.85         4.29 o                         
   6  -2   6         66.00         63.07         4.63 o                         
   7  -2   6          1.23          2.63         4.91 o                         
   8  -2   6          1.53         -7.20         7.20 o                         
   9  -2   6          2.07         16.85        17.38 o                         
  -9  -1   6          5.87         -1.99        12.51 o                         
  -8  -1   6         89.64         78.39        13.18 o                         
  -7  -1   6        111.02        117.71         8.44 o                         
  -6  -1   6        228.59        227.44         8.86 o                         
  -5  -1   6         53.74         52.45         4.20 o                         
  -4  -1   6        271.00        289.30         9.10 o                         
  -3  -1   6        155.86        124.06         8.52 o                         
  -2  -1   6        661.76        751.60        15.77 o                         
  -1  -1   6        130.36        132.27         7.04 o                         
   0  -1   6       2420.07       2482.84        38.36 o                         
   1  -1   6         40.26         44.47         2.21 o                         
   2  -1   6        446.75        428.41         8.37 o                         
   3  -1   6         27.92         26.39         2.31 o                         
   4  -1   6         27.73         33.09         2.89 o                         
   5  -1   6         13.51         16.33         3.49 o                         
   6  -1   6          7.34         12.44         3.31 o                         
   7  -1   6          7.25          6.11         5.29 o                         
   8  -1   6          9.02          6.40         8.26 o                         
   9  -1   6          0.01          5.97        13.33 o                         
  -9   0   6          8.14         17.62         8.99 o                         
  -8   0   6          5.53         -0.12        11.45 o                         
  -7   0   6          1.81          5.02         4.57 o                         
  -6   0   6          6.24          5.24         5.75 o                         
  -5   0   6         40.28         40.74         5.82 o                         
  -4   0   6        576.46        650.86        13.50 o                         
  -3   0   6          9.33          8.35         2.73 o                         
  -2   0   6       1444.57       1355.73        25.07 o                         
  -1   0   6         14.73         21.97         3.78 o                         
   0   0   6        259.34        229.71         4.74 o                         
   1   0   6          7.64          6.79         1.58 o                         
   2   0   6        161.15        151.18         3.89 o                         
   3   0   6          4.76          8.67         2.10 o                         
   4   0   6        167.29        163.98         4.97 o                         
   5   0   6          3.31          8.02         3.26 o                         
   6   0   6        129.68        116.98         5.52 o                         
   7   0   6         14.75         11.32         5.88 o                         
   8   0   6         75.21         56.10         6.88 o                         
   9   0   6          0.08        -12.51        12.51 o                         
  -9   1   6          1.10         12.40         9.21 o                         
  -8   1   6         46.89         23.48        10.13 o                         
  -7   1   6          2.12          0.54         4.27 o                         
  -6   1   6        213.46        228.80        12.88 o                         
  -5   1   6         24.53         26.08         4.23 o                         
  -4   1   6        241.51        219.71         6.75 o                         
  -3   1   6          0.48          3.44         2.62 o                         
  -2   1   6          5.56          4.37         2.44 o                         
  -1   1   6         19.11         20.24         2.67 o                         
   0   1   6          3.81          9.77         1.60 o                         
   1   1   6          2.82          3.08         1.72 o                         
   2   1   6        412.73        394.91         7.38 o                         
   3   1   6          5.62          5.36         2.14 o                         
   4   1   6        977.43        964.49        16.67 o                         
   5   1   6         22.94         18.63         3.57 o                         
   6   1   6        206.11        208.35         8.29 o                         
   7   1   6          1.17         -0.27         4.39 o                         
   8   1   6          4.50         -1.00         7.93 o                         
   9   1   6          4.13        -10.33        10.33 o                         
  -9   2   6          0.04        -15.26        15.26 o                         
  -8   2   6          3.60         -1.51         9.04 o                         
  -7   2   6          0.09          1.42         5.59 o                         
  -6   2   6          0.13         -2.45         3.47 o                         
  -5   2   6         10.28         10.51         2.79 o                         
  -4   2   6         26.13         28.57         2.94 o                         
  -3   2   6         16.82         22.63         2.40 o                         
  -2   2   6        915.75        871.05        16.00 o                         
  -1   2   6         17.73         21.93         1.80 o                         
   0   2   6       3316.80       3381.78        51.23 o                         
   1   2   6         52.93         53.44         1.81 o                         
   2   2   6       2560.72       2638.84        40.68 o                         
   3   2   6        126.34        120.90         4.87 o                         
   4   2   6         78.15         76.32         4.17 o                         
   5   2   6          1.32          4.40         3.98 o                         
   6   2   6        710.31        809.36        19.04 o                         
   7   2   6         11.81          7.20         4.95 o                         
   8   2   6        164.28        205.64        16.73 o                         
   9   2   6          0.01        -14.42        27.45 o                         
  -8   3   6          0.95          5.16         9.44 o                         
  -7   3   6         17.74          8.81         5.08 o                         
  -6   3   6         53.62         51.11         4.47 o                         
  -5   3   6         45.96         39.76         4.42 o                         
  -4   3   6        287.23        278.19         8.26 o                         
  -3   3   6         27.81         23.60         2.41 o                         
  -2   3   6        209.66        219.93         5.12 o                         
  -1   3   6         46.99         45.24         1.99 o                         
   0   3   6        185.25        185.54         3.56 o                         
   1   3   6        179.51        211.98         4.55 o                         
   2   3   6       4118.03       4055.15        61.64 o                         
   3   3   6         51.81         72.61         3.75 o                         
   4   3   6       2392.88       2465.97        41.48 o                         
   5   3   6         91.99         88.88         5.61 o                         
   6   3   6        217.12        218.03        11.36 o                         
   7   3   6          0.19         10.30         5.17 o                         
   8   3   6         36.10         59.54        16.85 o                         
   9   3   6          0.62         -4.20         8.60 o                         
  10   3   6         13.13         13.08        23.93 o                         
  -8   4   6          2.82          7.10        10.92 o                         
  -7   4   6         14.10         -2.97         7.11 o                         
  -6   4   6          5.31          3.76         4.82 o                         
  -5   4   6          0.02          0.73         3.17 o                         
  -4   4   6          4.71          8.50         2.67 o                         
  -3   4   6         27.14         22.97         2.57 o                         
  -2   4   6        681.31        699.94        10.85 o                         
  -1   4   6         29.63         31.87         2.39 o                         
   0   4   6       3794.30       3717.13        47.87 o                         
   1   4   6        233.45        289.95         6.12 o                         
   2   4   6       2457.39       2405.98        41.67 o                         
   3   4   6        338.57        330.67         8.85 o                         
   4   4   6        417.32        390.78         9.24 o                         
   5   4   6          5.73          7.80         5.09 o                         
   6   4   6        180.72        191.96         8.08 o                         
   7   4   6          2.37          4.62         4.41 o                         
   8   4   6          5.24          6.55        14.97 o                         
   9   4   6          1.62          1.44         7.88 o                         
  10   4   6         38.87         17.04        10.19 o                         
  -8   5   6          0.06          4.35         9.27 o                         
  -7   5   6          1.73         -7.63         7.63 o                         
  -6   5   6         32.91         31.94         5.01 o                         
  -5   5   6          0.44          5.03         2.95 o                         
  -4   5   6        638.12        682.27        13.06 o                         
  -3   5   6          5.28         19.40         2.23 o                         
  -2   5   6       1972.63       2025.55        27.63 o                         
  -1   5   6        142.39        142.87         3.61 o                         
   0   5   6       1316.76       1316.99        18.15 o                         
   1   5   6        259.19        231.40         5.65 o                         
   2   5   6        156.51        166.55         5.99 o                         
   3   5   6         18.68         33.84         4.06 o                         
   4   5   6          2.85         -0.83         3.37 o                         
   5   5   6          0.15          1.62         4.84 o                         
   6   5   6        234.48        231.99         8.78 o                         
   7   5   6          1.94         -1.07         5.17 o                         
   8   5   6        337.69        371.63        21.14 o                         
   9   5   6          0.18          5.18         8.42 o                         
  -7   6   6          6.14          2.76        10.39 o                         
  -6   6   6        140.30        119.58        10.57 o                         
  -5   6   6         17.49          2.83         3.50 o                         
  -4   6   6        185.76        189.40         7.79 o                         
  -3   6   6         37.64         32.54         3.26 o                         
  -2   6   6         70.13         63.72         5.65 o                         
  -1   6   6         34.08         21.71         5.18 o                         
   0   6   6          2.04          0.52         1.44 o                         
   1   6   6        111.74        114.22         6.49 o                         
   2   6   6        262.54        297.73        12.66 o                         
   3   6   6          3.43          4.70         4.47 o                         
   4   6   6       1086.94       1115.56        27.98 o                         
   5   6   6         45.47         42.68         4.67 o                         
   6   6   6        865.89        881.26        20.19 o                         
   7   6   6          2.94          1.83         7.45 o                         
   8   6   6        130.13        145.30        13.81 o                         
   9   6   6          5.99         -0.53        11.90 o                         
  -7   7   6          1.64         -3.82         8.74 o                         
  -6   7   6         16.92         14.08         6.37 o                         
  -5   7   6         10.90         10.26         4.98 o                         
  -4   7   6          7.26          4.12         2.33 o                         
  -3   7   6          0.55          2.21         2.54 o                         
  -2   7   6        102.63        108.88         3.90 o                         
  -1   7   6         34.45         43.35         2.11 o                         
   0   7   6       1349.43       1419.89        21.62 o                         
   1   7   6        131.17        145.43         4.45 o                         
   2   7   6       2226.89       2214.83        36.25 o                         
   3   7   6         99.87         82.41         4.28 o                         
   4   7   6       1051.96       1033.34        23.73 o                         
   5   7   6          8.31          6.00         5.80 o                         
   6   7   6         26.65         33.77         5.66 o                         
   7   7   6          1.09          2.56         6.51 o                         
   8   7   6         83.63         99.82        12.62 o                         
   9   7   6          4.20         -9.27        12.10 o                         
  -6   8   6         11.69         17.17         6.65 o                         
  -5   8   6          1.21          1.03         4.15 o                         
  -4   8   6        238.55        252.23        12.07 o                         
  -3   8   6          6.19         11.05         2.96 o                         
  -2   8   6        767.28        837.92        25.36 o                         
  -1   8   6        239.56        248.96        10.97 o                         
   0   8   6        385.89        397.60         8.58 o                         
   1   8   6         40.37         40.95         2.57 o                         
   2   8   6          5.80          8.10         3.87 o                         
   3   8   6         64.88         76.28         4.35 o                         
   4   8   6        242.11        228.92         8.15 o                         
   5   8   6          3.80         14.62         4.78 o                         
   6   8   6        506.87        516.51        23.67 o                         
   7   8   6          4.94         20.09         9.97 o                         
   8   8   6        197.45        187.67        23.64 o                         
   9   8   6          1.31        -11.42        13.08 o                         
  -6   9   6         44.47         23.96        17.44 o                         
  -5   9   6         28.67         14.68        10.92 o                         
  -4   9   6         52.50         49.02        14.15 o                         
  -3   9   6        102.72         92.76         9.22 o                         
  -2   9   6          0.29          1.95         4.84 o                         
  -1   9   6          0.72         -0.50         4.30 o                         
   0   9   6         53.21         49.51         7.17 o                         
   1   9   6         80.23         85.56         3.71 o                         
   2   9   6        455.13        463.31        12.30 o                         
   3   9   6          1.84          8.56         2.95 o                         
   4   9   6        876.34        937.75        19.61 o                         
   5   9   6          0.04         13.97         4.92 o                         
   6   9   6        280.55        312.80        13.86 o                         
   7   9   6          2.45         -1.37         8.12 o                         
   8   9   6         29.55         27.81        10.86 o                         
   9   9   6          0.33         11.62        22.02 o                         
  -5  10   6         20.86         21.25        17.44 o                         
  -4  10   6         42.34         39.27        15.26 o                         
  -3  10   6         10.35         12.10        15.03 o                         
  -2  10   6        171.56        185.36        12.01 o                         
  -1  10   6         35.20         28.13         6.38 o                         
   0  10   6        733.38        768.79        34.18 o                         
   1  10   6          1.07          7.15         3.25 o                         
   2  10   6        894.86        986.90        43.42 o                         
   3  10   6          1.66         -1.19         3.69 o                         
   4  10   6        112.96        127.29         6.29 o                         
   5  10   6          0.02         -2.36         5.25 o                         
   6  10   6          3.30          7.88         7.20 o                         
   7  10   6          4.08         -6.03         6.47 o                         
   8  10   6          0.43          1.62         8.14 o                         
  -4  11   6         80.85         16.38        13.09 o                         
  -3  11   6         15.20         12.16         9.83 o                         
  -2  11   6        181.77        199.28        17.00 o                         
  -1  11   6          0.04         -2.06         7.92 o                         
   0  11   6        104.86        103.07        10.44 o                         
   1  11   6          2.84         -1.25         8.52 o                         
   2  11   6          0.52          1.55         3.46 o                         
   3  11   6          2.26         -3.03         4.87 o                         
   4  11   6          0.40          0.78         3.67 o                         
   5  11   6         18.71         19.58         6.11 o                         
   6  11   6          1.38          0.47         5.09 o                         
   7  11   6          4.95         -5.78         7.66 o                         
   8  11   6         22.90         33.08        26.08 o                         
  -3  12   6          0.10          7.22         8.78 o                         
  -2  12   6          6.24          5.46         7.72 o                         
  -1  12   6          0.22          2.63        17.22 o                         
   0  12   6          1.73         -7.16         9.04 o                         
   1  12   6         14.95          2.77         8.66 o                         
   2  12   6          3.15          0.37         2.26 o                         
   3  12   6         32.00         36.76         4.97 o                         
   4  12   6         62.98         69.19         9.02 o                         
   5  12   6          5.57         11.70         8.48 o                         
   6  12   6         79.36         80.80        21.94 o                         
   7  12   6          3.58         -6.47        11.71 o                         
  -2  13   6         14.78         -9.91         9.91 o                         
  -1  13   6         10.84          1.83        24.62 o                         
   0  13   6         22.62          5.99        21.33 o                         
   1  13   6         11.84         -2.55         9.59 o                         
   2  13   6         48.14         42.38        10.86 o                         
   3  13   6          1.23         -3.39         6.33 o                         
   4  13   6          9.59          9.18         7.07 o                         
   5  13   6          2.10         -5.44         8.01 o                         
   6  13   6          8.47         12.66        10.74 o                         
   0  14   6          4.25          1.11        12.03 o                         
   1  14   6          0.15          8.27         8.95 o                         
   2  14   6          0.17          4.88         8.71 o                         
   3  14   6          0.65          0.53        11.55 o                         
   4  14   6          4.09          9.74         6.54 o                         
  -3 -13   7          0.34        -18.19        19.29 o                         
  -2 -13   7          3.50         -6.92         6.92 o                         
  -1 -13   7         22.98         13.20        14.31 o                         
  -5 -12   7         10.92          0.06         9.71 o                         
  -4 -12   7          2.16          2.16         8.72 o                         
  -3 -12   7         40.45         46.41        16.85 o                         
  -2 -12   7         21.35         26.32         9.22 o                         
  -1 -12   7         26.27         23.56        16.22 o                         
   0 -12   7         56.57         58.95         8.07 o                         
   1 -12   7          7.95         17.54         5.22 o                         
  -6 -11   7         10.21         17.85        12.97 o                         
  -5 -11   7         63.83         70.26        17.27 o                         
  -4 -11   7         24.73         14.18         7.40 o                         
  -3 -11   7         59.48         45.31        14.89 o                         
  -2 -11   7         17.51         18.52         6.53 o                         
  -1 -11   7         14.51          8.97         5.02 o                         
   0 -11   7          1.65          0.46         5.77 o                         
   1 -11   7          0.29          2.80         5.82 o                         
   2 -11   7         29.10         14.94         5.67 o                         
   3 -11   7         25.32         12.18        10.86 o                         
  -7 -10   7         19.20         31.77        12.93 o                         
  -6 -10   7          6.87         -0.96         8.69 o                         
  -5 -10   7          3.73          5.46         5.86 o                         
  -4 -10   7          0.92         -4.98         5.09 o                         
  -3 -10   7         10.84         13.25         8.96 o                         
  -2 -10   7          4.93         -3.53         6.99 o                         
  -1 -10   7         76.77         71.69         5.98 o                         
   0 -10   7         29.16         25.97         4.60 o                         
   1 -10   7        149.27        151.28         8.93 o                         
   2 -10   7         64.96         63.89         7.83 o                         
   3 -10   7         90.46        100.65        13.44 o                         
   4 -10   7         46.60         52.60        13.01 o                         
  -8  -9   7          0.30        -12.56        18.02 o                         
  -7  -9   7          2.85         -8.74        15.26 o                         
  -6  -9   7          6.28          1.54        10.26 o                         
  -5  -9   7         16.36         13.38         7.43 o                         
  -4  -9   7         32.16         31.63         6.46 o                         
  -3  -9   7        219.59        236.29        10.04 o                         
  -2  -9   7        155.25        169.11        11.02 o                         
  -1  -9   7        510.01        530.47        22.40 o                         
   0  -9   7        245.01        257.88        13.10 o                         
   1  -9   7        375.22        377.24        11.97 o                         
   2  -9   7         23.60         29.58         4.30 o                         
   3  -9   7         53.11         48.39         5.93 o                         
   4  -9   7         47.09         51.00        10.21 o                         
   5  -9   7          1.08          1.53         9.49 o                         
  -8  -8   7         16.49         13.69         9.23 o                         
  -7  -8   7        141.94        144.70        20.19 o                         
  -6  -8   7         37.87         22.97         9.12 o                         
  -5  -8   7        609.32        618.46        22.10 o                         
  -4  -8   7        147.42        173.20        10.42 o                         
  -3  -8   7        683.94        663.78        16.42 o                         
  -2  -8   7         74.56         71.07         4.93 o                         
  -1  -8   7        183.39        171.69         6.86 o                         
   0  -8   7        141.27        142.75         7.29 o                         
   1  -8   7         39.21         38.70         3.64 o                         
   2  -8   7        351.70        379.51         9.69 o                         
   3  -8   7        177.54        184.73         7.36 o                         
   4  -8   7        113.77        117.17         9.41 o                         
   5  -8   7         94.13        121.39        12.89 o                         
   6  -8   7         14.73          6.04         9.67 o                         
  -8  -7   7         24.25         23.29        16.91 o                         
  -7  -7   7        179.39        224.19        26.18 o                         
  -6  -7   7         43.80         45.83         8.93 o                         
  -5  -7   7         99.00        110.32         9.03 o                         
  -4  -7   7         29.35         27.61         4.80 o                         
  -3  -7   7          4.37          9.76         5.21 o                         
  -2  -7   7        827.92        813.37        17.86 o                         
  -1  -7   7        543.83        528.63        12.94 o                         
   0  -7   7        560.65        555.80        12.90 o                         
   1  -7   7        615.32        612.42        13.12 o                         
   2  -7   7         54.78         51.19         4.86 o                         
   3  -7   7        283.46        287.34         8.31 o                         
   4  -7   7          4.03          7.69         3.61 o                         
   5  -7   7        133.67        132.95        12.91 o                         
   6  -7   7          1.37          8.63         9.80 o                         
  -9  -6   7         31.82         10.90        13.68 o                         
  -8  -6   7         12.12          0.76         7.90 o                         
  -7  -6   7         12.65         27.82        16.38 o                         
  -6  -6   7        317.71        346.85        15.74 o                         
  -5  -6   7         83.65         84.44         7.83 o                         
  -4  -6   7        860.15        876.28        23.33 o                         
  -3  -6   7       1402.91       1472.24        37.16 o                         
  -2  -6   7         25.34         33.53         5.12 o                         
  -1  -6   7       1710.75       1776.72        32.20 o                         
   0  -6   7        196.97        197.98         6.53 o                         
   1  -6   7        864.25        847.21        18.07 o                         
   2  -6   7         61.44         62.36         4.43 o                         
   3  -6   7        350.94        351.77         9.21 o                         
   4  -6   7         37.30         34.16         3.82 o                         
   5  -6   7         12.73          8.91         5.91 o                         
   6  -6   7         13.66          5.93         8.29 o                         
   7  -6   7         16.12         33.15        11.90 o                         
  -9  -5   7          8.51        -17.33        35.43 o                         
  -8  -5   7        138.96        130.86        21.25 o                         
  -7  -5   7        235.09        265.36        21.54 o                         
  -6  -5   7         57.50         39.78         6.16 o                         
  -5  -5   7       1012.54       1016.14        25.22 o                         
  -4  -5   7        389.21        418.32        13.15 o                         
  -3  -5   7        879.62        864.31        19.34 o                         
  -2  -5   7        456.07        494.85        11.05 o                         
  -1  -5   7        694.69        664.00        13.77 o                         
   0  -5   7          4.11          3.61         2.19 o                         
   1  -5   7        291.88        272.21         7.31 o                         
   2  -5   7          0.01          4.02         2.33 o                         
   3  -5   7         57.69         57.63         3.44 o                         
   4  -5   7          0.09          1.22         3.20 o                         
   5  -5   7        198.09        189.39         7.81 o                         
   6  -5   7          0.62          5.00         6.62 o                         
   7  -5   7         31.81         40.88        12.28 o                         
  -9  -4   7        105.21         74.91        13.87 o                         
  -8  -4   7          5.79          5.55        21.25 o                         
  -7  -4   7        300.95        335.20        28.62 o                         
  -6  -4   7        236.16        236.03        10.73 o                         
  -5  -4   7        306.12        319.00        11.85 o                         
  -4  -4   7         20.24         29.99         5.43 o                         
  -3  -4   7        523.20        500.20        12.80 o                         
  -2  -4   7         86.78         82.97         4.54 o                         
  -1  -4   7         80.35        101.10         4.03 o                         
   0  -4   7         42.41         54.92         3.64 o                         
   1  -4   7       1177.38       1203.43        21.72 o                         
   2  -4   7          7.65         10.69         2.57 o                         
   3  -4   7       1190.13       1212.75        20.94 o                         
   4  -4   7         18.21         27.58         4.17 o                         
   5  -4   7        184.26        171.38         7.62 o                         
   6  -4   7          9.97          4.65         4.77 o                         
   7  -4   7         16.19         20.37         5.84 o                         
   8  -4   7         16.50         10.09        10.60 o                         
  -9  -3   7         70.90         77.82        16.21 o                         
  -8  -3   7         63.20         53.64        16.62 o                         
  -7  -3   7         32.08         19.29         6.70 o                         
  -6  -3   7          0.24          0.24         5.75 o                         
  -5  -3   7         16.57         27.27         7.33 o                         
  -4  -3   7          1.26          2.40         3.53 o                         
  -3  -3   7        960.36       1002.48        21.30 o                         
  -2  -3   7         36.21         45.22         4.23 o                         
  -1  -3   7       4324.17       4475.30        62.77 o                         
   0  -3   7        217.78        238.29         6.33 o                         
   1  -3   7       1845.89       1942.47        37.29 o                         
   2  -3   7        404.32        455.62         8.42 o                         
   3  -3   7        208.08        211.75         5.84 o                         
   4  -3   7         53.19         55.14         4.18 o                         
   5  -3   7          2.76          3.25         3.69 o                         
   6  -3   7         19.70         14.90         4.54 o                         
   7  -3   7         26.48         27.45         6.10 o                         
   8  -3   7          0.26          3.82         6.94 o                         
  -9  -2   7          3.68          7.46        12.50 o                         
  -8  -2   7          0.94          2.60         7.51 o                         
  -7  -2   7         87.23         73.93         9.90 o                         
  -6  -2   7          0.05          0.94         3.53 o                         
  -5  -2   7        612.57        646.59        17.00 o                         
  -4  -2   7         13.55         21.06         4.19 o                         
  -3  -2   7       1461.19       1491.93        29.34 o                         
  -2  -2   7        861.27        916.73        18.57 o                         
  -1  -2   7        358.16        366.28        10.58 o                         
   0  -2   7        610.56        761.90        15.84 o                         
   1  -2   7          2.98         -0.89         2.37 o                         
   2  -2   7         54.60         62.25         3.23 o                         
   3  -2   7         69.60         79.33         4.11 o                         
   4  -2   7         14.82         18.15         3.72 o                         
   5  -2   7        169.01        178.61         9.78 o                         
   6  -2   7          1.49          0.28         3.26 o                         
   7  -2   7         51.97         48.24         5.45 o                         
   8  -2   7          0.46         -0.36         6.25 o                         
   9  -2   7          5.51          2.22         9.51 o                         
  -9  -1   7         31.15         31.65        17.97 o                         
  -8  -1   7          2.06         23.35         9.74 o                         
  -7  -1   7        205.59        233.14        13.47 o                         
  -6  -1   7         71.70         78.48         5.92 o                         
  -5  -1   7        466.27        471.13        14.58 o                         
  -4  -1   7        610.54        624.50        15.65 o                         
  -3  -1   7        149.25        146.50         5.71 o                         
  -2  -1   7        173.68        215.33         7.10 o                         
  -1  -1   7        349.98        425.32         8.84 o                         
   0  -1   7        105.61        123.69         4.28 o                         
   1  -1   7       1925.46       1905.07        55.53 o                         
   2  -1   7        218.58        224.97         5.43 o                         
   3  -1   7        996.33        969.41        20.15 o                         
   4  -1   7        137.06        134.81         4.43 o                         
   5  -1   7        191.31        195.55         6.28 o                         
   6  -1   7          4.27         -0.89         4.14 o                         
   7  -1   7         71.17         77.05         9.27 o                         
   8  -1   7         23.70         26.90         8.21 o                         
   9  -1   7         33.69         29.30         9.52 o                         
  -9   0   7         20.97          7.01        13.30 o                         
  -8   0   7         31.30         18.73         8.04 o                         
  -7   0   7          4.64         -0.85         4.85 o                         
  -6   0   7         52.76         52.39         5.32 o                         
  -5   0   7         51.59         55.96         5.16 o                         
  -4   0   7         91.54         82.53         4.57 o                         
  -3   0   7        894.14        955.20        19.64 o                         
  -2   0   7       1049.06       1089.40        21.53 o                         
  -1   0   7       3219.83       3289.12        51.02 o                         
   0   0   7        498.08        583.38        10.82 o                         
   1   0   7       2646.75       2664.22        38.54 o                         
   2   0   7          4.45          8.34         2.24 o                         
   3   0   7        778.09        747.14        13.45 o                         
   4   0   7        460.77        485.01        10.99 o                         
   5   0   7        420.21        458.09        10.43 o                         
   6   0   7        144.94        137.06         5.75 o                         
   7   0   7        140.12        130.19        13.79 o                         
   8   0   7          0.00         -7.82         7.82 o                         
   9   0   7          5.54          8.29        12.89 o                         
  -9   1   7          3.85         -3.02        37.34 o                         
  -8   1   7          0.03          1.86         5.85 o                         
  -7   1   7         34.94         39.92         6.18 o                         
  -6   1   7         99.37        107.21         7.76 o                         
  -5   1   7        283.41        298.68         9.82 o                         
  -4   1   7        255.67        264.66         7.90 o                         
  -3   1   7       1076.76        987.80        20.89 o                         
  -2   1   7          0.21          3.58         2.33 o                         
  -1   1   7       2660.77       2714.81        48.74 o                         
   0   1   7        184.62        193.20         4.84 o                         
   1   1   7       3814.70       3832.66        52.36 o                         
   2   1   7        491.59        559.07         8.64 o                         
   3   1   7       1445.25       1465.54        21.06 o                         
   4   1   7          3.69          6.00         2.96 o                         
   5   1   7        141.14        142.46         6.35 o                         
   6   1   7        105.23         95.05         5.48 o                         
   7   1   7          7.29          4.67         4.59 o                         
   8   1   7         38.93         33.13         7.61 o                         
   9   1   7          7.10         -4.98        12.69 o                         
  -8   2   7         37.77         28.29        18.28 o                         
  -7   2   7        142.08        137.45        14.85 o                         
  -6   2   7         34.94         36.55         6.60 o                         
  -5   2   7        288.48        257.03         9.97 o                         
  -4   2   7         20.03         13.29         2.61 o                         
  -3   2   7        471.19        464.86         9.18 o                         
  -2   2   7        116.07        136.06         4.08 o                         
  -1   2   7       1941.55       2035.46        30.00 o                         
   0   2   7        376.22        424.64         9.59 o                         
   1   2   7       1180.13       1298.14        24.47 o                         
   2   2   7          6.17          4.98         2.74 o                         
   3   2   7         22.92         25.89         3.15 o                         
   4   2   7        241.19        238.57         7.56 o                         
   5   2   7        205.64        207.57         7.42 o                         
   6   2   7        102.11        122.05         6.92 o                         
   7   2   7        122.58        134.62         9.92 o                         
   8   2   7         60.91         45.30         9.44 o                         
   9   2   7         35.36         13.09        18.52 o                         
  -8   3   7          0.19        -14.20        14.20 o                         
  -7   3   7         30.11         35.23         7.71 o                         
  -6   3   7         55.01         57.53         9.46 o                         
  -5   3   7        143.68        152.09         5.93 o                         
  -4   3   7         85.52         95.97         8.84 o                         
  -3   3   7        523.37        549.52        10.53 o                         
  -2   3   7         28.90         20.25         2.18 o                         
  -1   3   7        185.54        197.80         4.00 o                         
   0   3   7        264.27        313.54         7.73 o                         
   1   3   7        111.75        116.19         3.29 o                         
   2   3   7       1247.06       1406.12        23.14 o                         
   3   3   7       1429.59       1451.51        25.13 o                         
   4   3   7        307.47        349.82         9.02 o                         
   5   3   7        950.30        944.87        19.94 o                         
   6   3   7         43.11         30.65         5.77 o                         
   7   3   7        194.13        192.84         9.48 o                         
   8   3   7          0.76        -14.15        14.15 o                         
   9   3   7         26.16         30.19        13.41 o                         
  -8   4   7          8.32         -4.35        12.56 o                         
  -7   4   7         59.23         37.75         7.35 o                         
  -6   4   7          0.18         -2.30         5.39 o                         
  -5   4   7         23.47         29.01         3.67 o                         
  -4   4   7         43.08         49.95         3.61 o                         
  -3   4   7        240.71        243.82         5.84 o                         
  -2   4   7        312.79        327.77         8.51 o                         
  -1   4   7       1432.25       1432.29        21.91 o                         
   0   4   7        464.84        570.85         9.11 o                         
   1   4   7       3095.33       3095.78        42.87 o                         
   2   4   7          5.02         10.12         3.24 o                         
   3   4   7       1578.72       1577.68        27.08 o                         
   4   4   7          0.01         -0.14         3.64 o                         
   5   4   7        120.66        129.76         8.13 o                         
   6   4   7          1.11          4.54         3.70 o                         
   7   4   7          1.09          3.60         4.26 o                         
   8   4   7         32.68         12.51         7.68 o                         
   9   4   7         20.72          8.98        11.92 o                         
  -8   5   7          6.72          3.82         9.27 o                         
  -7   5   7          3.84          0.53        12.03 o                         
  -6   5   7         23.03         19.81         4.44 o                         
  -5   5   7        133.86        135.39         8.86 o                         
  -4   5   7         69.44         70.80         4.15 o                         
  -3   5   7        629.82        648.41        13.56 o                         
  -2   5   7         92.67        107.18         3.61 o                         
  -1   5   7       1485.74       1529.62        22.94 o                         
   0   5   7          0.87         14.95         1.97 o                         
   1   5   7        552.20        548.33        10.44 o                         
   2   5   7          9.27          8.31         2.68 o                         
   3   5   7         60.69         57.11         5.35 o                         
   4   5   7         27.03         29.34         3.89 o                         
   5   5   7         89.80         86.30         6.47 o                         
   6   5   7        314.27        335.53        19.20 o                         
   7   5   7        237.02        253.36        11.41 o                         
   8   5   7        100.04        108.51        14.21 o                         
   9   5   7        183.48        179.20        19.23 o                         
  -7   6   7         40.99         38.32        12.61 o                         
  -6   6   7         12.19         -4.40         8.21 o                         
  -5   6   7        239.52        231.24        10.92 o                         
  -4   6   7          5.79          8.68         2.65 o                         
  -3   6   7        460.07        480.17         9.24 o                         
  -2   6   7         33.57         38.25         2.46 o                         
  -1   6   7          4.74          6.22         1.65 o                         
   0   6   7          9.69         10.71         1.84 o                         
   1   6   7        869.57        862.55        14.06 o                         
   2   6   7        178.88        208.65         6.80 o                         
   3   6   7        960.43        941.67        21.58 o                         
   4   6   7        552.05        550.55        14.40 o                         
   5   6   7       1323.10       1359.05        31.22 o                         
   6   6   7          0.82         -4.64         4.64 o                         
   7   6   7        610.69        624.46        26.87 o                         
   8   6   7        127.98        128.82        19.32 o                         
   9   6   7         39.24         28.54        10.38 o                         
  -7   7   7         30.81         25.76        10.97 o                         
  -6   7   7          0.13          5.47         9.78 o                         
  -5   7   7          3.99          2.56         7.23 o                         
  -4   7   7          8.11          3.57         3.18 o                         
  -3   7   7        181.30        153.10        19.02 o                         
  -2   7   7          0.71          2.74         3.66 o                         
  -1   7   7        842.48        837.32        14.81 o                         
   0   7   7        140.86        161.68         5.74 o                         
   1   7   7       1372.48       1330.55        21.33 o                         
   2   7   7        303.15        306.84         8.21 o                         
   3   7   7       2325.07       2241.76        39.23 o                         
   4   7   7        193.74        200.57         8.46 o                         
   5   7   7        596.30        592.33        18.58 o                         
   6   7   7        443.28        470.10        17.96 o                         
   7   7   7          8.27          3.73         6.07 o                         
   8   7   7        104.48        104.86        12.29 o                         
   9   7   7         52.43         31.93        22.84 o                         
  -6   8   7          8.25         11.42         9.75 o                         
  -5   8   7         99.88         89.95        22.02 o                         
  -4   8   7         19.09         21.07         2.94 o                         
  -3   8   7        325.71        337.97        17.40 o                         
  -2   8   7        115.08        123.89         3.52 o                         
  -1   8   7        867.44        887.51        13.58 o                         
   0   8   7          0.17          7.07         1.50 o                         
   1   8   7       1367.70       1371.79        23.70 o                         
   2   8   7       1136.54       1134.39        22.95 o                         
   3   8   7         78.99         90.61         5.79 o                         
   4   8   7        758.54        751.09        18.55 o                         
   5   8   7        342.96        336.35        18.56 o                         
   6   8   7         33.56         33.19        14.52 o                         
   7   8   7        229.66        229.01        12.56 o                         
   8   8   7          0.38          3.09        10.92 o                         
   9   8   7         63.08         34.34        10.94 o                         
  -5   9   7         88.38         82.15        19.03 o                         
  -4   9   7          1.54        -11.45        11.45 o                         
  -3   9   7        169.15        176.28        13.37 o                         
  -2   9   7        190.02        175.02        10.16 o                         
  -1   9   7         37.35         23.42         6.14 o                         
   0   9   7        712.07        729.39        15.48 o                         
   1   9   7        268.74        208.11        47.88 o                         
   2   9   7         19.08         19.56         2.95 o                         
   3   9   7        828.31        841.61        18.95 o                         
   4   9   7        201.59        207.90         8.63 o                         
   5   9   7        363.54        365.99        14.54 o                         
   6   9   7         52.78         50.90        10.34 o                         
   7   9   7        116.35        139.53        12.11 o                         
   8   9   7         13.71         11.79        11.50 o                         
   9   9   7         11.25          5.46        13.04 o                         
  -5  10   7          3.64          1.64        15.26 o                         
  -4  10   7         46.62         36.46        15.79 o                         
  -3  10   7         26.85         25.07        12.56 o                         
  -2  10   7         21.35         10.57         6.35 o                         
  -1  10   7        285.22        296.26        14.03 o                         
   0  10   7        140.24        135.41        18.58 o                         
   1  10   7        429.43        436.78        11.38 o                         
   2  10   7        213.55        221.05         6.83 o                         
   3  10   7        248.09        255.57         9.49 o                         
   4  10   7          5.51         10.49         4.26 o                         
   5  10   7        105.72         95.40        10.24 o                         
   6  10   7          8.45          4.83         6.67 o                         
   7  10   7          3.86         10.91         8.09 o                         
   8  10   7          6.99          9.06        11.66 o                         
  -4  11   7          3.38         16.91        15.26 o                         
  -3  11   7        140.37         98.10        20.19 o                         
  -2  11   7         86.14        100.17        14.05 o                         
  -1  11   7        211.14        211.56        15.07 o                         
   0  11   7         63.60         51.17        12.03 o                         
   1  11   7        170.03        140.69        12.38 o                         
   2  11   7          1.89          2.13         2.93 o                         
   3  11   7         39.14         31.78         4.50 o                         
   4  11   7         10.14          9.93         4.28 o                         
   5  11   7          3.25          3.40         6.65 o                         
   6  11   7          0.37         -1.97         7.87 o                         
   7  11   7         14.01         15.74        15.74 o                         
   8  11   7          0.84         24.43        17.91 o                         
  -3  12   7         20.33         -9.80        14.15 o                         
  -2  12   7          6.61          0.28         9.97 o                         
  -1  12   7         11.42         15.64        11.77 o                         
   0  12   7          4.52         -4.37        14.76 o                         
   1  12   7          3.69          3.90         6.30 o                         
   2  12   7          1.40          4.64         3.89 o                         
   3  12   7         34.67         26.35         5.28 o                         
   4  12   7          0.89         -6.25        12.53 o                         
   5  12   7         33.95         25.94         8.88 o                         
   6  12   7          0.38         -3.63        30.32 o                         
   7  12   7         20.73         12.93         8.61 o                         
  -1  13   7         11.43          9.99         7.97 o                         
   0  13   7          0.02          4.08        13.65 o                         
   1  13   7         20.70          4.43         9.04 o                         
   2  13   7          0.23          1.96        11.26 o                         
   3  13   7         23.62         23.24         6.20 o                         
   4  13   7          0.02          1.06         7.07 o                         
   5  13   7         23.99         32.54        12.67 o                         
   6  13   7          2.64         -6.50        12.00 o                         
   1  14   7          4.49          8.16        11.52 o                         
   2  14   7          0.86          1.23         7.37 o                         
   3  14   7         12.80         13.75        16.22 o                         
   4  14   7          7.17         -3.23         6.27 o                         
  -4 -12   8         50.57         54.11        17.65 o                         
  -3 -12   8         44.47         59.51        12.96 o                         
  -2 -12   8         30.65         41.84        10.06 o                         
  -1 -12   8         56.57         51.13        10.88 o                         
   0 -12   8          7.29         15.22         7.22 o                         
   1 -12   8         26.23         37.11         8.38 o                         
  -6 -11   8         11.91         13.36        10.93 o                         
  -5 -11   8         67.38         78.47        14.45 o                         
  -4 -11   8         10.88         24.51        10.98 o                         
  -3 -11   8        122.36        158.73        16.12 o                         
  -2 -11   8          7.08          8.29        10.79 o                         
  -1 -11   8        124.99        141.19        12.98 o                         
   0 -11   8          0.33          0.16         5.72 o                         
   1 -11   8         40.07         36.52         9.08 o                         
   2 -11   8          0.22         -0.42         5.87 o                         
  -7 -10   8         81.25         68.36        10.63 o                         
  -6 -10   8          7.90         -4.63         7.64 o                         
  -5 -10   8         67.81         77.52        10.56 o                         
  -4 -10   8          4.64          2.86         6.13 o                         
  -3 -10   8         24.10         26.97         4.86 o                         
  -2 -10   8          4.55         -0.76         9.69 o                         
  -1 -10   8         18.66         23.18         8.49 o                         
   0 -10   8          5.13         21.99         8.80 o                         
   1 -10   8        165.45        188.20        11.65 o                         
   2 -10   8         11.95          5.03         8.66 o                         
   3 -10   8         46.15         50.99         8.33 o                         
   4 -10   8          4.93         13.77         6.91 o                         
  -7  -9   8          1.36        -11.58        11.58 o                         
  -6  -9   8          3.14          3.19        13.98 o                         
  -5  -9   8          0.04         -5.31         5.61 o                         
  -4  -9   8         37.55         31.35         5.63 o                         
  -3  -9   8         56.98         51.43         7.35 o                         
  -2  -9   8         15.22          9.08         5.41 o                         
  -1  -9   8        165.41        190.04         8.19 o                         
   0  -9   8         18.13         15.38         6.20 o                         
   1  -9   8          7.65          7.55         4.32 o                         
   2  -9   8          0.19         -2.10         4.63 o                         
   3  -9   8          9.25          0.46         6.10 o                         
   4  -9   8         42.08         46.28        13.14 o                         
   5  -9   8          5.21         -0.33         8.67 o                         
  -8  -8   8          3.25          6.76         9.06 o                         
  -7  -8   8          8.26          4.60        11.11 o                         
  -6  -8   8          3.88          5.88         7.69 o                         
  -5  -8   8        147.03        155.31         9.82 o                         
  -4  -8   8          3.30          2.95         8.09 o                         
  -3  -8   8        189.79        213.52        16.02 o                         
  -2  -8   8          0.01         -2.70         3.20 o                         
  -1  -8   8          4.28         -4.33         4.35 o                         
   0  -8   8         24.66         20.08         4.83 o                         
   1  -8   8         95.37         85.19         4.97 o                         
   2  -8   8        156.62        148.39         6.39 o                         
   3  -8   8         70.78         66.03         6.19 o                         
   4  -8   8         18.82         13.20         5.52 o                         
   5  -8   8         51.40         51.53        17.70 o                         
  -8  -7   8          0.82          5.29        12.65 o                         
  -7  -7   8         34.39         57.64        19.93 o                         
  -6  -7   8          8.30         12.53         6.17 o                         
  -5  -7   8          1.76          8.17         5.63 o                         
  -4  -7   8          1.26         -0.99         4.00 o                         
  -3  -7   8        268.07        274.37         9.18 o                         
  -2  -7   8         50.50         59.21         5.64 o                         
  -1  -7   8        282.53        286.90         9.38 o                         
   0  -7   8        213.36        238.08        12.93 o                         
   1  -7   8        106.41        100.68         5.09 o                         
   2  -7   8         11.86         14.69         3.48 o                         
   3  -7   8         54.63         56.84         4.27 o                         
   4  -7   8          0.31         -4.49         5.20 o                         
   5  -7   8          8.75         23.06         9.91 o                         
   6  -7   8          1.08         -3.16        11.07 o                         
  -8  -6   8         11.96         -0.53        13.91 o                         
  -7  -6   8         30.50          9.27         8.51 o                         
  -6  -6   8          6.94         -1.31         5.65 o                         
  -5  -6   8        155.25        143.05         8.70 o                         
  -4  -6   8         54.01         39.70         6.28 o                         
  -3  -6   8        174.71        170.47         7.21 o                         
  -2  -6   8        151.59        151.39         6.46 o                         
  -1  -6   8        173.20        166.22        11.18 o                         
   0  -6   8          0.15          2.36         3.19 o                         
   1  -6   8        129.50        136.51         5.82 o                         
   2  -6   8          0.04          1.56         3.09 o                         
   3  -6   8         28.55         26.12         3.65 o                         
   4  -6   8          3.87          6.64         4.07 o                         
   5  -6   8          0.42          1.97         4.60 o                         
   6  -6   8          2.91          3.37         8.48 o                         
   7  -6   8          7.75          1.43         8.77 o                         
  -9  -5   8         34.49         28.02        11.73 o                         
  -8  -5   8          1.67         -3.90         8.84 o                         
  -7  -5   8        138.72        145.94        13.10 o                         
  -6  -5   8          0.97          5.31         7.28 o                         
  -5  -5   8        213.28        216.95        10.22 o                         
  -4  -5   8         24.07         28.69         4.70 o                         
  -3  -5   8         80.24         87.54         6.14 o                         
  -2  -5   8         11.16          4.97         2.78 o                         
  -1  -5   8          4.62         -0.94         3.01 o                         
   0  -5   8          2.94          6.82         3.47 o                         
   1  -5   8         19.88         21.55         3.04 o                         
   2  -5   8         21.80         19.96         3.14 o                         
   3  -5   8         30.73         29.72         3.86 o                         
   4  -5   8         10.02         10.39         4.41 o                         
   5  -5   8         23.65         17.76         7.88 o                         
   6  -5   8          0.56         -7.15         7.15 o                         
   7  -5   8          0.02         -9.36        13.41 o                         
  -9  -4   8         26.86         30.26        12.83 o                         
  -8  -4   8          1.62          6.53        11.11 o                         
  -7  -4   8          7.78          8.61         7.53 o                         
  -6  -4   8          0.91          1.37         5.05 o                         
  -5  -4   8         20.10         14.95         6.14 o                         
  -4  -4   8          0.26         -0.09         3.54 o                         
  -3  -4   8         17.26         20.15         3.90 o                         
  -2  -4   8         19.55         27.36         3.72 o                         
  -1  -4   8         25.14         20.79         3.17 o                         
   0  -4   8          2.06          3.36         2.77 o                         
   1  -4   8          0.90          0.42         2.14 o                         
   2  -4   8        172.60        178.19         6.01 o                         
   3  -4   8          1.56          9.75         3.38 o                         
   4  -4   8         30.47         26.10         4.19 o                         
   5  -4   8         20.15         24.66         4.96 o                         
   6  -4   8          2.80         -4.31         5.43 o                         
   7  -4   8          5.55         -4.06         7.15 o                         
   8  -4   8          1.62         -4.50         9.49 o                         
  -9  -3   8          0.07         -4.85        10.10 o                         
  -8  -3   8          0.01         -8.09         8.09 o                         
  -7  -3   8          3.66          0.91         9.44 o                         
  -6  -3   8          8.80         15.06         5.68 o                         
  -5  -3   8         30.51         29.09         5.47 o                         
  -4  -3   8         19.65         23.77         5.31 o                         
  -3  -3   8         36.86         34.86         4.42 o                         
  -2  -3   8         29.75         19.55         4.25 o                         
  -1  -3   8         60.37         61.99         4.13 o                         
   0  -3   8        372.60        376.33         9.08 o                         
   1  -3   8         29.02         30.46         2.79 o                         
   2  -3   8         34.93         28.87         2.66 o                         
   3  -3   8        112.12        108.57         4.49 o                         
   4  -3   8         16.19         12.86         3.15 o                         
   5  -3   8          7.77          4.70         5.63 o                         
   6  -3   8         34.10         35.79         5.88 o                         
   7  -3   8          2.03         -0.66         5.11 o                         
   8  -3   8         13.03          9.88        15.06 o                         
  -9  -2   8          8.28         -5.46         9.70 o                         
  -8  -2   8          4.60          3.55         7.35 o                         
  -7  -2   8          5.90          6.64         6.52 o                         
  -6  -2   8          2.79          2.72         4.27 o                         
  -5  -2   8         11.45         22.85         6.23 o                         
  -4  -2   8        159.38        156.13         8.69 o                         
  -3  -2   8         12.92         18.68         6.20 o                         
  -2  -2   8        418.42        398.60        10.28 o                         
  -1  -2   8        674.11        746.75        14.42 o                         
   0  -2   8        133.61        135.36         4.87 o                         
   1  -2   8        317.25        379.75        13.75 o                         
   2  -2   8        274.87        268.87         5.99 o                         
   3  -2   8         12.13         14.07         2.95 o                         
   4  -2   8        140.06        138.34         7.54 o                         
   5  -2   8         21.61         22.83         3.53 o                         
   6  -2   8          6.70         10.17         3.80 o                         
   7  -2   8          0.01          6.29         5.03 o                         
   8  -2   8          2.54          4.57        14.33 o                         
  -9  -1   8         11.87         13.62        22.37 o                         
  -8  -1   8          1.21          9.00         7.53 o                         
  -7  -1   8         10.88         11.66         6.65 o                         
  -6  -1   8         19.06         18.03         5.00 o                         
  -5  -1   8         19.09         20.60         5.12 o                         
  -4  -1   8         38.92         32.94         5.45 o                         
  -3  -1   8        131.52        155.54         7.13 o                         
  -2  -1   8         45.76         43.13         4.55 o                         
  -1  -1   8          6.96          1.19         2.24 o                         
   0  -1   8        443.22        458.22        10.34 o                         
   1  -1   8         87.99         80.46         3.13 o                         
   2  -1   8         88.03         92.45         3.95 o                         
   3  -1   8          0.14          0.99         2.67 o                         
   4  -1   8         45.47         42.30         3.17 o                         
   5  -1   8          1.75          1.54         2.51 o                         
   6  -1   8          4.22          2.16         3.47 o                         
   7  -1   8          3.16         -1.96         4.86 o                         
   8  -1   8          0.60         10.42        18.78 o                         
   9  -1   8          4.49         -5.56        23.69 o                         
  -9   0   8          0.03          4.37        20.17 o                         
  -8   0   8          2.47         -8.97         8.97 o                         
  -7   0   8          1.30         -4.91         5.34 o                         
  -6   0   8         31.54         34.06         5.57 o                         
  -5   0   8         14.09         12.36         3.52 o                         
  -4   0   8        161.86        175.10         6.32 o                         
  -3   0   8         26.85         28.45         3.65 o                         
  -2   0   8        439.10        434.67        10.69 o                         
  -1   0   8         22.56         12.52         3.29 o                         
   0   0   8         34.34         43.78         2.53 o                         
   1   0   8         22.59         18.96         2.32 o                         
   2   0   8        372.67        328.73         7.94 o                         
   3   0   8         63.92         52.69         2.73 o                         
   4   0   8        114.36        127.20         5.54 o                         
   5   0   8          6.32          8.43         2.79 o                         
   6   0   8         26.39         37.51         4.31 o                         
   7   0   8         19.83         24.91         9.43 o                         
   8   0   8          0.03         13.36         8.27 o                         
   9   0   8          0.15        -13.08        13.08 o                         
  -9   1   8          2.36         13.82        12.83 o                         
  -8   1   8         11.44         -4.19        22.10 o                         
  -7   1   8          0.14          8.07         6.19 o                         
  -6   1   8         35.93         34.51         6.01 o                         
  -5   1   8         59.73         70.00         5.57 o                         
  -4   1   8          0.43          1.46         2.91 o                         
  -3   1   8         30.10         37.50         5.59 o                         
  -2   1   8        518.01        508.98        10.19 o                         
  -1   1   8          3.39          3.80         2.57 o                         
   0   1   8       1351.39       1250.61        21.11 o                         
   1   1   8         24.12         18.96         2.83 o                         
   2   1   8         31.08         30.73         2.60 o                         
   3   1   8        359.79        361.12         7.34 o                         
   4   1   8         12.32         18.01         2.55 o                         
   5   1   8         28.78         29.72         4.98 o                         
   6   1   8         62.19         76.91         5.27 o                         
   7   1   8         24.45         23.57         5.28 o                         
   8   1   8         48.27         55.70         8.62 o                         
   9   1   8         12.76         -8.07        13.41 o                         
  -8   2   8          5.09          9.07         7.53 o                         
  -7   2   8          2.59          1.60        10.54 o                         
  -6   2   8         16.14          9.87         4.39 o                         
  -5   2   8         12.33         12.76         3.97 o                         
  -4   2   8        252.91        268.90         8.63 o                         
  -3   2   8         29.19         28.15         2.97 o                         
  -2   2   8        138.93        113.68         3.88 o                         
  -1   2   8         26.81         24.41         2.20 o                         
   0   2   8        630.85        679.79        12.47 o                         
   1   2   8         23.95         17.30         4.55 o                         
   2   2   8        475.12        476.63         9.57 o                         
   3   2   8        417.63        462.51        12.32 o                         
   4   2   8        164.86        163.78         6.11 o                         
   5   2   8        219.74        221.47         8.00 o                         
   6   2   8         82.40         76.30         6.15 o                         
   7   2   8         10.88          1.20         6.75 o                         
   8   2   8          2.71         -4.77         9.33 o                         
   9   2   8          4.60          4.55        20.43 o                         
  -8   3   8          4.94         27.88        11.45 o                         
  -7   3   8          0.05         -1.82        10.45 o                         
  -6   3   8         15.53         15.41         4.55 o                         
  -5   3   8          1.72          2.12         4.13 o                         
  -4   3   8          8.29         10.23         3.80 o                         
  -3   3   8          4.90          8.27         3.67 o                         
  -2   3   8        275.06        274.03         7.52 o                         
  -1   3   8          0.14          4.03         1.39 o                         
   0   3   8        180.23        145.05         4.60 o                         
   1   3   8        686.39        842.96        18.13 o                         
   2   3   8        138.00        128.22         4.59 o                         
   3   3   8         25.44         33.01         3.31 o                         
   4   3   8        265.38        251.74         7.55 o                         
   5   3   8          2.87         -1.46         3.55 o                         
   6   3   8         25.85         39.15         5.17 o                         
   7   3   8         18.15         29.97         7.84 o                         
   8   3   8          4.27          3.25         7.82 o                         
   9   3   8          1.25          6.40         9.04 o                         
  -8   4   8          1.96          1.11        13.67 o                         
  -7   4   8          2.40         17.49         9.27 o                         
  -6   4   8         15.33         12.26         5.07 o                         
  -5   4   8         14.79         20.91         3.78 o                         
  -4   4   8         24.76         37.62         3.44 o                         
  -3   4   8         44.04         51.03         3.45 o                         
  -2   4   8         28.64         26.47         2.20 o                         
  -1   4   8        727.86        785.67        12.82 o                         
   0   4   8        143.48        155.16         3.83 o                         
   1   4   8         27.32         35.67         1.96 o                         
   2   4   8        348.61        331.15         8.28 o                         
   3   4   8          1.10          0.13         2.27 o                         
   4   4   8         14.89          5.30         3.10 o                         
   5   4   8         38.14         36.71         6.12 o                         
   6   4   8          7.31          9.82         4.13 o                         
   7   4   8          4.33          7.67         8.72 o                         
   8   4   8          9.73          5.94        13.36 o                         
   9   4   8         15.17         14.92         9.81 o                         
  -7   5   8          6.27         31.75        13.67 o                         
  -6   5   8          0.05          2.09         6.06 o                         
  -5   5   8        106.31         94.36         6.47 o                         
  -4   5   8          5.10          2.28         2.90 o                         
  -3   5   8        127.22        129.44         4.42 o                         
  -2   5   8         96.50         94.22         3.93 o                         
  -1   5   8         33.02         44.76         3.50 o                         
   0   5   8        203.25        172.37         5.01 o                         
   1   5   8         18.76         30.76         3.17 o                         
   2   5   8          9.82          7.29         3.36 o                         
   3   5   8          2.09          1.27         3.18 o                         
   4   5   8         11.06         11.48         3.63 o                         
   5   5   8         16.00         13.43         7.48 o                         
   6   5   8          0.35          1.47         4.08 o                         
   7   5   8          1.53         -1.94         6.13 o                         
   8   5   8         19.70         35.35        10.33 o                         
   9   5   8          4.94         10.44         9.54 o                         
  -7   6   8         21.09         31.27        12.61 o                         
  -6   6   8          0.13          7.15         9.33 o                         
  -5   6   8          8.48         12.78         3.74 o                         
  -4   6   8          8.97          8.80         2.63 o                         
  -3   6   8          1.10          4.00         2.51 o                         
  -2   6   8          4.47          3.59         2.03 o                         
  -1   6   8          4.05          1.21         2.14 o                         
   0   6   8         38.63         38.10         2.58 o                         
   1   6   8          0.04         -0.31         3.14 o                         
   2   6   8         25.82         28.82         4.12 o                         
   3   6   8         14.43         13.79         3.99 o                         
   4   6   8         54.70         63.26         5.81 o                         
   5   6   8         25.70         21.47         5.12 o                         
   6   6   8         59.44         64.70         5.95 o                         
   7   6   8         67.64         61.63         6.62 o                         
   8   6   8          0.49          6.82        15.77 o                         
   9   6   8         23.10         25.65        14.48 o                         
  -5   7   8          1.84          4.44         4.39 o                         
  -4   7   8          1.21         -2.36         2.36 o                         
  -3   7   8          7.77          7.67         3.07 o                         
  -2   7   8          5.60         13.71         2.64 o                         
  -1   7   8          0.22          2.73         1.70 o                         
   0   7   8          1.38          9.77         2.95 o                         
   1   7   8         65.93         56.29         3.24 o                         
   2   7   8         27.38         38.98         3.85 o                         
   3   7   8        418.31        418.19        10.48 o                         
   4   7   8         94.86         97.22         6.98 o                         
   5   7   8        327.66        322.72        11.44 o                         
   6   7   8         11.74         18.55         5.88 o                         
   7   7   8         89.42         74.32         8.21 o                         
   8   7   8          9.82         30.64        28.83 o                         
   9   7   8         18.66         13.59        14.24 o                         
  -6   8   8          0.53          2.68         6.47 o                         
  -5   8   8          0.61         -6.27         6.27 o                         
  -4   8   8          1.80          0.94         2.90 o                         
  -3   8   8         75.97         77.52         3.30 o                         
  -2   8   8          6.76         12.61         2.82 o                         
  -1   8   8        258.09        265.59         6.76 o                         
   0   8   8        134.09        136.97         4.40 o                         
   1   8   8        299.03        320.69         7.31 o                         
   2   8   8        197.99        177.85         6.07 o                         
   3   8   8        163.29        171.55         7.35 o                         
   4   8   8         18.74         13.27         4.57 o                         
   5   8   8         45.29         39.67         5.43 o                         
   6   8   8          5.10          4.45         8.06 o                         
   7   8   8          1.55          2.98         6.51 o                         
   8   8   8          1.97          0.66         8.65 o                         
   9   8   8          2.24         16.09        14.03 o                         
  -5   9   8         21.15         15.79        15.21 o                         
  -4   9   8         14.25         15.79        10.33 o                         
  -3   9   8         35.88         12.34        16.62 o                         
  -2   9   8         89.24         89.69        11.03 o                         
  -1   9   8         57.05         53.99         2.73 o                         
   0   9   8         62.14         67.64         3.23 o                         
   1   9   8        163.67        152.29         5.61 o                         
   2   9   8          0.20         -2.48         2.48 o                         
   3   9   8         57.47         49.60         4.27 o                         
   4   9   8          0.33          1.48         4.19 o                         
   5   9   8         10.50         -3.75         6.03 o                         
   6   9   8          1.07         -2.78         7.48 o                         
   7   9   8         27.85         17.53         8.95 o                         
   8   9   8          7.84         27.13        13.37 o                         
  -4  10   8         20.05         15.79        14.15 o                         
  -3  10   8         55.36         32.65        12.51 o                         
  -2  10   8         12.76         -4.46         6.86 o                         
  -1  10   8         90.22         91.50         8.33 o                         
   0  10   8          1.50          9.66         4.87 o                         
   1  10   8         13.79         11.95         3.46 o                         
   2  10   8         18.12         26.81         3.06 o                         
   3  10   8        215.29        202.50         8.53 o                         
   4  10   8         43.02         48.93         4.89 o                         
   5  10   8         81.62         77.88        15.81 o                         
   6  10   8         34.85         39.76         8.75 o                         
   7  10   8          7.20          8.43         7.68 o                         
   8  10   8          0.01          0.51        11.88 o                         
  -4  11   8          3.99         -4.88        14.68 o                         
  -3  11   8          1.31          7.10         9.80 o                         
  -2  11   8          0.83         13.43         9.95 o                         
  -1  11   8         81.44         82.59         9.67 o                         
   0  11   8         11.94         27.93        11.47 o                         
   1  11   8        126.91        122.81        20.43 o                         
   2  11   8          8.26          2.84         8.72 o                         
   3  11   8          5.23         11.77         4.09 o                         
   4  11   8          0.10         -3.98         3.98 o                         
   5  11   8          2.25          2.88         6.48 o                         
   6  11   8          8.34          3.17         6.45 o                         
   7  11   8         17.53         23.32        10.86 o                         
  -2  12   8          1.24         -5.59        10.59 o                         
  -1  12   8         18.29         17.34         7.93 o                         
   0  12   8          0.32         -5.36         6.92 o                         
   1  12   8         12.50         20.38         8.81 o                         
   2  12   8          1.07          2.76         4.39 o                         
   3  12   8         41.67         50.66         8.05 o                         
   4  12   8          0.02          5.69         7.07 o                         
   5  12   8        105.58        127.60        13.09 o                         
   6  12   8          0.62         -7.65         7.65 o                         
   7  12   8         70.16         53.76        12.53 o                         
  -1  13   8         56.89         62.84        13.06 o                         
   0  13   8          0.05          5.39         9.57 o                         
   1  13   8         71.87         53.02        13.12 o                         
   2  13   8         11.55         16.91         7.19 o                         
   3  13   8         99.88        126.77        11.06 o                         
   4  13   8         48.31         60.23         9.57 o                         
   5  13   8         33.49          4.40        12.14 o                         
   2  14   8         37.32         10.81        10.97 o                         
   3  14   8         13.11          7.65         9.41 o                         
  -3 -12   9         15.07         12.74         8.70 o                         
  -2 -12   9          1.63         -7.01         7.01 o                         
  -1 -12   9         32.23         27.77        10.32 o                         
   0 -12   9         29.04         12.67         7.42 o                         
  -5 -11   9          3.70          3.97         9.39 o                         
  -4 -11   9          8.82         -1.53         5.40 o                         
  -3 -11   9          0.62         -7.68         7.68 o                         
  -2 -11   9         52.91         56.60        16.80 o                         
  -1 -11   9         42.12         44.37         9.79 o                         
   0 -11   9         33.06         26.55         7.57 o                         
   1 -11   9         17.56         15.10         6.84 o                         
   2 -11   9          0.03         -6.88         7.29 o                         
  -6 -10   9         15.45         -2.23         9.66 o                         
  -5 -10   9          2.28         -2.17         7.10 o                         
  -4 -10   9         95.01         77.60        11.14 o                         
  -3 -10   9         85.37         81.09        10.51 o                         
  -2 -10   9         55.22         45.46         7.77 o                         
  -1 -10   9         25.17         25.34         7.28 o                         
   0 -10   9          0.45          6.04         6.57 o                         
   1 -10   9          7.54          6.61         8.58 o                         
   2 -10   9         14.33         19.60         6.89 o                         
   3 -10   9         32.64          6.01        17.41 o                         
  -7  -9   9         27.72          5.56        12.57 o                         
  -6  -9   9         32.58         20.52        14.78 o                         
  -5  -9   9         63.64         63.92         9.26 o                         
  -4  -9   9          0.03         -1.82         5.64 o                         
  -3  -9   9          0.07         -1.62         4.91 o                         
  -2  -9   9         61.37         61.94         9.36 o                         
  -1  -9   9          1.00          1.12         5.11 o                         
   0  -9   9         96.75         96.84        10.32 o                         
   1  -9   9          9.74          6.83         4.47 o                         
   2  -9   9         85.83         74.32         8.63 o                         
   3  -9   9          2.75          0.60         8.46 o                         
   4  -9   9         52.55         60.09         8.78 o                         
  -7  -8   9          0.16         -4.29        11.80 o                         
  -6  -8   9          5.38          3.02         7.35 o                         
  -5  -8   9         22.75         26.70         6.54 o                         
  -4  -8   9         37.86         36.31         7.32 o                         
  -3  -8   9          0.92          5.36         6.00 o                         
  -2  -8   9        109.16        122.14        10.55 o                         
  -1  -8   9         32.49         40.12         8.34 o                         
   0  -8   9        213.33        214.22         9.31 o                         
   1  -8   9         11.06          8.89         3.81 o                         
   2  -8   9        250.71        273.56        10.61 o                         
   3  -8   9         39.12         33.54         5.60 o                         
   4  -8   9        111.04        107.37        10.20 o                         
   5  -8   9         16.71         27.32        10.69 o                         
  -8  -7   9          2.62          3.37        13.07 o                         
  -7  -7   9          2.80          0.89         8.09 o                         
  -6  -7   9         70.31         48.96        11.58 o                         
  -5  -7   9          4.17          0.55         7.50 o                         
  -4  -7   9        287.52        296.68        12.34 o                         
  -3  -7   9          0.61          0.50         4.45 o                         
  -2  -7   9        519.76        519.18        20.33 o                         
  -1  -7   9        149.52        149.34         7.02 o                         
   0  -7   9        597.80        597.32        14.87 o                         
   1  -7   9        107.24         92.08         6.41 o                         
   2  -7   9        196.43        180.48         7.55 o                         
   3  -7   9          3.00          4.40         4.30 o                         
   4  -7   9          1.00         11.54         7.99 o                         
   5  -7   9          3.86         12.06        30.61 o                         
   6  -7   9         13.92         -3.14        11.80 o                         
  -8  -6   9         52.10         51.26        14.83 o                         
  -7  -6   9          1.03         -6.16        11.39 o                         
  -6  -6   9        157.07        148.52        30.08 o                         
  -5  -6   9          2.69          3.98         5.52 o                         
  -4  -6   9        321.43        299.97        12.65 o                         
  -3  -6   9         40.48         33.74         5.02 o                         
  -2  -6   9        480.10        438.71        11.37 o                         
  -1  -6   9          1.96          2.09         3.26 o                         
   0  -6   9         46.72         33.51         5.68 o                         
   1  -6   9         25.37         31.41         3.05 o                         
   2  -6   9         96.71        100.83         4.80 o                         
   3  -6   9          9.97          8.53         3.01 o                         
   4  -6   9        103.87         98.70         6.28 o                         
   5  -6   9          3.48        -10.31        10.31 o                         
   6  -6   9         11.02          3.22        10.41 o                         
  -8  -5   9         63.94         82.07        16.11 o                         
  -7  -5   9          3.71          3.79        10.23 o                         
  -6  -5   9        157.41        181.42        15.61 o                         
  -5  -5   9         34.12         30.68         5.98 o                         
  -4  -5   9        173.14        165.84         8.49 o                         
  -3  -5   9          1.54          4.83         3.78 o                         
  -2  -5   9         85.46         83.90         6.76 o                         
  -1  -5   9         84.26         97.06         5.15 o                         
   0  -5   9        596.27        629.76        14.22 o                         
   1  -5   9         68.34         68.48         4.66 o                         
   2  -5   9        235.95        230.25         6.85 o                         
   3  -5   9         34.07         40.52         4.26 o                         
   4  -5   9         13.15         12.82         4.51 o                         
   5  -5   9         36.88         23.39         6.06 o                         
   6  -5   9          0.31         -6.04         9.94 o                         
   7  -5   9         13.44          1.50        12.07 o                         
  -8  -4   9          8.44         -3.29        15.26 o                         
  -6  -4   9          0.04         -5.30         9.25 o                         
  -5  -4   9         57.38         48.53         7.08 o                         
  -4  -4   9        219.32        217.02         8.93 o                         
  -3  -4   9        313.62        317.12        11.46 o                         
  -2  -4   9        460.91        486.10        12.29 o                         
  -1  -4   9        104.07        117.02         6.38 o                         
   0  -4   9        127.68        111.88         5.33 o                         
   1  -4   9         18.62         22.78         3.71 o                         
   2  -4   9          0.15          6.86         2.75 o                         
   3  -4   9         31.80         37.93         4.43 o                         
   4  -4   9          8.89          8.29         4.18 o                         
   5  -4   9         10.47         15.31         4.54 o                         
   6  -4   9         19.21         19.59         5.84 o                         
   7  -4   9          0.10         14.52        18.30 o                         
  -9  -3   9          3.63          8.64        10.23 o                         
  -8  -3   9          0.08          2.14        10.99 o                         
  -7  -3   9         25.68         34.50         9.56 o                         
  -6  -3   9         73.16         83.30         7.94 o                         
  -5  -3   9         23.02         17.25         4.74 o                         
  -4  -3   9        234.64        253.17         9.77 o                         
  -3  -3   9          7.94          8.82         3.56 o                         
  -2  -3   9        162.88        157.59         6.40 o                         
  -1  -3   9        105.69        101.89         5.01 o                         
   0  -3   9          8.07          7.71         2.62 o                         
   1  -3   9        381.15        382.56         8.56 o                         
   2  -3   9         28.65         27.41         3.33 o                         
   3  -3   9         67.91         74.90         5.36 o                         
   4  -3   9        125.31        124.01         5.90 o                         
   5  -3   9          7.27          0.81         8.83 o                         
   6  -3   9        143.41        135.75        12.00 o                         
   7  -3   9          0.05         -6.16         6.16 o                         
   8  -3   9         56.94         55.05        11.17 o                         
  -9  -2   9          3.35         17.66        16.38 o                         
  -8  -2   9         55.30         38.88        14.18 o                         
  -7  -2   9          0.61          3.72         6.34 o                         
  -6  -2   9        107.58        109.50         7.59 o                         
  -5  -2   9          0.20          0.69         4.37 o                         
  -4  -2   9          7.49          3.22         4.00 o                         
  -3  -2   9        237.17        243.22         9.03 o                         
  -2  -2   9         60.96         57.87         4.41 o                         
  -1  -2   9        359.70        412.82         9.53 o                         
   0  -2   9        307.46        295.27         7.61 o                         
   1  -2   9          1.63          5.07         3.00 o                         
   2  -2   9        686.83        680.48        12.04 o                         
   3  -2   9         13.25         17.32         3.66 o                         
   4  -2   9        700.61        709.09        16.70 o                         
   5  -2   9          3.43          4.11         4.44 o                         
   6  -2   9        190.87        198.56        10.18 o                         
   7  -2   9          0.17         -6.96         6.96 o                         
   8  -2   9          0.53          0.95        10.49 o                         
  -9  -1   9          0.00         -9.11        14.09 o                         
  -8  -1   9          2.53         21.80        19.40 o                         
  -7  -1   9          5.64          3.45         8.58 o                         
  -6  -1   9         14.45         16.19         4.92 o                         
  -5  -1   9        109.76        126.74         6.96 o                         
  -4  -1   9         64.38         66.69         9.10 o                         
  -3  -1   9        122.32        126.54         6.78 o                         
  -2  -1   9        268.68        250.84         7.62 o                         
  -1  -1   9         80.16         76.78         3.91 o                         
   0  -1   9       1139.73       1157.18        20.68 o                         
   1  -1   9        319.00        299.71         5.88 o                         
   2  -1   9       1531.71       1471.23        23.48 o                         
   3  -1   9          2.17          6.96         2.95 o                         
   4  -1   9        201.45        190.23         6.55 o                         
   5  -1   9          8.10          9.88         3.57 o                         
   6  -1   9         31.80         24.07         4.28 o                         
   7  -1   9          5.33          5.42         4.75 o                         
   8  -1   9         23.38         20.25        30.53 o                         
  -8   0   9          3.93         -0.92         9.45 o                         
  -7   0   9         48.04         46.96        10.87 o                         
  -6   0   9         32.24         37.31         6.69 o                         
  -5   0   9         14.05         15.77         4.34 o                         
  -4   0   9        233.59        232.52        12.85 o                         
  -3   0   9          1.83          5.56         3.38 o                         
  -2   0   9       1207.49       1246.11        25.24 o                         
  -1   0   9         28.26         27.75         2.97 o                         
   0   0   9       1786.21       1797.57        33.79 o                         
   1   0   9         70.80         74.95         3.22 o                         
   2   0   9         23.56         27.10         2.66 o                         
   3   0   9          7.28         12.80         2.96 o                         
   4   0   9        295.30        269.31         6.86 o                         
   5   0   9        100.80        103.80         5.47 o                         
   6   0   9        107.74        119.30         7.64 o                         
   7   0   9          0.06         -5.28         5.28 o                         
   8   0   9         19.69         18.41        11.17 o                         
   9   0   9          2.63         18.11        10.71 o                         
  -8   1   9         11.93         11.05        11.74 o                         
  -7   1   9          0.50          0.05         5.63 o                         
  -6   1   9         88.10         85.27        13.58 o                         
  -5   1   9         16.82         15.15         3.78 o                         
  -4   1   9        503.32        545.18        13.47 o                         
  -3   1   9        117.62        120.73         5.91 o                         
  -2   1   9        589.25        575.24        12.05 o                         
  -1   1   9        122.80        152.52         6.04 o                         
   0   1   9        128.52        139.48         6.49 o                         
   1   1   9        502.34        526.79        10.42 o                         
   2   1   9       1136.19       1135.99        20.32 o                         
   3   1   9         59.96         64.09         3.67 o                         
   4   1   9        396.41        424.87         9.07 o                         
   5   1   9        156.71        158.84         5.95 o                         
   6   1   9        117.13        119.97         7.31 o                         
   7   1   9         10.09         11.18         6.35 o                         
   8   1   9         35.34         16.08         9.84 o                         
   9   1   9         14.03         25.44        10.95 o                         
  -8   2   9         24.42         54.11        16.96 o                         
  -7   2   9         33.98         23.30         7.62 o                         
  -6   2   9        138.06        146.37         8.65 o                         
  -5   2   9         29.75         27.40         3.71 o                         
  -4   2   9         14.27         14.62         3.21 o                         
  -3   2   9          0.69          3.53         2.90 o                         
  -2   2   9        590.10        630.13        10.72 o                         
  -1   2   9         22.88         26.84         3.04 o                         
   0   2   9       2042.78       2077.06        34.14 o                         
   1   2   9         30.01         44.18         3.57 o                         
   2   2   9        938.22        942.15        17.68 o                         
   3   2   9         79.28         95.30         5.42 o                         
   4   2   9        333.62        311.70         9.14 o                         
   5   2   9        171.19        175.86         8.35 o                         
   6   2   9         76.78         82.93         5.14 o                         
   7   2   9        160.33        154.25         8.68 o                         
   8   2   9          0.11          4.18         7.10 o                         
   9   2   9          4.31          9.25        13.66 o                         
  -8   3   9          5.75         19.66        14.79 o                         
  -7   3   9          3.72          5.77         8.48 o                         
  -6   3   9         49.02         61.36         6.65 o                         
  -5   3   9          3.26         -3.14         3.80 o                         
  -4   3   9        459.65        505.37        12.21 o                         
  -3   3   9         26.16         22.76         2.75 o                         
  -2   3   9       1023.34       1001.50        19.03 o                         
  -1   3   9         10.78         18.27         3.83 o                         
   0   3   9        680.16        688.00        17.20 o                         
   1   3   9        104.11        118.89         5.82 o                         
   2   3   9        229.63        211.45         4.88 o                         
   3   3   9        772.31        778.36        15.75 o                         
   4   3   9         13.68         14.75         3.82 o                         
   5   3   9        129.85        130.32         7.30 o                         
   6   3   9         33.74         39.56         6.21 o                         
   7   3   9          0.17          4.94         7.67 o                         
   8   3   9         21.81         20.99         9.26 o                         
   9   3   9          3.53          7.07         9.44 o                         
  -8   4   9         19.44        -15.32        15.32 o                         
  -7   4   9          0.74         14.26         9.86 o                         
  -6   4   9        102.92         90.71         7.15 o                         
  -5   4   9          0.02         -0.94         3.08 o                         
  -4   4   9        343.60        339.85         9.11 o                         
  -3   4   9          0.81          2.71         3.06 o                         
  -2   4   9        389.31        401.26         9.88 o                         
  -1   4   9        185.66        194.07         7.57 o                         
   0   4   9        106.02        114.11         5.52 o                         
   1   4   9        926.58        943.82        17.90 o                         
   2   4   9          2.64          5.18         1.76 o                         
   3   4   9        114.44        105.63         4.74 o                         
   4   4   9         59.32         53.96         4.30 o                         
   5   4   9          0.01          2.36         3.54 o                         
   6   4   9         36.65         29.92         4.92 o                         
   7   4   9         16.97          5.65         6.24 o                         
   8   4   9          1.69         -0.53         8.09 o                         
   9   4   9          1.12         -4.79         9.29 o                         
  -7   5   9          0.43          2.76        13.14 o                         
  -6   5   9        112.07        104.25        11.42 o                         
  -5   5   9         19.14         23.59         5.36 o                         
  -4   5   9         67.78         67.37         4.56 o                         
  -3   5   9         92.41         94.40         4.91 o                         
  -2   5   9          0.95          3.03         2.23 o                         
  -1   5   9         91.12         81.99         3.27 o                         
   0   5   9          9.53          7.78         2.52 o                         
   1   5   9          0.71         -1.33         2.89 o                         
   2   5   9        218.83        209.90         4.87 o                         
   3   5   9          0.92          3.84         2.57 o                         
   4   5   9        228.62        247.84         7.77 o                         
   5   5   9         63.85         63.12         5.54 o                         
   6   5   9         21.21         17.97         5.66 o                         
   7   5   9          8.27          5.97        12.95 o                         
   8   5   9          2.21         -8.06        32.12 o                         
   9   5   9          0.02         12.02        10.98 o                         
  -7   6   9          0.88          4.40        12.61 o                         
  -6   6   9          0.68          1.36         7.09 o                         
  -5   6   9          0.49         -4.32         4.32 o                         
  -4   6   9          6.76          6.07         2.89 o                         
  -3   6   9          2.23          6.19         3.02 o                         
  -2   6   9          4.62          5.57         2.42 o                         
  -1   6   9         95.41         86.06         3.58 o                         
   0   6   9        304.34        275.39         7.15 o                         
   1   6   9        310.55        315.15         6.66 o                         
   2   6   9        478.30        477.92        10.09 o                         
   3   6   9        223.61        225.86         8.17 o                         
   4   6   9          4.28          9.19         8.42 o                         
   5   6   9          0.13         -2.05         3.50 o                         
   6   6   9         50.89         47.01         6.17 o                         
   7   6   9         40.82         42.40         7.74 o                         
   8   6   9         35.01         13.67         8.98 o                         
   9   6   9         10.35         11.04        14.18 o                         
  -6   7   9          3.63          6.62         8.80 o                         
  -5   7   9         43.94         52.09         7.10 o                         
  -4   7   9         19.57         22.60         3.33 o                         
  -3   7   9        138.76        137.90         5.15 o                         
  -2   7   9        293.12        292.93         8.06 o                         
  -1   7   9         43.57         49.04         2.84 o                         
   0   7   9        278.08        291.60         7.60 o                         
   1   7   9          1.97          1.60         2.50 o                         
   2   7   9         45.08         39.42         3.39 o                         
   3   7   9         85.06         98.27         4.81 o                         
   4   7   9        183.03        178.02         8.09 o                         
   5   7   9         95.37         80.57         5.59 o                         
   6   7   9        117.86        116.58        13.09 o                         
   7   7   9          4.47          4.94         5.98 o                         
   8   7   9         62.02         54.45        20.40 o                         
   9   7   9          0.30         -6.81         9.66 o                         
  -6   8   9          9.25         25.39         9.38 o                         
  -5   8   9         25.56          7.14        17.01 o                         
  -4   8   9         77.13         62.32         4.84 o                         
  -3   8   9          0.00         -1.79         2.28 o                         
  -2   8   9          5.34          4.95         3.19 o                         
  -1   8   9          2.02          2.28         2.07 o                         
   0   8   9        266.40        273.13         7.01 o                         
   1   8   9         23.80         25.64         2.81 o                         
   2   8   9        304.81        329.02         8.13 o                         
   3   8   9         98.81        101.65         5.24 o                         
   4   8   9        231.50        252.76         8.75 o                         
   5   8   9         13.07         14.82         5.74 o                         
   6   8   9        141.96        132.80        11.47 o                         
   7   8   9          1.81         -2.92         6.21 o                         
   8   8   9         27.33         26.94        19.03 o                         
  -5   9   9          2.11          1.11         9.22 o                         
  -4   9   9         11.95          2.05        11.71 o                         
  -3   9   9         11.86          8.68         3.25 o                         
  -2   9   9        231.44        225.88         7.38 o                         
  -1   9   9         99.59         94.45         3.35 o                         
   0   9   9        228.67        197.90        27.14 o                         
   1   9   9        173.67        169.10         6.11 o                         
   2   9   9        240.86        244.72         8.00 o                         
   3   9   9          1.52          2.34         3.20 o                         
   4   9   9        203.66        209.91         8.55 o                         
   5   9   9          3.14         -0.12         6.81 o                         
   6   9   9         53.75         32.01         8.89 o                         
   7   9   9          1.09         -8.06         8.06 o                         
   8   9   9          6.61          2.13         8.73 o                         
  -4  10   9         89.92         67.42        16.85 o                         
  -3  10   9         34.47         31.53        13.04 o                         
  -2  10   9         85.41         96.92        17.49 o                         
  -1  10   9         29.55         22.12         8.40 o                         
   0  10   9        148.62        160.73        10.21 o                         
   1  10   9          4.51          4.46         3.22 o                         
   2  10   9        155.90        167.01         6.63 o                         
   3  10   9          0.48          1.10         3.70 o                         
   4  10   9         23.59         20.17         4.91 o                         
   5  10   9          3.68          1.82         6.13 o                         
   6  10   9          0.39         -6.89         7.01 o                         
   7  10   9         27.21         33.38        11.67 o                         
   8  10   9          8.04         21.03         9.59 o                         
  -3  11   9         11.37         25.02        13.62 o                         
  -2  11   9         48.55         24.57        11.98 o                         
  -1  11   9          0.37         -5.78         7.97 o                         
   0  11   9         47.47         38.03         7.45 o                         
   1  11   9          7.31          8.53         2.95 o                         
   2  11   9          0.21         -1.14         2.61 o                         
   3  11   9         92.13        117.80         8.32 o                         
   4  11   9         20.27         20.30         6.72 o                         
   5  11   9        109.67        121.52        21.04 o                         
   6  11   9         22.52         27.73         8.69 o                         
   7  11   9          3.66         -6.52        10.86 o                         
  -2  12   9          2.43         -1.22         7.39 o                         
  -1  12   9         15.39          1.97        13.65 o                         
   0  12   9         14.66          6.39         8.72 o                         
   1  12   9         51.20         36.43         8.38 o                         
   2  12   9         44.29         38.60         5.07 o                         
   3  12   9         11.26          3.25        10.39 o                         
   4  12   9         50.93         27.99         8.07 o                         
   5  12   9         20.31          7.33         7.89 o                         
   6  12   9          8.69          2.28         8.86 o                         
  -1  13   9         17.03         17.44        14.20 o                         
   0  13   9         36.58         35.33        19.93 o                         
   1  13   9          0.36          6.94         9.70 o                         
   2  13   9         40.97         12.70         8.20 o                         
   3  13   9         18.36         26.92         6.83 o                         
   4  13   9          4.05         -7.75         7.75 o                         
   5  13   9          8.90          3.46        13.17 o                         
  -4 -11  10          1.69          8.34        12.06 o                         
  -3 -11  10          8.66         14.07         9.74 o                         
  -2 -11  10          0.82          4.93         8.54 o                         
  -1 -11  10         11.62         14.50         9.91 o                         
   0 -11  10          1.37          0.40         8.12 o                         
   1 -11  10          0.11         -6.97         6.97 o                         
  -6 -10  10          7.19         -2.16         8.84 o                         
  -5 -10  10         12.21         14.77         9.17 o                         
  -4 -10  10          0.40          4.84         8.35 o                         
  -3 -10  10         17.10         13.61         6.81 o                         
  -2 -10  10          3.31         -4.41         8.46 o                         
  -1 -10  10          2.39         -6.57        13.78 o                         
   0 -10  10          0.07         -7.37         7.37 o                         
   1 -10  10          0.03         -0.91         5.90 o                         
   2 -10  10          0.18         13.19        10.26 o                         
   3 -10  10          3.55         -6.67         6.67 o                         
  -6  -9  10         14.42          5.62         8.37 o                         
  -5  -9  10          7.70          8.25         6.01 o                         
  -4  -9  10          0.01          6.07         5.83 o                         
  -3  -9  10          0.15          0.32         7.06 o                         
  -2  -9  10          0.95         -3.01         4.80 o                         
  -1  -9  10         20.88         14.75         5.05 o                         
   0  -9  10         18.98         17.65         6.31 o                         
   1  -9  10         30.75         15.64         5.61 o                         
   2  -9  10         40.77         39.83         8.38 o                         
   3  -9  10          3.94         13.26        10.02 o                         
   4  -9  10          5.40         17.38         8.42 o                         
  -7  -8  10          1.81         -7.13         8.51 o                         
  -6  -8  10          8.15          6.14        11.43 o                         
  -5  -8  10         13.48          6.72         5.99 o                         
  -4  -8  10          0.13          0.28         5.81 o                         
  -3  -8  10        127.52        133.24         7.84 o                         
  -2  -8  10          6.11          3.36         4.14 o                         
  -1  -8  10        140.20        151.34        11.73 o                         
   0  -8  10          9.01          4.39         4.09 o                         
   1  -8  10         31.31         35.64         6.50 o                         
   2  -8  10          6.76          5.60         4.46 o                         
   3  -8  10          3.24         -1.61         7.35 o                         
   4  -8  10          2.26          1.37        11.07 o                         
   5  -8  10          3.61        -18.41        20.43 o                         
  -7  -7  10         46.38         32.01        11.24 o                         
  -6  -7  10          0.94        -10.26        10.26 o                         
  -5  -7  10        159.96        156.57        11.90 o                         
  -4  -7  10         21.66         15.76         6.13 o                         
  -3  -7  10         76.69         98.37        10.30 o                         
  -2  -7  10         14.54         20.22         5.02 o                         
  -1  -7  10          2.13         11.38         4.57 o                         
   0  -7  10         17.03          9.54         5.14 o                         
   1  -7  10          3.15          2.86         3.31 o                         
   2  -7  10          0.28          0.55         3.90 o                         
   3  -7  10         14.44          8.11         3.78 o                         
   4  -7  10          0.03          6.08         5.85 o                         
   5  -7  10         18.52         16.96        10.50 o                         
  -8  -6  10          2.16        -11.23        13.71 o                         
  -7  -6  10         33.34         36.10        17.49 o                         
  -6  -6  10         14.01          2.52         9.86 o                         
  -5  -6  10          2.37         -7.87         7.87 o                         
  -4  -6  10          8.40          9.84         4.46 o                         
  -3  -6  10          4.88          9.41         4.57 o                         
  -2  -6  10         52.51         54.32         4.82 o                         
  -1  -6  10        146.21        136.47         6.86 o                         
   0  -6  10          9.89          8.14         6.31 o                         
   1  -6  10        122.24        127.41         5.51 o                         
   2  -6  10          0.84         -2.71         3.08 o                         
   3  -6  10         13.67         13.94         3.90 o                         
   4  -6  10         13.05          9.93         5.45 o                         
   5  -6  10          1.98         -3.24         5.81 o                         
   6  -6  10          0.07          3.27         8.88 o                         
  -8  -5  10          2.47          0.40        17.75 o                         
  -7  -5  10          0.07         -7.92         7.92 o                         
  -6  -5  10          0.17          0.95         6.94 o                         
  -5  -5  10         33.63         40.34         8.11 o                         
  -4  -5  10         10.14          6.37         6.12 o                         
  -3  -5  10        163.12        153.05         6.84 o                         
  -2  -5  10         89.68         86.59         5.63 o                         
  -1  -5  10          4.03          5.56         3.04 o                         
   0  -5  10         20.61         15.51         3.85 o                         
   1  -5  10        117.34        127.46         7.20 o                         
   2  -5  10         84.21         88.34         4.76 o                         
   3  -5  10        121.26        116.15         5.29 o                         
   4  -5  10          1.02          3.88         4.40 o                         
   5  -5  10         33.34         27.45         6.79 o                         
   6  -5  10          2.93          6.99         8.48 o                         
   7  -5  10          4.11          0.25         9.35 o                         
  -8  -4  10          0.50         -2.17         9.25 o                         
  -7  -4  10         32.53         33.94         9.65 o                         
  -6  -4  10          1.88          7.47         7.15 o                         
  -5  -4  10         29.93         23.48         6.43 o                         
  -4  -4  10         22.17         24.30         6.43 o                         
  -3  -4  10         90.46         86.81         8.35 o                         
  -2  -4  10        275.43        286.30         8.24 o                         
  -1  -4  10        320.17        333.09         9.52 o                         
   0  -4  10         93.25        113.86         8.64 o                         
   1  -4  10        144.54        145.87         5.99 o                         
   2  -4  10          5.21          6.75         3.52 o                         
   3  -4  10         26.77         21.67         3.34 o                         
   4  -4  10          7.80          9.54         6.66 o                         
   5  -4  10          4.62          9.51         4.88 o                         
   6  -4  10          6.89          8.49         5.10 o                         
   7  -4  10          3.28          6.07         9.52 o                         
  -8  -3  10          4.95         -7.97        13.67 o                         
  -7  -3  10          0.34         -3.56        10.92 o                         
  -6  -3  10         13.30         19.19        10.20 o                         
  -5  -3  10        147.51        149.06         8.75 o                         
  -4  -3  10         66.03         64.72         6.18 o                         
  -3  -3  10        178.18        186.81         8.66 o                         
  -2  -3  10         23.92         27.23         4.05 o                         
  -1  -3  10          2.15          0.43         3.02 o                         
   0  -3  10         23.57         21.98         4.00 o                         
   1  -3  10         38.24         32.24         3.48 o                         
   2  -3  10        124.10        112.21         4.32 o                         
   3  -3  10         18.75         23.73         4.26 o                         
   4  -3  10         42.65         40.99         4.63 o                         
   5  -3  10          5.56          4.04         4.10 o                         
   6  -3  10         13.38          8.17         5.23 o                         
   7  -3  10         17.25          7.30         9.18 o                         
   8  -3  10          9.09         18.45        12.56 o                         
  -8  -2  10         14.47         11.06        12.69 o                         
  -7  -2  10         17.24         -4.10        13.12 o                         
  -6  -2  10         62.51         62.83         7.64 o                         
  -5  -2  10          0.05          3.47         4.94 o                         
  -4  -2  10         63.69         72.26         8.54 o                         
  -3  -2  10        120.19        134.36         7.22 o                         
  -2  -2  10         62.82         55.82         3.97 o                         
  -1  -2  10        102.02         99.74         4.62 o                         
   0  -2  10        130.06        140.41         5.41 o                         
   1  -2  10          0.06         -1.49         1.84 o                         
   2  -2  10         92.89         94.35         3.73 o                         
   3  -2  10          5.04          2.62         2.88 o                         
   4  -2  10         87.82         83.22         6.74 o                         
   5  -2  10         93.24        102.86         7.83 o                         
   6  -2  10         47.30         41.09         7.71 o                         
   7  -2  10         49.74         56.76         8.33 o                         
   8  -2  10          1.34         -7.24         7.24 o                         
  -8  -1  10          7.79          4.08         8.69 o                         
  -7  -1  10          4.77         -3.51         7.03 o                         
  -6  -1  10          6.33         11.56         6.27 o                         
  -5  -1  10         23.10         12.80         5.37 o                         
  -4  -1  10          9.45          4.09         4.51 o                         
  -3  -1  10          1.19         -3.59         3.74 o                         
  -2  -1  10        154.47        162.70         6.64 o                         
  -1  -1  10          2.91         -1.55         2.79 o                         
   0  -1  10        421.86        469.86        14.28 o                         
   1  -1  10        373.99        341.33         7.00 o                         
   2  -1  10        273.95        283.82         7.34 o                         
   3  -1  10        736.35        778.88        14.78 o                         
   4  -1  10         55.65         55.36         4.68 o                         
   5  -1  10        120.15        116.28         6.28 o                         
   6  -1  10          0.00         -3.50         3.50 o                         
   7  -1  10          0.79          7.86         4.57 o                         
   8  -1  10          5.31         23.53        11.33 o                         
  -8   0  10          8.43        -12.32        25.68 o                         
  -7   0  10          1.93          7.20        11.24 o                         
  -6   0  10         14.07          9.24         5.54 o                         
  -5   0  10          0.37         10.97         3.88 o                         
  -4   0  10         68.66         62.40         4.74 o                         
  -3   0  10        210.78        200.71         8.05 o                         
  -2   0  10        157.95        170.73         9.50 o                         
  -1   0  10        725.02        722.31        14.24 o                         
   0   0  10         47.85         59.96         5.34 o                         
   1   0  10        371.82        342.78         8.30 o                         
   2   0  10         14.67         15.44         4.02 o                         
   3   0  10         21.77         18.09         3.52 o                         
   4   0  10         10.10         10.04         3.41 o                         
   5   0  10        126.89        130.29         5.47 o                         
   6   0  10         56.47         45.92         4.84 o                         
   7   0  10         18.45         15.56         5.77 o                         
   8   0  10         31.10         11.82        11.76 o                         
  -8   1  10          0.75          4.93        10.01 o                         
  -7   1  10          2.10         -2.37         8.80 o                         
  -6   1  10         18.40         27.30         8.68 o                         
  -5   1  10        155.89        168.41         7.54 o                         
  -4   1  10         51.78         72.49         7.87 o                         
  -3   1  10        260.44        254.73        10.24 o                         
  -2   1  10         24.15         28.27         4.14 o                         
  -1   1  10          5.50          2.45         1.71 o                         
   0   1  10         72.55         81.36         2.87 o                         
   1   1  10        155.77        153.00         4.83 o                         
   2   1  10         75.05         83.14         3.93 o                         
   3   1  10        190.53        196.68         8.92 o                         
   4   1  10         83.92         83.47         4.36 o                         
   5   1  10         56.14         61.79         5.35 o                         
   6   1  10         44.36         59.64         5.16 o                         
   7   1  10         34.52         32.22         6.33 o                         
   8   1  10         10.00          8.65        11.39 o                         
   9   1  10          3.01         16.64        10.42 o                         
  -8   2  10          7.81         37.74        19.13 o                         
  -7   2  10         53.18         44.16        10.85 o                         
  -6   2  10          0.18          5.69         4.89 o                         
  -5   2  10         25.16         22.87         4.48 o                         
  -4   2  10          9.35          8.56         3.14 o                         
  -3   2  10         75.29         73.92         3.91 o                         
  -2   2  10         26.03         24.25         2.73 o                         
  -1   2  10        368.76        339.50         6.82 o                         
   0   2  10        101.84         96.66         4.21 o                         
   1   2  10        430.81        411.68        11.27 o                         
   2   2  10        185.86        194.15         7.22 o                         
   3   2  10        157.00        157.45         6.05 o                         
   4   2  10        162.26        149.21         5.01 o                         
   5   2  10         42.68         49.36         5.08 o                         
   6   2  10         18.15          6.51         4.51 o                         
   7   2  10          1.29          0.46         4.54 o                         
   8   2  10          3.62         -6.23        12.53 o                         
   9   2  10          0.36        -12.80        13.34 o                         
  -8   3  10          2.07         15.32        17.49 o                         
  -7   3  10          7.29         -5.22         6.60 o                         
  -6   3  10          2.98          1.79         5.11 o                         
  -5   3  10        117.36        114.16         6.73 o                         
  -4   3  10        160.39        173.62         6.74 o                         
  -3   3  10        190.26        217.26         6.82 o                         
  -2   3  10        215.59        238.12         7.71 o                         
  -1   3  10        208.66        210.35         5.28 o                         
   0   3  10        247.10        281.30        10.68 o                         
   1   3  10         45.59         51.37         6.12 o                         
   2   3  10        199.64        198.05        13.09 o                         
   3   3  10         49.27         45.38         3.59 o                         
   4   3  10          0.63         -0.72         3.39 o                         
   5   3  10         40.18         37.85         4.87 o                         
   6   3  10          1.52          6.55         4.65 o                         
   7   3  10          0.99          1.73         6.54 o                         
   8   3  10          6.53          7.27         9.23 o                         
   9   3  10          2.05         -1.59         9.29 o                         
  -7   4  10         35.08         37.26        16.43 o                         
  -6   4  10         47.98         54.41         8.62 o                         
  -5   4  10         44.30         42.79         5.48 o                         
  -4   4  10         25.11         34.28         4.17 o                         
  -3   4  10         98.02         93.21         4.54 o                         
  -2   4  10        104.57         94.38         4.23 o                         
  -1   4  10         39.03         33.67         2.92 o                         
   0   4  10        184.07        170.20         6.67 o                         
   1   4  10         73.90         65.78         4.12 o                         
   2   4  10          1.67          2.47         1.21 o                         
   3   4  10         20.50         23.58         3.08 o                         
   4   4  10         67.98         68.27         5.51 o                         
   5   4  10         77.26         72.21         5.77 o                         
   6   4  10         49.39         47.44         5.74 o                         
   7   4  10         78.43         89.18        10.15 o                         
   8   4  10          0.28         -2.89         8.62 o                         
   9   4  10          5.44          2.63         9.29 o                         
  -7   5  10          4.12         -8.80         9.86 o                         
  -6   5  10         25.22         24.01        11.45 o                         
  -5   5  10          9.78          6.97         4.61 o                         
  -4   5  10        116.44        117.97         5.33 o                         
  -3   5  10          0.14          6.04         2.88 o                         
  -2   5  10         40.78         42.33         3.21 o                         
  -1   5  10          1.41          1.27         2.19 o                         
   0   5  10         12.85         16.13         3.48 o                         
   1   5  10          1.15          1.02         3.17 o                         
   2   5  10        117.26        132.97         3.58 o                         
   3   5  10        206.21        184.91         6.04 o                         
   4   5  10         48.25         47.93         4.44 o                         
   5   5  10         70.37         63.56         5.53 o                         
   6   5  10          2.97         -3.46         4.59 o                         
   7   5  10          2.75         -1.83         6.88 o                         
   8   5  10          3.92         11.99        15.79 o                         
   9   5  10          6.23          7.93        11.45 o                         
  -6   6  10          9.19          4.40        10.44 o                         
  -5   6  10          0.62         -2.04        13.14 o                         
  -4   6  10         10.46          9.57         3.53 o                         
  -3   6  10          0.76         -2.71         2.71 o                         
  -2   6  10         18.87         14.74         2.42 o                         
  -1   6  10         20.27         25.51         2.93 o                         
   0   6  10        149.40        157.66         5.02 o                         
   1   6  10        326.72        313.45         7.23 o                         
   2   6  10         28.88         27.51         2.83 o                         
   3   6  10         31.83         38.47         3.38 o                         
   4   6  10          7.32          0.94         2.90 o                         
   5   6  10         29.79         16.65         4.38 o                         
   6   6  10         30.59         39.55         8.62 o                         
   7   6  10         10.12         29.55        15.26 o                         
   8   6  10         12.40          6.68         7.88 o                         
   9   6  10          0.00        -11.64        27.80 o                         
  -6   7  10          7.23         -1.11         9.91 o                         
  -5   7  10          1.54          2.76         8.27 o                         
  -4   7  10          3.22          4.75         4.01 o                         
  -3   7  10         39.84         44.83         3.60 o                         
  -2   7  10         11.13         11.23         2.73 o                         
  -1   7  10         81.30         82.39         3.72 o                         
   0   7  10         22.31         25.83         2.65 o                         
   1   7  10        137.35        125.64         4.38 o                         
   2   7  10         12.16         13.65         2.85 o                         
   3   7  10        289.30        271.42         9.07 o                         
   4   7  10         80.14         63.11         6.03 o                         
   5   7  10         12.68         15.78         4.64 o                         
   6   7  10          4.66         10.22         5.02 o                         
   7   7  10          1.11          7.09         9.18 o                         
   8   7  10          4.62         17.68        13.62 o                         
  -5   8  10          0.82          8.27         7.68 o                         
  -4   8  10          0.15         -0.26         4.79 o                         
  -3   8  10         28.23         25.93         4.76 o                         
  -2   8  10          1.81         -1.17         2.28 o                         
  -1   8  10        257.41        255.00         6.57 o                         
   0   8  10         23.46         21.73         3.47 o                         
   1   8  10         71.80         74.97         4.18 o                         
   2   8  10         91.34         80.98         4.49 o                         
   3   8  10         32.52         27.43         3.58 o                         
   4   8  10         10.04         16.93         4.63 o                         
   5   8  10          0.79         -2.11         4.00 o                         
   6   8  10         21.78         16.37         9.47 o                         
   7   8  10         51.97         62.53        12.41 o                         
   8   8  10          1.01         22.31        19.03 o                         
  -5   9  10         32.94         52.15        15.74 o                         
  -4   9  10          0.23         13.04        11.92 o                         
  -3   9  10         54.23         60.35        18.62 o                         
  -2   9  10          6.45          9.85         3.70 o                         
  -1   9  10          0.05          0.94         2.76 o                         
   0   9  10          2.95         -1.75         2.96 o                         
   1   9  10          1.30         -0.79         2.54 o                         
   2   9  10         40.93         42.33         4.08 o                         
   3   9  10        159.37        164.38         9.10 o                         
   4   9  10          8.20          7.90         5.36 o                         
   5   9  10        196.47        199.46        11.75 o                         
   6   9  10          0.17         -7.38         7.38 o                         
   7   9  10         41.84         38.50        31.80 o                         
   8   9  10          0.14         -8.20         8.20 o                         
  -4  10  10          8.10          2.17        11.98 o                         
  -3  10  10          0.97          6.52         9.80 o                         
  -2  10  10          2.68         12.32         7.07 o                         
  -1  10  10          7.73          8.14         5.74 o                         
   0  10  10          5.18          2.27         2.31 o                         
   1  10  10        187.96        186.30         6.61 o                         
   2  10  10          0.21          0.18         4.29 o                         
   3  10  10        153.76        173.18        11.63 o                         
   4  10  10          0.28         -4.88         4.88 o                         
   5  10  10         25.82         27.13         6.33 o                         
   6  10  10          3.23          4.98        11.21 o                         
   7  10  10          1.86         -1.64        16.32 o                         
  -2  11  10          4.78          5.46        10.86 o                         
  -1  11  10        102.33         88.06        21.07 o                         
   0  11  10          1.58          4.93        19.64 o                         
   1  11  10         48.31         45.90         5.33 o                         
   2  11  10          5.95          6.73         4.75 o                         
   3  11  10          1.35         -2.28         5.13 o                         
   4  11  10         10.62          8.07         6.19 o                         
   5  11  10         49.75         57.10        15.93 o                         
   6  11  10          3.53         -9.82        14.26 o                         
   7  11  10         28.72         28.69         9.97 o                         
  -1  12  10          0.34         -5.46        11.45 o                         
   0  12  10         17.60         17.53         7.18 o                         
   1  12  10         22.47         20.48         7.72 o                         
   2  12  10         17.54         21.69         9.81 o                         
   3  12  10         22.57         26.56         7.78 o                         
   4  12  10          3.31          3.89        23.03 o                         
   5  12  10          0.71         -4.32         7.24 o                         
   6  12  10          3.44         -6.12        10.41 o                         
   0  13  10          1.39         16.91        17.44 o                         
   1  13  10          1.13         -9.80         9.80 o                         
   2  13  10          0.02         -4.93        10.92 o                         
   3  13  10          1.78         -3.41         4.77 o                         
   4  13  10          2.48          4.54         7.84 o                         
  -3 -11  11         30.95         26.79        11.61 o                         
  -2 -11  11        117.11        115.17        27.56 o                         
  -1 -11  11          0.07        -10.73        16.22 o                         
   0 -11  11        179.63        198.62        14.86 o                         
  -5 -10  11          0.65          4.88        10.67 o                         
  -4 -10  11        129.26        122.28        13.68 o                         
  -3 -10  11         19.58         16.18         8.84 o                         
  -2 -10  11        155.08        156.55        14.68 o                         
  -1 -10  11         34.78         22.88        12.38 o                         
   0 -10  11         17.80         14.20         7.72 o                         
   1 -10  11         40.65         44.53        13.08 o                         
   2 -10  11          0.60         -1.28         6.77 o                         
  -6  -9  11        122.89        116.49        13.99 o                         
  -5  -9  11         11.61         20.61         7.53 o                         
  -4  -9  11        121.81        112.31        13.32 o                         
  -3  -9  11         26.45         25.98         7.18 o                         
  -2  -9  11          5.09         -4.37         4.37 o                         
  -1  -9  11         61.01         49.52         8.34 o                         
   0  -9  11          1.26          6.12         7.58 o                         
   1  -9  11         12.41         21.83         7.96 o                         
   2  -9  11          4.86         -4.86         8.43 o                         
   3  -9  11          1.70         -0.88         8.21 o                         
  -7  -8  11          7.36         -0.07         8.90 o                         
  -6  -8  11          5.99          7.02         8.55 o                         
  -5  -8  11         26.28         30.07         7.60 o                         
  -4  -8  11          9.48          2.44         6.63 o                         
  -3  -8  11         90.84         79.81        11.14 o                         
  -2  -8  11          6.11          3.92         5.90 o                         
  -1  -8  11         31.58         36.54         6.71 o                         
   0  -8  11          6.56          3.02         4.18 o                         
   1  -8  11          2.10          3.51         4.47 o                         
   2  -8  11          4.70         11.58         6.58 o                         
   3  -8  11          4.40         -0.10         6.50 o                         
   4  -8  11          0.44         10.24        10.83 o                         
  -7  -7  11          7.81         16.48        13.26 o                         
  -6  -7  11          0.04          4.93        13.99 o                         
  -5  -7  11         62.92         56.71         8.22 o                         
  -4  -7  11          1.48         -9.04         9.04 o                         
  -3  -7  11         16.09          8.79         5.62 o                         
  -2  -7  11         43.42         41.65         6.18 o                         
  -1  -7  11          3.44         -4.88         4.88 o                         
   0  -7  11         39.72         44.57         7.65 o                         
   1  -7  11         45.66         56.49         6.42 o                         
   2  -7  11          2.56          2.83         3.86 o                         
   3  -7  11         84.41        107.02         8.17 o                         
   4  -7  11          0.79         -7.74         9.62 o                         
   5  -7  11         19.06         20.68        11.00 o                         
  -7  -6  11         20.93         35.25        10.83 o                         
  -6  -6  11         14.84         23.53        11.78 o                         
  -5  -6  11          4.66         10.29        16.75 o                         
  -4  -6  11         21.38         16.81         5.27 o                         
  -3  -6  11         76.22         84.34         7.11 o                         
  -2  -6  11          4.18         -2.93         5.43 o                         
  -1  -6  11        165.88        160.28         7.87 o                         
   0  -6  11         45.09         48.66         5.32 o                         
   1  -6  11        258.15        260.36        12.48 o                         
   2  -6  11         84.88         94.59         6.03 o                         
   3  -6  11         47.91         46.73         5.36 o                         
   4  -6  11        186.30        208.85        17.31 o                         
   5  -6  11          0.01         -0.67         7.29 o                         
   6  -6  11         74.12         79.63        15.29 o                         
  -8  -5  11          0.07         12.01        10.04 o                         
  -7  -5  11         24.53         26.11        11.50 o                         
  -6  -5  11          8.29          1.20        10.61 o                         
  -5  -5  11         76.56         57.25         8.83 o                         
  -4  -5  11         25.46         18.47         5.53 o                         
  -3  -5  11        156.86        144.41         7.46 o                         
  -2  -5  11         23.97         36.75         4.71 o                         
  -1  -5  11        287.41        262.94         9.25 o                         
   0  -5  11        239.12        261.22        10.04 o                         
   1  -5  11         21.16         17.90         3.00 o                         
   2  -5  11        688.87        706.77        15.07 o                         
   3  -5  11         14.19         18.04         3.89 o                         
   4  -5  11        264.07        260.49        11.36 o                         
   5  -5  11         16.67          8.36         6.50 o                         
   6  -5  11         29.03         17.22        10.12 o                         
  -8  -4  11          4.48          0.64         8.69 o                         
  -7  -4  11         36.75         47.84        18.07 o                         
  -6  -4  11          7.47         15.32        10.08 o                         
  -5  -4  11        107.74        106.10        13.92 o                         
  -4  -4  11         86.11         80.63         6.86 o                         
  -3  -4  11        173.71        170.94         9.07 o                         
  -2  -4  11        959.75        939.02        21.33 o                         
  -1  -4  11          0.01          4.41         5.14 o                         
   0  -4  11       1493.38       1496.86        30.18 o                         
   1  -4  11         63.37         68.00         4.19 o                         
   2  -4  11        318.41        308.30         9.13 o                         
   3  -4  11         65.69         67.04         4.40 o                         
   4  -4  11         21.51         22.35         4.98 o                         
   5  -4  11         57.11         64.94         6.22 o                         
   6  -4  11          6.52         -3.04         5.84 o                         
   7  -4  11         11.04         -1.17        10.10 o                         
  -8  -3  11          7.75         13.25         9.46 o                         
  -7  -3  11          5.57         -4.20         7.48 o                         
  -6  -3  11         89.13         76.41        10.26 o                         
  -5  -3  11          0.18         -1.09         5.66 o                         
  -4  -3  11        584.73        593.26        19.22 o                         
  -3  -3  11        122.55        140.96         8.94 o                         
  -2  -3  11        613.16        581.17        13.95 o                         
  -1  -3  11        263.66        257.16        10.31 o                         
   0  -3  11        102.71        108.12         5.84 o                         
   1  -3  11        313.78        311.40         7.60 o                         
   2  -3  11         28.14         34.93         3.52 o                         
   3  -3  11        285.31        312.51         9.45 o                         
   4  -3  11          1.82         -4.00         6.61 o                         
   5  -3  11         27.06         29.83         5.17 o                         
   6  -3  11         34.53         39.12         8.96 o                         
   7  -3  11          3.38         -6.97         9.19 o                         
  -8  -2  11         26.11         13.80         9.41 o                         
  -7  -2  11          4.10         -3.82         7.72 o                         
  -6  -2  11        191.14        180.16        10.99 o                         
  -5  -2  11         78.05         92.11         9.21 o                         
  -4  -2  11        200.71        214.58         9.76 o                         
  -3  -2  11        186.28        209.94         9.74 o                         
  -2  -2  11         63.80         69.00         4.77 o                         
  -1  -2  11        470.13        465.11        11.57 o                         
   0  -2  11          1.87         -0.96         3.75 o                         
   1  -2  11        532.09        587.31        11.69 o                         
   2  -2  11        221.20        233.67         6.41 o                         
   3  -2  11         23.78         23.97         4.18 o                         
   4  -2  11        367.48        363.32        10.21 o                         
   5  -2  11         26.43         20.41         5.31 o                         
   6  -2  11         78.24         84.11         8.39 o                         
   7  -2  11         20.53         10.32         9.65 o                         
   8  -2  11          0.44          8.36         7.91 o                         
  -8  -1  11         32.25         17.09        13.64 o                         
  -7  -1  11         46.14         19.27        11.15 o                         
  -6  -1  11         13.37          5.72         6.70 o                         
  -5  -1  11        164.56        178.97         9.10 o                         
  -4  -1  11          0.28         -0.86         4.31 o                         
  -3  -1  11        593.11        627.02        17.70 o                         
  -2  -1  11         99.39         97.53         6.85 o                         
  -1  -1  11        530.38        519.76        12.01 o                         
   0  -1  11        446.62        442.25        12.09 o                         
   1  -1  11         17.37         21.52         2.32 o                         
   2  -1  11        379.18        369.91         8.95 o                         
   3  -1  11        214.78        211.35         9.70 o                         
   4  -1  11         64.12         75.59         5.83 o                         
   5  -1  11         84.48        111.50         8.16 o                         
   6  -1  11          0.11          2.07         4.72 o                         
   7  -1  11         11.99         11.73         6.72 o                         
   8  -1  11          7.96         25.83        12.50 o                         
  -8   0  11          3.23         -3.23         8.48 o                         
  -7   0  11         44.28         51.07        13.86 o                         
  -6   0  11          0.34          5.96         5.33 o                         
  -5   0  11        158.07        147.20        13.10 o                         
  -4   0  11         69.12         78.40         8.07 o                         
  -3   0  11         18.88         14.31         8.67 o                         
  -2   0  11        446.59        474.19        13.29 o                         
  -1   0  11        513.55        523.80        11.75 o                         
   0   0  11        681.29        720.79        16.92 o                         
   1   0  11        403.44        416.50        14.28 o                         
   2   0  11        256.44        267.62         7.04 o                         
   3   0  11         69.56         75.11         4.31 o                         
   4   0  11          6.67          7.81         3.53 o                         
   5   0  11         13.49          9.02         5.82 o                         
   6   0  11         89.51        106.84         6.58 o                         
   7   0  11          0.48          4.93         8.31 o                         
   8   0  11         26.06         11.00        15.56 o                         
  -8   1  11          2.45          7.09        22.74 o                         
  -7   1  11         12.41          5.47         9.81 o                         
  -6   1  11         86.68        106.43        10.60 o                         
  -5   1  11         27.69         35.69         6.77 o                         
  -4   1  11        247.25        240.42        10.12 o                         
  -3   1  11        348.29        363.19        10.17 o                         
  -2   1  11        217.32        218.95         6.95 o                         
  -1   1  11         67.81         70.67         3.83 o                         
   0   1  11          3.45          3.67         1.59 o                         
   1   1  11         41.30         42.42         3.37 o                         
   2   1  11        556.78        561.86        12.10 o                         
   3   1  11        140.20        146.29         7.40 o                         
   4   1  11        414.52        423.27        10.53 o                         
   5   1  11         11.63         18.06         5.54 o                         
   6   1  11         38.65         29.40         4.57 o                         
   7   1  11          0.00        -10.02        10.02 o                         
   8   1  11          1.11        -17.49        17.49 o                         
  -8   2  11         13.10          7.68        18.60 o                         
  -7   2  11         11.33          4.08        10.26 o                         
  -6   2  11         29.39          8.98         6.51 o                         
  -5   2  11         26.93         29.35         8.07 o                         
  -4   2  11         41.47         34.87         5.43 o                         
  -3   2  11          0.03         -0.54         2.85 o                         
  -2   2  11          0.41          4.33         2.52 o                         
  -1   2  11        121.57        128.17         4.19 o                         
   0   2  11        557.61        506.70        10.92 o                         
   1   2  11        333.78        356.11        16.07 o                         
   2   2  11        280.03        280.99         7.20 o                         
   3   2  11          0.01          3.86         3.54 o                         
   4   2  11         31.04         31.98         4.19 o                         
   5   2  11         45.08         50.04         4.09 o                         
   6   2  11         21.53         23.54         4.96 o                         
   7   2  11         19.40         23.44         6.44 o                         
   8   2  11          0.12         -1.21         8.09 o                         
  -7   3  11          0.00          2.92        10.26 o                         
  -6   3  11         27.87         27.69        11.20 o                         
  -5   3  11          3.76         -2.25         4.84 o                         
  -4   3  11         20.83         22.97         3.62 o                         
  -3   3  11        176.23        199.53         6.44 o                         
  -2   3  11        535.79        553.43        12.32 o                         
  -1   3  11        146.12        151.13         5.47 o                         
   0   3  11        332.88        371.59        10.80 o                         
   1   3  11        165.69        172.00         7.90 o                         
   2   3  11        100.87         82.68         7.24 o                         
   3   3  11        351.45        315.81         9.71 o                         
   4   3  11         36.63         28.23         2.60 o                         
   5   3  11        159.64        152.66         7.09 o                         
   6   3  11         27.86         23.53         4.14 o                         
   7   3  11         55.28         71.28        14.50 o                         
   8   3  11         43.33         11.86        10.65 o                         
   9   3  11          0.99         -2.99        13.65 o                         
  -6   4  11         45.68         26.46         7.39 o                         
  -5   4  11         24.25         19.59         4.83 o                         
  -4   4  11        143.19        141.29         5.64 o                         
  -3   4  11         23.98         30.48         3.38 o                         
  -2   4  11         35.29         37.61         3.20 o                         
  -1   4  11        777.26        795.40        13.78 o                         
   0   4  11         27.80         22.61         3.85 o                         
   1   4  11        801.72        780.54        18.45 o                         
   2   4  11          1.35          9.74         2.68 o                         
   3   4  11        315.81        349.59         7.69 o                         
   4   4  11        243.75        241.60        11.58 o                         
   5   4  11         58.67         49.21         6.48 o                         
   6   4  11        205.42        230.33        20.62 o                         
   7   4  11          8.66          8.92         7.83 o                         
   8   4  11         51.54         42.29        11.37 o                         
   9   4  11          6.24         -9.23         9.44 o                         
  -7   5  11          0.01         -7.15        13.20 o                         
  -6   5  11         19.23         21.09        14.34 o                         
  -5   5  11         61.01         62.34         5.90 o                         
  -4   5  11         14.96         17.89         5.19 o                         
  -3   5  11        381.20        390.05         9.36 o                         
  -2   5  11         14.56         13.89         3.12 o                         
  -1   5  11        246.27        259.27         9.42 o                         
   0   5  11        102.52         96.56         7.42 o                         
   1   5  11         78.76        105.33         6.26 o                         
   2   5  11       1127.04       1097.73        19.78 o                         
   3   5  11          9.19          5.82         3.91 o                         
   4   5  11        795.97        837.30        18.72 o                         
   5   5  11         22.91         21.97         4.54 o                         
   6   5  11        235.64        223.50        11.10 o                         
   7   5  11          3.44          0.85         6.23 o                         
   8   5  11         50.34         26.80        13.48 o                         
  -6   6  11          0.07          7.15         8.27 o                         
  -5   6  11         73.15         73.32         9.62 o                         
  -4   6  11         36.89         35.99         4.41 o                         
  -3   6  11         57.09         62.06         4.46 o                         
  -2   6  11        452.66        484.11        12.19 o                         
  -1   6  11         56.57         58.07         4.53 o                         
   0   6  11       1111.32       1168.50        24.85 o                         
   1   6  11          5.06         10.13         3.70 o                         
   2   6  11        603.47        640.46         9.88 o                         
   3   6  11         84.39         82.35         3.27 o                         
   4   6  11        216.13        225.07         8.75 o                         
   5   6  11         60.04         59.36         5.63 o                         
   6   6  11         44.02         38.63         6.21 o                         
   7   6  11         23.61         30.22         7.40 o                         
   8   6  11          0.66         13.57         9.21 o                         
  -6   7  11         23.47          5.51        11.02 o                         
  -5   7  11         17.74         28.67         9.91 o                         
  -4   7  11        150.09        159.16        14.81 o                         
  -3   7  11         13.21         17.88         6.99 o                         
  -2   7  11        344.65        342.46        10.85 o                         
  -1   7  11         23.95         29.07         3.30 o                         
   0   7  11        399.34        406.01         9.88 o                         
   1   7  11        285.38        265.22         6.93 o                         
   2   7  11        294.66        312.30         7.09 o                         
   3   7  11        143.14        129.92         5.74 o                         
   4   7  11         31.79         26.93         5.94 o                         
   5   7  11         41.02         28.12         5.92 o                         
   6   7  11          3.65          3.60         6.24 o                         
   7   7  11         13.45         -5.83        10.04 o                         
   8   7  11          0.60          2.40         8.65 o                         
  -4   8  11        128.86        148.88        14.26 o                         
  -3   8  11         65.04         64.72        15.42 o                         
  -2   8  11        181.26        183.61         6.18 o                         
  -1   8  11        226.07        230.54         9.13 o                         
   0   8  11         36.35         36.51         3.94 o                         
   1   8  11        102.87        109.92         4.18 o                         
   2   8  11         38.75         36.30         4.21 o                         
   3   8  11         43.92         51.74         5.30 o                         
   4   8  11         62.53         55.04         5.15 o                         
   5   8  11         12.91          7.90         6.50 o                         
   6   8  11         10.26          5.03         5.30 o                         
   7   8  11          9.65          1.73         7.88 o                         
   8   8  11          6.14        -14.15        14.15 o                         
  -4   9  11         15.46         10.86         5.73 o                         
  -3   9  11         58.99         26.61         8.69 o                         
  -2   9  11          0.98          5.56         4.13 o                         
  -1   9  11         21.81         21.51         2.83 o                         
   0   9  11         24.44         25.36         2.99 o                         
   1   9  11          4.00         10.31         4.31 o                         
   2   9  11         14.72         18.15         3.57 o                         
   3   9  11          6.32          6.34         3.84 o                         
   4   9  11         18.67         21.51         6.40 o                         
   5   9  11         63.17         67.84         5.97 o                         
   6   9  11         16.93         21.20        16.32 o                         
   7   9  11          7.58         13.89         8.47 o                         
   8   9  11          0.17         -3.82        13.33 o                         
  -2  10  11          3.89          5.32         3.93 o                         
  -1  10  11          0.09         -0.34         4.83 o                         
   0  10  11          8.63          2.18         4.08 o                         
   1  10  11          8.60          9.27         3.84 o                         
   2  10  11         36.76         34.87         3.30 o                         
   3  10  11         38.35         35.93         4.26 o                         
   4  10  11          2.28          2.22         9.78 o                         
   5  10  11          2.06         -4.09         6.52 o                         
   6  10  11         31.47         34.14        11.80 o                         
   7  10  11          1.13        -13.86        13.86 o                         
  -1  11  11         17.10         14.15        14.73 o                         
   0  11  11          9.53          4.82         3.68 o                         
   1  11  11         59.69         56.88         6.09 o                         
   2  11  11          2.88          5.15         3.98 o                         
   3  11  11         23.23         16.96        11.50 o                         
   4  11  11         53.70         52.93        14.12 o                         
   5  11  11         11.68         14.02         9.05 o                         
   6  11  11         54.87         89.12        13.27 o                         
  -1  12  11         21.38         -0.53        16.38 o                         
   0  12  11         10.50          9.27        15.26 o                         
   1  12  11          1.94         16.95        10.68 o                         
   2  12  11        107.83         93.95        17.97 o                         
   3  12  11          0.72          7.07         5.87 o                         
   4  12  11        139.26        154.04        19.67 o                         
   5  12  11          5.04         12.85         7.89 o                         
   1  13  11          5.06         -7.63        16.91 o                         
   2  13  11         81.42         92.80        22.37 o                         
   3  13  11         16.64         23.45         7.50 o                         
   4  13  11         27.53         53.59        13.81 o                         
  -4 -10  12          1.79         -7.39         9.18 o                         
  -3 -10  12         35.60         11.16         9.38 o                         
  -2 -10  12          8.17         31.05        11.22 o                         
  -1 -10  12          1.29          3.95        14.04 o                         
   0 -10  12         30.11         37.58        10.56 o                         
   1 -10  12          5.84         -6.33        12.28 o                         
  -5  -9  12          2.66          9.02         7.09 o                         
  -4  -9  12         50.93         52.25         9.49 o                         
  -3  -9  12          9.70          1.61         9.74 o                         
  -2  -9  12        133.94        142.78        11.87 o                         
  -1  -9  12         21.34         14.49         5.71 o                         
   0  -9  12         76.01         83.81        12.93 o                         
   1  -9  12          2.36          5.18         9.14 o                         
   2  -9  12          4.77         12.27         7.23 o                         
   3  -9  12          0.02         13.65         8.49 o                         
  -6  -8  12         38.22         27.34        15.69 o                         
  -5  -8  12          3.25          5.05         6.43 o                         
  -4  -8  12         72.50         82.60         8.89 o                         
  -3  -8  12         10.35          4.38         5.26 o                         
  -2  -8  12         20.97         21.03         6.54 o                         
  -1  -8  12          1.05          2.78         5.16 o                         
   0  -8  12          3.23          6.90         5.09 o                         
   1  -8  12          4.71         -1.52         5.80 o                         
   2  -8  12          2.45         -6.48         6.48 o                         
   3  -8  12         14.64          3.96         7.80 o                         
   4  -8  12          3.14          0.46        13.17 o                         
  -7  -7  12          6.59        -11.13        25.23 o                         
  -6  -7  12         24.84         12.81        21.12 o                         
  -5  -7  12         11.73         10.55         6.18 o                         
  -4  -7  12          3.75         -1.55        11.67 o                         
  -3  -7  12          0.21         -6.67         6.67 o                         
  -2  -7  12         17.63         26.95         5.92 o                         
  -1  -7  12         17.46         12.83         6.18 o                         
   0  -7  12         10.83         17.14         6.04 o                         
   1  -7  12         58.56         54.51         5.50 o                         
   2  -7  12          0.24          1.28         4.58 o                         
   3  -7  12         30.07         32.05         5.95 o                         
   4  -7  12          1.97         -6.84         6.85 o                         
   5  -7  12          0.94         -3.79        10.89 o                         
  -7  -6  12          0.29         -4.66         9.71 o                         
  -6  -6  12         17.79         -0.26        11.66 o                         
  -5  -6  12          0.03          0.43         5.55 o                         
  -4  -6  12         86.30         97.99         8.25 o                         
  -3  -6  12         74.66         65.81         7.40 o                         
  -2  -6  12         20.26         26.99         5.47 o                         
  -1  -6  12         95.02         90.15         7.80 o                         
   0  -6  12          0.72          6.40         9.01 o                         
   1  -6  12          2.31         -4.10         5.66 o                         
   2  -6  12         19.48         23.58         6.53 o                         
   3  -6  12         17.08         18.60         5.47 o                         
   4  -6  12         16.93         13.47         5.92 o                         
   5  -6  12         18.10         29.24        12.31 o                         
  -7  -5  12          7.53        -19.72        19.72 o                         
  -6  -5  12         14.77         -1.45        28.51 o                         
  -5  -5  12         39.75         36.54        11.28 o                         
  -4  -5  12          0.03         -0.59         4.24 o                         
  -3  -5  12          2.25          2.87         3.84 o                         
  -2  -5  12         28.38         30.02         5.83 o                         
  -1  -5  12        147.47        160.66         7.34 o                         
   0  -5  12        213.78        209.49        12.00 o                         
   1  -5  12        139.56        145.06         7.03 o                         
   2  -5  12        125.23        108.72         5.89 o                         
   3  -5  12         45.88         43.91         5.34 o                         
   4  -5  12         35.59          7.63         7.17 o                         
   5  -5  12          0.29          6.73         6.18 o                         
   6  -5  12         14.90         29.35        12.87 o                         
  -7  -4  12          0.71          0.00        12.40 o                         
  -6  -4  12          7.26          9.26         8.73 o                         
  -5  -4  12         38.62         31.91         7.96 o                         
  -4  -4  12        153.28        128.71        18.22 o                         
  -3  -4  12         93.31        109.78         8.87 o                         
  -2  -4  12        223.23        214.10        13.52 o                         
  -1  -4  12         41.53         33.77         4.94 o                         
   0  -4  12         30.45         35.83         9.12 o                         
   1  -4  12         17.77         16.64         5.19 o                         
   2  -4  12         17.10         22.69         5.93 o                         
   3  -4  12          3.51          4.14         3.79 o                         
   4  -4  12         13.86          9.31         6.60 o                         
   5  -4  12          1.57         16.47         7.78 o                         
   6  -4  12          0.03         -5.29         8.61 o                         
  -8  -3  12          8.28         -0.84        20.54 o                         
  -7  -3  12          5.29         11.95        13.70 o                         
  -6  -3  12         85.95         68.80        19.74 o                         
  -5  -3  12         16.47         23.82        11.00 o                         
  -4  -3  12         69.07         50.46         6.57 o                         
  -3  -3  12         23.96         21.50         4.03 o                         
  -2  -3  12         15.42         15.11         3.46 o                         
  -1  -3  12         24.10         33.24         4.47 o                         
   0  -3  12         32.63         21.77         6.02 o                         
   1  -3  12         10.68         13.15         3.98 o                         
   2  -3  12          1.67          6.09         2.83 o                         
   3  -3  12          1.26         12.72         4.93 o                         
   4  -3  12         58.18         73.29         7.04 o                         
   5  -3  12          4.98          6.08         4.92 o                         
   6  -3  12         24.34         27.47         8.60 o                         
   7  -3  12          5.76          9.12        13.11 o                         
  -8  -2  12         18.84         -3.12         9.88 o                         
  -7  -2  12          1.86          4.93        11.99 o                         
  -6  -2  12          2.34         -4.00         6.94 o                         
  -5  -2  12          5.47          6.14         7.49 o                         
  -4  -2  12          2.56          6.55         6.04 o                         
  -3  -2  12          0.01         -2.70         4.57 o                         
  -2  -2  12         34.03         48.28         5.78 o                         
  -1  -2  12         56.75         57.27         4.45 o                         
   0  -2  12        332.24        345.90        13.95 o                         
   1  -2  12          0.31         -0.43         2.21 o                         
   2  -2  12        191.76        185.53         7.03 o                         
   3  -2  12          0.04         -1.91         3.86 o                         
   4  -2  12          0.14         -3.99         3.99 o                         
   5  -2  12         71.09         76.68         6.27 o                         
   6  -2  12          3.22         -3.18         5.27 o                         
   7  -2  12         11.47         10.98         8.10 o                         
  -8  -1  12          0.65         17.84        14.12 o                         
  -7  -1  12          3.09         56.44        20.30 o                         
  -6  -1  12          1.27          1.79         7.37 o                         
  -5  -1  12          0.74          2.82         8.30 o                         
  -4  -1  12          9.32          8.13         6.03 o                         
  -3  -1  12         43.67         42.28         5.56 o                         
  -2  -1  12         93.10         99.52         5.51 o                         
  -1  -1  12          0.02          0.47         2.62 o                         
   0  -1  12          1.37         -5.52         8.89 o                         
   1  -1  12         33.54         40.16         2.54 o                         
   2  -1  12         57.02         62.56         4.59 o                         
   3  -1  12        237.07        232.26         7.74 o                         
   4  -1  12         16.96         19.45         6.74 o                         
   5  -1  12          6.99          5.45         6.44 o                         
   6  -1  12         76.11         69.40        12.37 o                         
   7  -1  12         14.19         23.09         9.87 o                         
   8  -1  12         67.84         48.11        28.70 o                         
  -8   0  12          0.25          2.17        18.07 o                         
  -7   0  12          3.01          6.25        23.29 o                         
  -6   0  12          3.83         -1.49         6.72 o                         
  -5   0  12          5.22         10.43         6.63 o                         
  -4   0  12         19.45         31.05         4.66 o                         
  -3   0  12         10.08          6.68         4.85 o                         
  -2   0  12         35.19         35.82         7.04 o                         
  -1   0  12         22.60         24.72         6.33 o                         
   0   0  12        208.21        216.69         7.61 o                         
   1   0  12        144.16        133.66         6.64 o                         
   2   0  12        377.42        397.77         9.23 o                         
   3   0  12         18.57         16.06         3.57 o                         
   4   0  12        870.95        914.04        20.26 o                         
   5   0  12         42.25         47.39         6.91 o                         
   6   0  12        363.04        348.03        12.49 o                         
   7   0  12          2.41          3.13        23.27 o                         
   8   0  12         16.36         12.27         9.48 o                         
  -7   1  12         13.06         14.50        16.43 o                         
  -6   1  12         16.34         21.47         6.35 o                         
  -5   1  12         13.79         12.71         6.90 o                         
  -4   1  12        345.41        356.16        11.39 o                         
  -3   1  12         73.88         84.32         6.95 o                         
  -2   1  12        859.24        953.17        20.14 o                         
  -1   1  12        154.82        151.46         4.86 o                         
   0   1  12       1290.11       1376.39        22.39 o                         
   1   1  12         26.49         30.38         2.87 o                         
   2   1  12       1524.22       1603.18        26.39 o                         
   3   1  12         23.15         18.35         3.27 o                         
   4   1  12        286.24        281.49         9.51 o                         
   5   1  12         11.15          7.88         5.08 o                         
   6   1  12          0.11          6.34         4.11 o                         
   7   1  12          0.91         -7.32         7.32 o                         
   8   1  12          0.04         -6.95         8.24 o                         
  -7   2  12          2.64         -2.13         7.33 o                         
  -6   2  12        180.52        186.77        10.88 o                         
  -5   2  12         80.76         79.81         6.58 o                         
  -4   2  12        372.61        388.97        11.83 o                         
  -3   2  12         21.83         21.39         5.72 o                         
  -2   2  12        645.06        667.40        13.20 o                         
  -1   2  12        112.47        116.71         3.77 o                         
   0   2  12        756.28        787.05        18.99 o                         
   1   2  12         70.70         62.28         5.77 o                         
   2   2  12         42.95         38.35         5.51 o                         
   3   2  12          2.79         10.48         3.83 o                         
   4   2  12         16.55         14.61         3.96 o                         
   5   2  12         60.65         58.85         5.89 o                         
   6   2  12          0.71         -0.16         3.71 o                         
   7   2  12         23.41         23.77         9.87 o                         
   8   2  12          3.18         26.10        12.91 o                         
  -7   3  12         15.27         30.21        12.08 o
[truncated: 114,292 more chars]
